# Supplementary material for: Identification of Important Proteins and Pathways Affecting Feed Efficiency in DLY Pigs by iTRAQ-Based Proteomic Analysis
Source: Animals (Basel). 2020 Jan 22;10(2):189. doi: 10.3390/ani10020189 (PMC7070517; doi:10.3390/ani10020189)
Supplement: Supplementary file 1 [file animals-10-00189-s001.zip]

Archive with 4 entries (4 files):
- Supplemental Figure S1, Table S1,S2,S5,S7.docx
- Supplemental Table S3 All identified proteins.xlsx
- Supplemental Table S4 All DEPs.xlsx
- Supplemental Table S6 KEGG enrichment result.xlsx
