# Supplementary material for: Identification of Important Proteins and Pathways Affecting Feed Efficiency in DLY Pigs by iTRAQ-Based Proteomic Analysis
Source: Animals (Basel). 2020 Jan 22;10(2):189. doi: 10.3390/ani10020189 (PMC7070517; doi:10.3390/ani10020189)
Supplement: Supplementary file 1 [file animals-10-00189-s001.zip › Supplemental Table S3 All identified proteins.xlsx]

## Sheet: Supplemental Table S1 All ident
Protein_ID	Group_ID	Protein_Mass	PeptideSeqs	PepIsUniqe	Unique_Peptide_Num	Unique_Spectra_Num	Peptide_Query	Sameset	Description	ratio_113/116	n.spectra_113/116	pvalue_113/116	qvalue_113/116	ratio_113/119	n.spectra_113/119	pvalue_113/119	qvalue_113/119	ratio_113/121	n.spectra_113/121	pvalue_113/121	qvalue_113/121	ratio_114/116	n.spectra_114/116	pvalue_114/116	qvalue_114/116	ratio_114/119	n.spectra_114/119	pvalue_114/119	qvalue_114/119	ratio_114/121	n.spectra_114/121	pvalue_114/121	qvalue_114/121	ratio_115/116	n.spectra_115/116	pvalue_115/116	qvalue_115/116	ratio_115/119	n.spectra_115/119	pvalue_115/119	qvalue_115/119	ratio_115/121	n.spectra_115/121	pvalue_115/121	qvalue_115/121	ratio_113/114	n.spectra_113/114	pvalue_113/114	qvalue_113/114
tr|F1RUN2|F1RUN2_PIG	3762	71602.8	LGLVGSR;AWSLAR;FVIEIR;ADLAK;LCAIPSLR;TPVSEK;VLTSAAK;CASIQK;IVTDLAK;AACLLPK;EVTEFAK;KLGLVGSR;LCVLHEK;ADFTEISK;SHCIAEAK;HPDYSVSLLLR;DLGEQYFK;QTALVELLK;SIHTLFGDK;QNCELFEK;FQPLVDEPK;NECFLQHK;RHPDYSVSLLLR;LGEYGFQNALIVR;VPQVSTPTLVEVAR;DTYKSEIAHR;TVLGNFAAFVQK;DVFLGTFLYEYSR;HKPHATEEQLR;LSCAEDYLSLVLNR;KQTALVELLK;YICENQDTISTK;IYEATLEDCCAK;TCVADESAENCDK;EDPPACYATVFDK;FKDLGEQYFK;ECCDKPLLEK;KVPQVSTPTLVEVAR;EE…	1;1;1;1;1;1;1;1;1;1;1;1;1;1;1;1;1;1;1;1;1;1;1;1;1;1;1;1;1;1;1;1;1;1;1;1;1;1;1;1;1;1;1;1;1;1;1;1;1;1;1;1;1;1;1;1	56	3721	11570;11573;11577;11578;11582;11583;11584;11587;11588;11590;11592;11593;11594;11596;11597;11601;11602;11605;11607;11610;11611;11616;11617;11625;11626;11627;11630;11634;11635;11639;11640;11641;11644;11645;11648;11652;11654;11660;11663;11664;11666;11669;11671;11672;11674;11676;11677;11680;11682;11684;11685;11688;11689;11690;11691;11692;11785;11789;11790;11792;11793;11794;11795;11799;11801;11802;118…	-	Serum albumin OS=Sus scrofa GN=ALB PE=1 SV=1	0.883827	3541	9.999e-05	0.000614361	0.867398	3581	9.999e-05	0.000942839	0.960556	3492	9.999e-05	0.000883912	0.938932	3602	9.999e-05	0.000827052	0.951321	3600	9.999e-05	0.000806305	1.00579	3404	0.553845	0.848157	0.898166	3569	9.999e-05	0.000566156	0.883073	3591	9.999e-05	0.000655356	0.951968	3438	9.999e-05	0.000726752	0.916315	3561	9.999e-05	0.000720091
sp|P02540|DESM_PIG	1354	53635.3	LGATR;VSSYR;VYQVSR;AGFGTK;GTNDSLMR;QEMMEYR;ADVDAATLAR;TSGGAGGLGPLR;QVEVLTNQR;DNLLDDLQR;FANYIEK;RQVEVLTNQR;VAEIYEEELR;MALDVEIATYR;AQYETIAAK;HLKDEMAR;LQEEIQLK;KTVMIK;VSDLTQAANK;KLLEGEESR;EYQDLLNVK;FASEASGYQDNIAR;NISEAEEWYK;INLPIQTFSALNFR;FLEQQNAALAAEVNR;VDVERDNLLDDLQR;IESLNEEIAFLK;RIESLNEEIAFLK;TNEKVELQELNDR;HQIQSYTCEIDALK;VSDLTQAANKNNDALR;TFGGAPSFPLGSPLSSPVFPR;LQEEIQLKEEAENNLAAFR;HQIQSYTCEIDALKGTN…	1;1;1;1;1;1;1;1;1;1;1;1;1;1;1;1;1;1;1;0;0;1;1;1;1;1;1;1;0;1;1;1;1;1;1;1;1;1;1	36	2159	2693;5893;5894;15245;29584;30714;48719;48721;48722;48723;48724;48729;48732;48733;48736;48737;48739;48743;48745;48748;48749;48750;48753;48754;48758;48762;48763;48765;48766;48767;48768;48770;48771;48772;48773;48775;48777;48778;48779;48780;48781;48782;48783;48784;48786;48792;48794;48796;48801;48804;48809;48812;52730;127593;127600;52763;52768;52769;52770;52771;52776;52777;52778;52782;52783;52789;5279…	-	Desmin OS=Sus scrofa GN=DES PE=1 SV=4	0.671275	2120	9.999e-05	0.000614361	0.643158	2122	9.999e-05	0.000942839	0.642555	2093	9.999e-05	0.000883912	0.603933	2129	9.999e-05	0.000827052	0.599054	2118	9.999e-05	0.000806305	0.590532	2108	9.999e-05	0.00106016	0.513358	2115	9.999e-05	0.000566156	0.498032	2117	9.999e-05	0.000655356	0.471164	2102	9.999e-05	0.000726752	1.08223	2056	9.999e-05	0.000720091
tr|F1SJS8|F1SJS8_PIG	2742	22605.5	DLAAVQR;GPSYGMSR;HVIGLQMGSNR;AAEDYGVTK;LGFQVWLK;GDPNWFMK;TLMALGSLAVTK;KYDEELEER;QMEQVAQFLK;VPENPPSMVFK;EFTESQLQEGK;REFTESQLQEGK;TDMFQTVDLFEGK;LVEWIIVQCGPDVGRPDR;LVNSLYPDGSKPVK;TDMFQTVDLFEGKDLAAVQR;LVNSLYPDGSKPVKVPENPPSMVFK	1;1;1;1;1;1;1;1;1;1;1;1;1;1;1;1;1	17	1423	16495;16496;16497;16499;16500;16503;16505;16508;16509;16510;16511;16515;16516;16517;16519;16520;16521;16522;16524;16525;16527;16528;16529;16531;16532;16535;16536;16537;16539;16541;16542;16543;16544;16546;16551;16552;16553;16554;16555;16556;16557;16561;16562;16564;16566;16568;16569;16570;16573;16575;16576;16577;16578;16579;16584;16586;16587;16588;16590;16597;16599;16600;16604;16606;16609;16610;166…	-	Transgelin OS=Sus scrofa GN=TAGLN PE=1 SV=2	0.530582	1412	9.999e-05	0.000614361	0.65772	1402	9.999e-05	0.000942839	0.556637	1367	9.999e-05	0.000883912	0.555235	1406	9.999e-05	0.000827052	0.717013	1388	9.999e-05	0.000806305	0.583248	1313	9.999e-05	0.00106016	0.382758	1400	9.999e-05	0.000566156	0.4761	1396	9.999e-05	0.000655356	0.388119	1396	9.999e-05	0.000726752	0.924237	1378	9.999e-05	0.000720091
tr|F1RR40|F1RR40_PIG	2502	15372.7	IISEVK;YEIESEK;ATVQMEGGK;NYDEFMK;LALPSDAIDK;NYDEFMKR;ECDIETIGGK;LVEVSTVGGVSYER;RLALPSDAIDK;ECDIETIGGKK;VVVNSPNYHHTAEIVDGK;YEIESEKNYDEFMK;QDGQNFTWSQQYPGGHSITNTFTIGK	0;1;1;1;1;1;1;1;1;1;1;1;1	12	1092	50471;50479;50483;50495;50497;50507;50508;50527;50535;50543;50551;50555;50556;50557;50558;50559;50561;50562;50572;50573;50574;50576;50588;50596;50601;50603;50609;50610;50611;50612;50615;50622;50623;50627;50638;50639;50645;50646;50648;50650;50652;50654;50655;50657;50658;50659;50667;50668;50670;50678;50681;50684;50692;50693;50694;50695;50703;50707;50710;50711;50712;50713;50714;50715;50725;50727;507…	-	Gastrotropin OS=Sus scrofa GN=FABP6 PE=1 SV=2	0.614251	1076	9.999e-05	0.000614361	1.00429	1048	0.879812	0.961823	0.763428	1060	9.999e-05	0.000883912	1.42817	1076	9.999e-05	0.000827052	2.38881	1090	9.999e-05	0.000806305	1.80184	1069	9.999e-05	0.00106016	0.491015	1076	9.999e-05	0.000566156	0.812064	1051	9.999e-05	0.000655356	0.594432	1072	9.999e-05	0.000726752	0.41573	1087	9.999e-05	0.000720091
tr|I3LVD5|I3LVD5_PIG	2158	42089.9	ILTER;IIAPPER;GILTLK;AGFAGDDAPR;GYSFTTTAER;AVFPSIVGRPR;IIAPPERK;DLTDYLMK;EITALAPSTMK;HQGVMVGMGQK;DSYVGDEAQSK;IWHHTFYNELR;QEYDESGPSIVHR;GYSFTTTAEREIVR;ILTERGYSFTTTAER;SYELPDGQVITIGNER;DLTDYLMKILTER;LDLAGRDLTDYLMK;QEYDESGPSIVHRK;EITALAPSTMKIK;DLYANTVLSGGTTMYPGIADR;YPIEHGIVTNWDDMEK;VAPEEHPVLLTEAPLNPK;LDLAGRDLTDYLMKILTER;VAPEEHPVLLTEAPLNPKANR;KDLYANTVLSGGTTMYPGIADR;LCYVALDFEQEMATAASSSSLEK;TTGIVMDSGDG…	0;0;0;0;1;0;0;0;0;0;0;0;1;1;1;0;0;0;1;0;0;1;1;0;1;0;1;1;1;0	11	1070	7103;7106;7116;7131;7136;7143;7167;7177;7178;7179;7189;7190;7191;7192;7193;7196;7200;7205;7207;7209;7211;7214;19002;19003;19012;19013;19015;19017;19020;19024;19026;19027;19028;19030;19031;19032;19034;19035;19036;19037;19038;19039;19040;19041;19042;19044;19045;19046;19047;19048;19049;19050;19051;19052;19053;19055;19056;19057;19058;19059;19060;19062;19063;19064;19065;19067;19068;19070;19071;19072;1…
tr|I3LUR7|I3LUR7_PIG	3456	343873	DFVIR;LVFTVR;VFAVGVR;ALEFVAR;VGLEHLR;VDTILNR;LVAFLSSR;DFIAK;SDLLAHVR;NFFVK;SVLLDK;DFLYK;DSFQEVLR;GPSVVLK;VAVVQYSDR;IASNSATAFR;DILTESAGSR;SQASVLDAIR;LNIGPNK;SGFPLLK;GPIGSIGPK;RDSFQEVLR;DLPDFLK;QFGVAPLTIAR;VVESLDVGPDR;LNQFVPEAGSR;LLVLITGGK;IAVAQYSDNVR;ELPSLEQK;VAVIQFSEDPR;YSQVMGSSGIVR;TELQTITNDPR;NNMFTSEAGYR;NLQVVLTSK;RDLPDFLK;ISCSGTQMPTVR;QQIIDAINK;QLGTVQQVISER;DQNIFVAQK;DVVFLIDGSEGVR;LVDSLDVGFDTS…	0;1;1;1;1;1;1;0;1;1;1;0;1;1;1;1;1;1;1;1;1;1;1;1;1;1;1;1;1;1;1;1;1;1;1;1;1;1;1;1;1;1;1;1;1;1;1;1;1;1;1;1;1;1;1;1;1;1;1;1;1;1;1;1;1;1;1;1;1;1;1;1;1;1;1;1;1;1;1;1;1;1;1;1;1;1;1;1;1;1;1;1;1;1;1;1;1;1;1;1;1;1;1;1;1;1	103	858	8298;14063;14066;14072;14073;14978;14984;20031;20032;20036;20040;20043;20054;20058;22076;22957;22958;22962;30639;30640;31569;31585;31614;31616;33705;33706;33707;33708;33709;43704;47608;47610;49288;49295;50911;50914;50918;53482;53488;53489;53493;61334;61336;61338;61342;61344;61347;61350;61351;61352;61353;61354;61356;61357;61358;61359;61360;61363;61372;61512;61517;63832;63833;63834;63836;63838;6383…	-	Uncharacterized protein OS=Sus scrofa GN=COL6A3 PE=1 SV=1	0.731889	847	9.999e-05	0.000614361	0.747373	845	9.999e-05	0.000942839	0.828379	809	9.999e-05	0.000883912	0.728206	850	9.999e-05	0.000827052	0.769487	847	9.999e-05	0.000806305	0.842358	819	9.999e-05	0.00106016	0.713171	839	9.999e-05	0.000566156	0.733132	849	9.999e-05	0.000655356	0.828885	822	9.999e-05	0.000726752	0.97529	824	0.00569943	0.0220736
sp|P01965|HBA_PIG	2400	15068.8	AHGQK;VLSAADK;VADALTK;VDPVNFK;MFLGFPTTK;LRVDPVNFK;VGGQAGAHGAEALER;FLANVSTVLTSK;TYFPHFNLSHGSDQVK;AAWGKVGGQAGAHGAEALER;AVGHLDDLPGALSALSDLHAHK;AVGHLDDLPGALSALSDLHAHKLR;LLSHCLLVTLAAHHPDDFNPSVHASLDK	1;1;1;0;1;1;1;1;1;1;1;1;1	12	830	24877;54216;54219;54220;54229;54234;54241;54242;54244;54249;54252;54267;54271;54278;54279;54283;54285;54286;54292;54293;54296;54300;54301;54302;54303;54305;54316;54318;54321;54326;54330;54334;54336;54343;54344;54346;54347;54348;54349;54354;54355;54357;54358;54359;54360;54365;54369;54370;54373;54374;54375;54377;54378;54385;54386;54394;54395;54396;54401;54402;54403;54406;54407;54415;54418;54424;544…	tr|F1RGX4|F1RGX4_PIG	Hemoglobin subunit alpha OS=Sus scrofa GN=HBA PE=1 SV=1	0.932628	801	9.999e-05	0.000614361	0.690856	805	9.999e-05	0.000942839	0.789023	796	9.999e-05	0.000883912	1.41827	824	9.999e-05	0.000827052	1.06983	795	9.999e-05	0.000806305	1.22524	793	9.999e-05	0.00106016	1.12406	822	9.999e-05	0.000566156	0.843171	811	9.999e-05	0.000655356	0.928289	809	9.999e-05	0.000726752	0.634041	825	9.999e-05	0.000720091
tr|F1SKI0|F1SKI0_PIG	652	89053	SILTPR;LMTTLR;SFVEK;IVFQEFR;GFMDGK;KLLEER;NCAAYLK;ALELDPNLYR;FMADLWK;QQQLTAMK;TGVLAHLEEER;IVGLDQMAK;QACILMIK;LDAFLVLEQLR;HESMISELEVR;MTESSLPSASK;LCTEQGNHPK;YEILAANAIPK;ITDVIMAFQAMCR;TEFSIIHYAGK;VDYNASAWLTK;EQADFAVEALAK;VCHLMGINVTDFTR;FMADLWKDVDR;VIQYLAMVASSHK;QRYEILAANAIPK;VVSSVLQLGNIVFK;KDTSITGELEK;TFHIFYYLIAGAK;NKHESMISELEVR;NTDQASMPDNTAAQK;ISDLTTNLAEEEEK;TGVLAHLEEERDLK;QLLQANPILEAFGNAK;DKTEFSI…	1;1;0;0;0;0;0;0;1;0;1;1;1;0;1;1;1;0;1;1;1;0;1;1;1;0;1;1;1;1;0;1;1;0;1;1;1;1;1;1	27	816	10638;10641;14049;14053;34174;34177;34179;38668;38670;38671;38672;38673;38674;38675;38676;38677;38678;38680;38682;38683;38684;38685;38686;38687;38688;38689;38691;38692;38693;38694;38695;38696;38697;38699;38700;38701;38703;38704;38705;38706;38708;38709;38710;38711;38712;38714;38715;38716;38717;38720;38721;38722;38723;38725;38726;38727;38729;38730;38731;38732;38733;38734;38735;38736;38738;38739;387…	-	Uncharacterized protein OS=Sus scrofa PE=1 SV=2	0.576918	810	9.999e-05	0.000614361	0.672699	800	9.999e-05	0.000942839	0.656085	801	9.999e-05	0.000883912	0.554247	812	9.999e-05	0.000827052	0.663283	805	9.999e-05	0.000806305	0.639958	802	9.999e-05	0.00106016	0.456782	810	9.999e-05	0.000566156	0.522818	812	9.999e-05	0.000655356	0.495738	812	9.999e-05	0.000726752	1.01219	781	0.79622	0.902207
tr|I3LCX2|I3LCX2_PIG	649	50369.8	ALAAAAK;EVTALK;LEGDLK;LQEMEGAVR;MAEQYK;GNETSFVPSR;DEIFATAK;STISALEAK;RGNETSFVPSR;LEVNMQALK;KLQAQMK;RQLEEAEEESQR;KMAEQYK;DLELQADSAIK;ASRDEIFATAK;ALETQMEEMK;IAQLEEQVEQEAR;SKLQEMEGAVR;RALETQMEEMK;EVLLQVEEERK;QLHEYETELEDER;LKEVLLQVEEER;SLEADLMQLQEDLAAAER;KLKEVLLQVEEER;TQLEELEDELQATEDAK	1;1;0;1;1;1;1;1;1;1;0;1;1;1;1;1;1;1;1;1;1;1;1;1;0	22	814	34931;34933;34936;34938;34939;34943;34946;34947;34950;34952;34960;34962;34963;34964;34965;34967;34969;34979;34982;34983;34985;34986;34987;34995;34996;34997;34998;35000;44877;44883;44909;44910;44916;44926;44936;44946;44953;44961;44966;44967;44971;44975;44976;44978;44979;44982;44983;44986;44988;44994;44997;47566;47575;59932;59933;59934;59935;59937;59939;59943;59944;59947;59949;59950;59952;59953;599…	-	Uncharacterized protein OS=Sus scrofa PE=1 SV=1	0.586822	804	9.999e-05	0.000614361	0.64289	796	9.999e-05	0.000942839	0.6334	791	9.999e-05	0.000883912	0.554973	802	9.999e-05	0.000827052	0.621495	800	9.999e-05	0.000806305	0.615168	791	9.999e-05	0.00106016	0.504376	770	9.999e-05	0.000566156	0.552094	763	9.999e-05	0.000655356	0.519511	764	9.999e-05	0.000726752	1.03402	779	9.999e-05	0.000720091
tr|K9IVP5|K9IVP5_PIG	655	227493	LMATLR;DLEGLGQR;MNPPK;MQLAK;SFVEK;VVFQEFR;LSLSTK;GFMDGK;NWQWWR;GDLPFVVPR;YLYVDK;TVGQLYK;GALALEEK;NCAAYLK;RGDLPFVVPR;ASIAALEAK;ALELDSNLYR;ADEWLMK;EEILAQAK;FVSELWK;AGVLAHLEEER;SGFEPASLK;LVWVPSDK;QQQLTAMK;QACVLMIK;EQEVNILK;GALALEEKR;CIIPNHEK;LDPHLVLDQLR;LQEMEGTVK;LEVNLQAMK;ALEEAMEQK;DMFQETMEAMR;FDQLLAEEK;DLGEELEALK;KLQAQMK;TEMEDLMSSK;QIATLHAQVTDMR;KLEMDLK;ALEQQVEEMK;TDLLLEPYNK;DLEAHIDSANK;ASREEILAQA…	0;1;0;1;0;1;1;0;0;1;1;0;1;0;1;1;1;0;1;1;0;1;1;0;1;1;1;0;0;1;1;1;1;0;1;0;1;1;1;1;1;1;1;1;0;1;1;1;0;1;1;1;1;1;1;0;1;0;1;1;0;1;0;1;1;0;1;1;0;0;1;1;1;1;1;1;1;1;0;1;0;1;1;1;1;1;1;1;1;0;1;1;1;1;1;1;1;1;1;1	74	681	11918;29910;29914;29916;30278;30279;30282;31063;31070;31074;31080;31081;31083;31088;31101;31103;31105;31107;31110;31111;31114;31116;31132;31138;34174;34177;34179;35771;35773;35774;35778;35780;42261;43526;43528;43536;43540;43543;43544;43545;43549;43552;43554;43555;43558;43559;43561;43562;43563;43564;43567;43568;43570;43572;43574;43575;43576;43578;43579;43580;43581;43582;43583;43584;43585;43586;435…	-	N-myosin-9 OS=Sus scrofa GN=MYH9 PE=2 SV=1	1.08335	648	9.999e-05	0.000614361	0.995697	650	0.840816	0.947564	0.954072	637	9.999e-05	0.000883912	1.08697	654	9.999e-05	0.000827052	1.02763	652	0.00039996	0.00273551	0.965859	629	9.999e-05	0.00106016	1.18911	653	9.999e-05	0.000566156	1.09035	645	9.999e-05	0.000655356	1.05042	642	0.00239976	0.0114361	0.970541	647	9.999e-05	0.000720091
sp|P26234|VINC_PIG	2669	124419	PVFHTR;TDAGFTLR;DYLIDGSR;SFLDSGYR;ILLVAK;ILGAVAK;QDLLAK;NFTVEK;ALIQCAK;ALASIDSK;NLGPGMTK;EILGTCK;AAVHLEGK;TNLLQVCER;VGELCAGK;LANVMMGPYR;MALLMAEMSR;ELTPQVVSAAR;MSAEINEIIR;GNDIIAAAK;QILDEAGK;DMPPAFIK;WIDNPTVDDR;IPTISTQLK;QQELTHQEHR;NQGIEEALK;GQGASPVAMQK;TISPMVMDAK;SLGEISALTSK;STVEGIQASVK;NQWIDNVEK;LLAVAATAPPDAPNR;MLGQMTDQVADLR;ALASQLQDSLK;SLLDASEEAIK;VDQLTAQLADLAAR;ELLPVLISAMK;AGEVINQPMMMAAR;VMLVNS…	1;1;1;1;1;1;1;1;1;1;1;1;1;1;1;1;1;1;1;1;1;1;1;1;1;1;1;1;1;1;1;1;1;1;1;1;1;1;1;1;1;1;1;1;1;1;1;1;1;1;1;1;1;1;1;1;1;1;1;1	60	660	15532;29052;29055;38546;38548;38549;38550;38551;38552;38556;38559;38563;38566;38567;38571;38573;38574;38576;38578;38579;38581;38582;38586;39603;39605;39606;44094;47060;49987;62280;62283;76575;76584;76596;76908;76909;76913;76914;76918;76928;76929;76932;76943;76949;76953;76954;76957;76958;76959;76961;76965;76968;76970;76973;76974;76981;76982;76984;76985;76994;76995;76997;77000;77005;77006;77011;770…	-	Vinculin OS=Sus scrofa GN=VCL PE=1 SV=4	0.696104	651	9.999e-05	0.000614361	0.761594	650	9.999e-05	0.000942839	0.712373	643	9.999e-05	0.000883912	0.688956	648	9.999e-05	0.000827052	0.777192	649	9.999e-05	0.000806305	0.71151	630	9.999e-05	0.00106016	0.609966	654	9.999e-05	0.000566156	0.669997	652	9.999e-05	0.000655356	0.626766	642	9.999e-05	0.000726752	0.981229	634	0.20308	0.391543
tr|K9IWI4|K9IWI4_PIG	2822	271809	AIADMLR;FLPSELR;AVTQALNR;LLSAAK;LLLAAK;VALSLK;RAIADMLR;WSVLAGHSR;ALDYYMLR;NLGTALAELR;TSTPEDFIR;MLDGTVK;AGFLDLK;GLAGAVSELLR;GITMATAK;ILADATAK;VLVEDTK;QFVQSAK;ISIGNVVK;AQVVSNLK;LQAAGNAVK;GIWLEAGK;STVLQQQYNR;FLPSELRDEH;ASSLIEEAK;ALGDLISATK;QEDVIATANLSR;VSHVLAALQAGNR;SIAAATSALVK;KEEVTGTLR;FFYSDQNVDSR;VEHGSVALPAIMR;AVASAAAALVLK;CAQDLGNSTK;TVTDMLMTICAR;LAQAAQSSVATITR;EAAFHPDVAPDVR;AAMEPIVISAK;TMLESAGGL…	1;1;1;1;1;0;1;1;1;1;1;1;1;1;0;1;1;1;1;1;0;1;1;1;1;1;0;1;1;1;0;1;1;1;1;1;1;1;1;1;1;1;1;1;1;0;1;1;1;1;1;1;1;1;1;0;1;1;1;1;1;0;1;1;1;1;1;1;1;1;1;1;1;1;1;1;1;1;1;1;1;1;1;1;1;1;1;1;1;1;1;1;1;1;1;1;1;1;0;1;1;1;1;1;1;1;1;1;1;1;1	102	628	18392;18394;18397;18400;18401;18402;18405;26869;28052;28053;33067;37367;37377;37379;37973;37978;40062;40064;55732;55734;55736;62902;62903;62905;62906;62908;62909;62910;62911;65819;65825;65826;65827;65829;65830;67541;67542;67543;67884;67886;67888;67890;67891;67895;67974;67977;67978;67979;67980;67981;67982;67984;71635;71636;71637;71638;71639;71641;71642;71643;71644;71646;71647;71648;71649;71650;716…	-	Talin-1 OS=Sus scrofa GN=TLN1 PE=2 SV=1	0.853355	615	9.999e-05	0.000614361	0.884977	613	9.999e-05	0.000942839	0.874321	597	9.999e-05	0.000883912	0.749737	613	9.999e-05	0.000827052	0.803833	617	9.999e-05	0.000806305	0.786451	597	9.999e-05	0.00106016	0.812308	605	9.999e-05	0.000566156	0.843771	609	9.999e-05	0.000655356	0.845513	583	9.999e-05	0.000726752	1.09762	601	9.999e-05	0.000720091
tr|F1SMN5|F1SMN5_PIG	4108	292779	FTVETR;YVITIR;LGSFGSITR;IQQNTFTR;EVADFK;YTITIK;LVSIDSK;VLNPSGAK;EVGEHVVSVR;AIVDGNLK;VYGPGVEK;GLHQMGIK;GDYILIVK;GSSYSSIPK;VCAYGPGLK;LLGWIQNK;WCNEHLK;VPQLPITNFNR;VSGPGVEPHGVLR;HIGISFTPK;TYAVSYVPK;LDVHFAGAAK;VTVLFAGQNIER;DLAEDAPWK;NDNDTFTVK;HIPGSPFTAK;NSFTVDCSK;HVPGSPFTVK;AEIAFEDRK;YGGDEIPYSPFR;IHALPTGDASK;TPCEEVYVK;GVAGVPAEFSIWTR;GPGLSQAFVGQK;VAVGQEQAFSVNTR;YMPPEEGPYK;LENVSVALEFLER;LIALLEVLSQK;ITES…	1;1;1;1;1;1;1;1;1;1;1;1;1;1;1;1;1;1;1;1;1;1;1;1;1;1;1;1;1;1;1;1;1;1;1;1;1;1;1;1;1;1;1;1;1;1;1;1;1;1;1;1;1;0;1;1;1;1;1;1;1;1;1;1;1;1;1;1;1;1;1;1;1;1;1;1;1;1;1;1;1;1;1;1;1;1;1;1;1;1;1;1;1;1;1;1;1;1	97	586	15289;15290;16041;16042;16044;16045;38443;38450;38451;38453;38458;54106;54109;54124;54128;54133;54134;54138;54145;54146;54149;55769;55773;55774;55777;55778;55779;55780;55784;62620;67634;67639;67641;67642;67645;67647;67648;67651;72603;72611;72612;77483;77486;77489;77494;77495;84026;88508;88511;98116;98147;108984;108985;108986;108988;108989;110199;110218;121273;121274;121276;121277;121278;121280;12…	-	Uncharacterized protein OS=Sus scrofa GN=FLNC PE=1 SV=1	0.577493	584	9.999e-05	0.000614361	0.653686	583	9.999e-05	0.000942839	0.583656	582	9.999e-05	0.000883912	0.541307	586	9.999e-05	0.000827052	0.635998	585	9.999e-05	0.000806305	0.55972	581	9.999e-05	0.00106016	0.435579	586	9.999e-05	0.000566156	0.498784	584	9.999e-05	0.000655356	0.445418	584	9.999e-05	0.000726752	1.03952	562	9.999e-05	0.000720091
tr|F1SGG2|F1SGG2_PIG	1353	54375.6	SYTSGPGTR;LAELEAALR;FASFIDK;LEVDPNIQAVR;LALDVEIATYR;LQAEIEGLK;ASLEAAIADAEQR;WNLLQQQK;QLETLAQEK;KLLEGEESR;FASFIDKVR;AQYEEIANR;YEELQSLAGK;EYQELMNVK;LVSESSDVLSK;LEGLTDEINFYR;AEAETMYQIK;SLDLDGIIAEVK;TQEKEQIK;TDMENEFVIIK;LQAEIEGLKGQR;LESGMQNMSIHTK;RTDMENEFVIIK;SNIDNMFESYINNLR;TDMENEFVIIKK;DVDEAYMNKVELESR;LEVELGNMQGLVEDFK;EMQSQISDTSVVLSMDNSR;ASLEAAIADAEQRGELAVK;KDVDEAYMNKVELESR;LKLEVELGNMQGLVEDFK;LEVDP…	1;1;0;1;0;1;1;1;1;0;0;1;1;1;1;1;1;1;1;1;1;1;1;1;1;1;1;1;1;1;1;1;1;1;1	31	581	35875;48634;48635;48637;48641;48642;48647;48648;48649;48650;48651;48652;48654;48655;48656;48657;48659;48660;48661;48662;48664;48665;48667;48669;48670;48671;48672;48673;48675;48677;48679;48681;48683;48684;48686;83015;83028;83029;83030;83035;83060;116902;116909;116911;116912;116915;116917;116918;116920;116922;116923;116925;116926;116927;116929;116932;116933;116934;116936;116940;116942;116945;116946…	-	Uncharacterized protein OS=Sus scrofa GN=KRT8 PE=1 SV=1	0.896374	567	9.999e-05	0.000614361	1.05143	548	9.999e-05	0.000942839	0.94245	550	9.999e-05	0.000883912	1.3837	579	9.999e-05	0.000827052	1.65468	578	9.999e-05	0.000806305	1.50752	568	9.999e-05	0.00106016	0.729681	575	9.999e-05	0.000566156	0.858627	565	9.999e-05	0.000655356	0.776867	555	9.999e-05	0.000726752	0.617388	580	9.999e-05	0.000720091
tr|K9IVQ6|K9IVQ6_PIG	118	403794	LSFSGLR;TISLVIR;ELEQLGR;EAYSLLR;VTQLLER;FITETLR;LTVDEAVR;GLVEDTLR;GLLSAEVAR;LTVEEAVR;DVFEK;VSVYEAMR;LQLEATER;ALLEEIER;TTVAELAQR;LLADFQAGR;LSYTQLLR;QAEAELALR;VPVAVAYQR;VPLAVACQR;AELELELGR;LTVAAQEAAR;VIDHDLYR;MQAVQEATR;VPLDEALQR;ALQALEELR;LAAEQELIR;VSITEAMHR;LPVDVAYQR;SMVEEGTGLR;QITVEELVR;AFCGFEDPR;GGAEGELQALR;QLLEEELAR;SILDEELQR;LTAEDLVEAR;LQLEACETR;MSAAQALK;DLIPAEEALR;NLVDNITGQR;EMSVYEAYR;LTVNEAV…	1;1;1;1;1;1;1;1;1;0;0;1;1;1;1;1;1;1;1;1;1;1;1;1;1;1;1;1;1;1;1;1;1;1;1;1;1;1;1;1;1;1;1;1;1;1;1;1;1;1;1;1;1;1;1;1;1;1;1;1;1;1;1;1;1;1;1;1;1;1;1;1;1;1;1;1;1;1;1;1;1;1;1;1;1;1;1;1;1;1;1;1;1;1;1;1;1;1;1;1;1;1;1;1;1;1;1;1;1;1;1;1;1;1;1;1;1;1;1;1;1;1;1;1;1;1;1;1;1;1;1;1;1;1;1;1;1;1;1;1;1;1;1;1;1;1;1;1;1;1	148	517	17555;19707;19708;24809;25758;26563;26576;28969;28971;28972;32291;32292;32299;32300;32303;32308;32309;34477;34480;34565;34566;39302;42529;42532;43775;43785;43788;43811;46466;46469;46470;46471;49178;49179;49180;49515;49518;49519;50992;52422;52424;53264;53267;55986;59502;59504;59507;59514;59607;59609;59611;60204;60205;62057;62059;62060;62061;62546;62549;62552;62553;62554;62555;62557;62548;62551;626…	-	Plectin (Fragment) OS=Sus scrofa GN=PLEC PE=2 SV=1	0.84791	501	9.999e-05	0.000614361	0.888408	501	9.999e-05	0.000942839	0.875098	487	9.999e-05	0.000883912	0.845567	497	9.999e-05	0.000827052	0.911269	504	9.999e-05	0.000806305	0.888586	481	9.999e-05	0.00106016	0.750638	509	9.999e-05	0.000566156	0.786774	505	9.999e-05	0.000655356	0.793715	495	9.999e-05	0.000726752	0.972704	495	0.00379962	0.0155593
tr|F1RFY1|F1RFY1_PIG	6151	15186.6	CYEMASHLR;TLVLLMGK;EGVHGGMINK;DSPSVWAAVPGK;KCYEMASHLR;DSLLQDGEFTMDLR;SSFFVNGLTLGGQK;EGVHGGMINKK;TFVNITPAEVGVLVGK;STGGAPTFNITVTMTAK;TFVNITPAEVGVLVGKDR	1;1;1;1;1;1;1;1;1;1;1	11	486	92203;92204;92206;92209;92210;179252;95879;95884;95888;95892;95893;95894;95896;95898;95899;95900;95901;95902;95903;95904;95905;95906;95907;95908;95909;95910;95911;95912;95913;95914;95915;95916;95917;95918;95919;95920;95921;95922;95923;95924;95925;95926;95927;95928;95929;95930;95931;95932;95933;95934;95935;95936;95938;95939;95940;95943;95944;95945;95946;95948;95949;95950;95951;95953;95954;95955;95…	-	Profilin OS=Sus scrofa GN=PFN1 PE=1 SV=1	1.03751	469	9.999e-05	0.000614361	1.04856	454	9.999e-05	0.000942839	0.993521	461	0.50355	0.763039	0.966117	472	9.999e-05	0.000827052	1.01887	465	0.0258974	0.0991589	0.952178	462	9.999e-05	0.00106016	1.00976	471	0.880712	0.954251	1.02332	468	0.212679	0.444726	0.96122	466	9.999e-05	0.000726752	1.03288	464	0.00059994	0.00308117
tr|F1SLA0|F1SLA0_PIG	1776	56282.5	IPVGPETLGR;VLDSGAPIK;TIAMDGTEGLVR;IGLFGGAGVGK;IMNVIGEPIDER;VVDLLAPYAK;AHGGYSVFAGVGER;FTQAGSEVSALLGR;VALTGLTVAEYFR;VALVYGQMNEPPGAR;LVPLKETIK;LVLEVAQHLGESTVR;TVLIMELINNVAK;IMDPNIVGSEHYDVAR;DQEGQDVLLFIDNIFR;AIAELGIYPAVDPLDSTSR;VLDSGAPIKIPVGPETLGR;IPSAVGYQPTLATDMGTMQER;FLSQPFQVAEVFTGHLGK;EGNDLYHEMIESGVINLK;SLQDIIAILGMDELSEEDK;TREGNDLYHEMIESGVINLK;SLQDIIAILGMDELSEEDKLTVSR;QFAAIHAEAPEFMEMSVEQEILVTGIK;G…	1;1;1;1;1;1;1;1;1;1;1;1;1;1;1;1;1;1;1;1;1;1;1;1;1;1;1	27	486	61754;61756;102873;102875;102876;102878;102879;102880;102882;119617;119618;119621;119630;119635;119636;119637;119639;119640;119641;119642;119643;119646;119647;119648;119649;119650;119651;119654;119655;119656;119657;119658;119662;119663;124093;124094;124095;124096;124625;124628;124629;124638;124639;124641;124643;124644;124645;124646;124647;124650;124651;124652;124653;124654;124656;124658;124659;12…	-	ATP synthase subunit beta OS=Sus scrofa GN=ATP5B PE=1 SV=1	1.00688	469	0.563644	0.756086	1.02461	474	0.0249975	0.0940832	1.03622	463	9.999e-05	0.000883912	1.06473	476	9.999e-05	0.000827052	1.11497	474	9.999e-05	0.000806305	1.10971	474	9.999e-05	0.00106016	0.926434	466	9.999e-05	0.000566156	0.958	474	9.999e-05	0.000655356	0.958489	466	9.999e-05	0.000726752	0.918386	471	9.999e-05	0.000720091
sp|P09571|TRFE_PIG	2601	78953.2	DLLFR;GDVAFVK;DQYELLCR;YYGYTGAFR;KPIEK;GYLAVAVVK;NGPLVSCVK;SSYLDCIK;ADRDQYELLCR;VTCVAEELLK;CDAWSINSGGK;HSTVLENLPDK;LLEACTFHSAK;DLLFRDDTQCLAR;SSGPDLNWNNLK;WCTISNQEANK;WCAIGHEETQK;CGLVPVLAENYK;NLREEISPDSSK;FDQFFGEGCAPGSQR;GSNFQWNQLQGK;KSSYLDCIK;SPDFQLFSSSHGK;MDSSLYLGYQYVTALR;TAGWNIPMGLLYNK;DNPQTHYYAVAVVK;HVTDCSSSFCMFK;KSSGPDLNWNNLK;TTYESYLGADYITAVANLR;DDKVTCVAEELLK;GEADAMSLDGGYIYIAGK;KGSNFQWNQLQGK;…	0;0;1;0;1;1;1;1;1;1;1;1;1;1;1;1;1;1;1;1;1;1;1;1;1;1;1;1;1;1;1;1;1;1;1;1;1;0;1;1;1;1;1	39	477	9098;9148;9153;9159;9161;9171;61911;61915;61919;61923;61925;61931;61933;61938;61940;74060;74198;74199;74201;74203;74205;74206;74207;74208;74209;74210;74212;74213;74214;108115;108522;108523;108524;108525;108526;108528;108529;108530;108531;108533;108534;108536;108537;108538;108539;108540;108541;108542;108543;108544;108545;108547;108548;108549;108550;108551;108552;108553;108554;108555;108556;108557;…	tr|B3CL06|B3CL06_PIG	Serotransferrin OS=Sus scrofa GN=TF PE=1 SV=2	0.848738	464	9.999e-05	0.000614361	0.881002	467	9.999e-05	0.000942839	1.0082	441	0.560844	0.804195	0.943746	452	9.999e-05	0.000827052	1.01204	460	0.231877	0.511808	1.08927	430	9.999e-05	0.00106016	0.816764	442	9.999e-05	0.000566156	0.854272	460	9.999e-05	0.000655356	0.97246	446	0.188781	0.416946	0.880983	459	9.999e-05	0.000720091
sp|O02705|HS90A_PIG	200	85102.8	LSELLR;ALLFVPR;DILEK;VTVITK;VILHLK;TLVSVTK;APFDLFENR;FENLCK;KLSELLR;EMLQQSK;TKPIWTR;DQVANSAFVER;FYEQFSK;RAPFDLFENR;YESLTDPSK;HFSVEGQLEFR;DNSTMGYMAAK;ELHINLIPNK;HIYYITGETK;ADLINNLGTIAK;ELISNSSDALDK;TLTIVDTGIGMTK;RAPFDLFENRK;EGLELPEDEEEK;YIDQEELNK;HLEINPDHSIIETLR;SLTNDWEDHLAVK;YYTSASGDEMVSLK;ELISNSSDALDKIR;ELHINLIPNKQDR;HSQFIGYPITLFVEK;KHLEINPDHSIIETLR;HNDDEQYAWESSAGGSFTVR;VILHLKEDQTEYLEER;VFIMDNCE…	0;1;0;1;0;1;1;0;1;0;0;1;1;1;0;0;1;1;1;0;1;1;1;0;0;1;0;1;1;1;1;1;0;0;1;1;1;1;1;1;1;1;1;1	30	474	13763;13777;13782;13783;13785;13788;13789;13790;13792;13794;13795;13796;13797;13804;13807;13808;13812;13815;13818;13823;13825;13827;21214;21215;21216;21218;21220;21221;21222;21223;21224;21226;21228;21229;21230;21231;21232;21236;21237;21238;21239;21240;21241;21243;21244;21247;21248;21249;21251;21252;21253;21254;21256;21257;35396;35405;35407;35435;45015;45017;45018;45020;45022;45025;45029;45032;450…	-	Heat shock protein HSP 90-alpha OS=Sus scrofa GN=HSP90AA1 PE=2 SV=3	1.19628	465	9.999e-05	0.000614361	1.02803	459	0.0145985	0.0609091	1.06174	445	9.999e-05	0.000883912	1.11399	467	9.999e-05	0.000827052	0.984486	465	0.118388	0.322264	0.986245	436	0.111889	0.347662	1.40611	471	9.999e-05	0.000566156	1.20151	470	9.999e-05	0.000655356	1.24082	442	9.999e-05	0.000726752	1.05032	453	9.999e-05	0.000720091
tr|F1RR78|F1RR78_PIG	2485	282770	SLFVN;FMLFR;FLADFR;LQQLFR;LHQFFR;FQFFQR;IDGITIQAR;LFGAAEVQR;TASPWK;LDILEQER;DLTGVQNLR;DQLLAAK;SLQQLAEER;DLASVQALLR;LLEAQSHFR;DLAALGDK;LSELNQK;LLVSSEDYGR;EELYQNLTR;DVTGAEALLER;WSQLLANSAAR;LLEATELK;EFSMMFK;GVIDTGNSLIER;GLVSSDELAK;SQLLGSAHEVQR;QQNFNTGIK;QWELLLEK;LIDVNHYAK;QGFVPAAYVK;DLASVNNLLK;LGESQTLQQFSR;EELIANWEQIR;ITALDEFATK;DLIGVQNLLK;VNEVNQFAAK;MNEVISLWK;LAQFVEHWK;ENLLEEQGSIALR;DLTNVQNLQK;VEDL…	1;1;0;1;1;1;1;1;1;1;1;1;1;1;1;1;1;1;1;1;1;1;1;1;1;1;1;1;1;1;1;1;1;1;1;1;1;1;1;1;1;1;1;1;1;1;1;1;1;1;1;1;1;1;1;1;1;1;1;1;1;1;1;1;1;1;1;1;1;1;1;1;1;1;1;1;1;1;1;1;1;1;1;1;1;1;1;1;1;1;1;1;1;1;1;1;1;1;1;1;1;1;1;1;1;1;1;1;1;1;1;1;1;1;1;1;1;1;1;1;1	120	420	5013;12482;12483;16188;19944;19950;25131;25132;25138;27994;27996;27997;48929;48930;48931;48940;49513;49514;49516;49522;50983;56331;56334;56336;56338;56344;56348;56368;66780;66818;66822;69106;71657;71658;71659;71660;71661;71662;71665;74772;74773;74775;74776;74779;74780;74782;76342;76345;84582;84594;84598;84600;84602;84604;84605;85141;92027;92033;92035;92038;94315;94316;94317;94318;94319;94322;1063…	-	Uncharacterized protein OS=Sus scrofa GN=SPTAN1 PE=1 SV=2	1.12837	406	9.999e-05	0.000614361	1.04855	404	9.999e-05	0.000942839	0.974499	402	0.00539946	0.0263708	1.11629	410	9.999e-05	0.000827052	1.06392	406	9.999e-05	0.000806305	0.985141	405	0.0817918	0.281202	1.14592	409	9.999e-05	0.000566156	1.05456	412	9.999e-05	0.000655356	1.01299	401	0.342866	0.614817	0.978638	393	0.0108989	0.0387322
tr|F1SHL9|F1SHL9_PIG	264	59237.6	VVPVP;MMIGR;QAHLYR;APIIAVTR;MQHLIAR;VVDVGSK;VFLAQK;GDYPLEAVR;DIQDLK;LDIDSPPITAR;GIFPVVCK;VNLAMNVGK;KAADVHEVR;NTGIICTIGPASR;GDLGIEIPAEK;ITLDNAYMEK;CCSGAIIVLTK;FDEILEASDGIMVAR;GSGTAEVELKK;VYVDDGLISLLVK;CDENVLWLDYK;SVETLKEMIK;RFDEILEASDGIMVAR;FGVEQDVDMVFASFIR;EAEAAIYHLQLFEELR;GVNLPGAAVDLPAVSEK;EAEAAIYHLQLFEELRR;GPDFLVTEVENGGFLGSK;LNFSHGTHEYHAETIK;GDVVIVLTGWRPGSGFTNTMR;KGVNLPGAAVDLPAVSEK;LAPITSDPTEAA…	1;1;1;1;1;1;1;1;1;0;1;1;1;1;1;1;1;1;1;1;1;0;1;1;1;1;1;1;1;1;1;1;1;1;1;1;1	35	372	2314;2315;2318;2320;2321;2323;5796;18222;24052;24053;24055;24056;24057;24059;24061;27622;27623;54217;54230;54265;54273;54298;54299;54325;54327;54328;54363;54367;54368;54381;54389;54390;54392;54397;54398;54404;54411;54414;54419;54433;54440;54447;54450;54454;54490;54492;54508;54530;54531;54532;54536;54571;54577;54590;54621;54629;54645;54648;54649;54656;54662;54663;54673;54685;54694;54697;54702;5519…	-	Pyruvate kinase OS=Sus scrofa GN=PKM PE=1 SV=2	0.957264	354	9.999e-05	0.000614361	0.97418	352	0.0449955	0.147523	1.02555	339	0.0106989	0.0459398	0.963994	354	9.999e-05	0.000827052	1.00492	361	0.651035	0.870724	1.04198	341	0.00029997	0.002619	0.94084	350	9.999e-05	0.000566156	0.954755	357	9.999e-05	0.000655356	0.996156	339	0.830217	0.937308	0.963594	355	0.00049995	0.00264249
sp|P60662|MYL6_PIG	3458	17072.2	VLGNPK;EAFQLFDR;HVLVTLGEK;ILYSQCGDVMR;ALGQNPTNAEVLK;DQGTYEDYVEGLR;VFDKEGNGTVMGAEIR;NKDQGTYEDYVEGLR;VLDFEHFLPMLQTVAK	1;1;1;1;1;1;1;1;1	9	363	37223;58656;58659;58660;58661;58662;58663;58664;58665;58668;58669;58670;58672;58673;58674;58676;58677;58678;58679;58680;58681;58682;58683;58684;58685;58686;58687;58689;58690;58691;58693;58694;58695;58697;58699;58701;58702;58703;58704;58706;58707;58709;58710;58712;58713;58714;58715;58716;58717;58721;58722;58724;58726;58727;58729;58731;58733;58735;58736;58738;58739;58740;58741;58742;58745;130299;13…	-	Myosin light polypeptide 6 OS=Sus scrofa GN=MYL6 PE=1 SV=2	0.627418	361	9.999e-05	0.000614361	0.69861	361	9.999e-05	0.000942839	0.74926	352	9.999e-05	0.000883912	0.594336	357	9.999e-05	0.000827052	0.685084	354	9.999e-05	0.000806305	0.720154	345	9.999e-05	0.00106016	0.514103	359	9.999e-05	0.000566156	0.578442	360	9.999e-05	0.000655356	0.605982	350	9.999e-05	0.000726752	1.02614	344	0.0305969	0.0910697
tr|F1RPS8|F1RPS8_PIG	4746	57687.5	APGIIPR;ELIIGDR;QMSLLLR;LELAQYR;GYLDK;VLSIGDGIAR;LTELLK;AVDSLVPIGR;STVAQLVK;LTDADAMK;EPMQTGIK;EIVTNFLAGFEA;RLTDADAMK;TGTAEVSSILEER;VVDALGNAIDGK;EAYPGDVFYLHSR;ILGADTSVDLEETGR;HALIIYDDLSK;TSIAIDTIINQK;TGAIVDVPVGEELLGR;GYLDKLEPSK;RTGAIVDVPVGEELLGR;LKEIVTNFLAGFEA;NVQAEEMVEFSSGLK;QGQYAPMAIEEQVAVIYAGVR;EVAAFAQFGSDLDAATQQLLSR;GMSLNLEPDNVGVVVFGNDK;FENAFLSHVISQHQALLGK	1;1;1;1;1;1;1;1;1;1;1;1;1;1;1;1;1;1;1;1;1;1;1;1;1;1;1;1	28	362	13348;21175;21179;26790;26792;26793;26794;26796;26798;26801;30606;30608;30611;30620;30622;30624;30631;31853;52468;52470;52472;52474;52475;52476;52478;52479;52480;52482;52485;52487;52492;52494;52495;57668;57671;57675;58990;58996;58998;59000;59001;59002;59006;59007;59009;59011;59014;59015;59021;59022;59024;59026;59027;59031;59034;87722;87730;87732;87733;87735;87738;87740;87742;87743;87744;87745;877…	sp|P80021|ATPA_PIG	ATP synthase subunit alpha OS=Sus scrofa GN=ATP5A1 PE=3 SV=1	0.992446	345	0.486251	0.694	1.00546	346	0.705729	0.883192	1.01953	335	0.0791921	0.224918	1.05793	356	9.999e-05	0.000827052	1.10766	352	9.999e-05	0.000806305	1.11642	329	9.999e-05	0.00106016	0.892293	345	9.999e-05	0.000566156	0.913434	345	9.999e-05	0.000655356	0.936671	338	9.999e-05	0.000726752	0.905798	356	9.999e-05	0.000720091
sp|P02543|VIME_PIG	1352	53674.1	FADLSEAANR;FANYIDK;FLEQQNK;MALDIEIATYR;EEAESTLQSFR;QQYESVAAK;KLLEGEESR;LQDEIQNMK;EYQDLLNVK;SLYTSSPGGVYATR;ILLAELEQLK;RQVDQLTNDK;LGDLYEEEMR;ISLPLPNFSSLNLR;NLQEAEEWYK;VEVERDNLAEDIMR;VESLQEEIAFLK;QVQSLTCEVDALK;TNEKVELQELNDR;RQVQSLTCEVDALK;ETNLESLPLVDTHSK;LQDEIQNMKEEMAR;KVESLQEEIAFLK;ILLAELEQLKGQGK;EMEENFAVEAANYQDTIGR;LQEETLQREEAESTLQSFR;LLQDAVDFSLADAINTEFK;EKLQEETLQREEAESTLQSFR;LHDEEIQELQAQIQEQHVQID…	1;1;0;0;1;1;0;1;0;1;1;1;1;1;0;1;1;1;0;1;1;1;1;1;1;1;1;1;1	23	361	73358;73361;73363;73364;73369;73370;73371;73379;73380;73383;73385;73387;73388;73390;73391;73393;73396;73402;73403;73404;73407;73410;73413;73427;73430;73434;73437;73438;73439;73440;73448;73449;73450;73452;73455;73456;73457;73458;73459;73461;73462;73463;73464;73466;73468;94536;94539;94542;94543;94545;94547;94548;94550;94551;94552;94553;94555;94560;104704;104705;104707;104708;104710;104711;104712;10…	-	Vimentin OS=Sus scrofa GN=VIM PE=1 SV=2	1.23123	357	9.999e-05	0.000614361	1.02582	349	0.0763924	0.218546	1.08132	338	9.999e-05	0.000883912	0.961486	343	0.00039996	0.00283419	0.823597	352	9.999e-05	0.000806305	0.860601	322	9.999e-05	0.00106016	1.42948	359	9.999e-05	0.000566156	1.1865	353	9.999e-05	0.000655356	1.22005	352	9.999e-05	0.000726752	1.26209	351	9.999e-05	0.000720091
sp|P62802|H4_PIG	6662	11342.4	TLYGFGG;VFLENVIR;ISGLIYEETR;RISGLIYEETR;DAVTYTEHAK;TVTAMDVVYALK;DNIQGITKPAIR;TVTAMDVVYALKR;ISGLIYEETRGVLK;KTVTAMDVVYALK	1;1;1;1;1;1;1;1;1;1	10	361	12527;12530;12531;12533;12534;12535;12536;12538;12539;12540;12541;12542;12543;12544;12546;12547;12548;12549;12550;12551;12552;12554;12555;12556;12557;12559;12560;12561;12562;12563;12564;12565;12566;12567;12568;12569;12570;12571;12572;12573;12575;12576;12577;12578;12579;12580;12581;12582;12584;12586;12587;12589;12590;12591;12592;12593;12594;12595;12596;12597;12598;12599;12600;12601;12602;12603;126…	-	Histone H4 OS=Sus scrofa PE=1 SV=2	0.847561	359	9.999e-05	0.000614361	1.11633	339	9.999e-05	0.000942839	0.998056	357	0.910809	0.969191	0.885091	352	9.999e-05	0.000827052	1.1873	341	9.999e-05	0.000806305	1.0608	357	0.00019998	0.00186578	1.18585	353	9.999e-05	0.000566156	1.54311	350	9.999e-05	0.000655356	1.3938	356	9.999e-05	0.000726752	0.930812	348	9.999e-05	0.000720091
sp|Q08092|CNN1_PIG	690	33358.6	VNVGVK;GMTVYGLPR;LQPGSVK;EWIEGVTGR;QVYDPK;HLYDPK;RHLYDPK;GPAYGLSAEVK;IGNNFMDGLK;FASQQGMTAYGTR;GASQAGMTAPGTK;NIIGLQMGTNK;RIGNNFMDGLK;DGIILCEFINK;YDHQQEQELR;LGTDQPLDQATISLQMGTNK;VNESTQNWHQLENIGNFIK;IGNNFMDGLKDGIILCEFINK;QIFEPGLGMEHCDTLNVSLQMGSNK;YGVKPHDIFEANDLFENTNHTQVQSTLLALASMAK	1;0;0;1;0;0;0;1;1;1;0;0;1;1;1;0;1;1;1;1	12	348	34955;34978;50933;50935;50936;50937;50938;50940;50941;50942;50943;50944;50946;50947;55065;60143;60146;63358;63361;63362;63367;63370;63371;63373;63375;63376;63381;63382;63383;63386;63387;63389;63390;63391;63392;63393;63394;63395;63396;63397;63398;63399;63400;63401;63402;63403;63404;63405;63407;63408;63409;63410;63411;63412;63413;63414;63415;63416;63418;63420;63421;63422;63423;63425;63426;63427;634…	-	Calponin-1 OS=Sus scrofa GN=CNN1 PE=2 SV=1	0.594694	344	9.999e-05	0.000614361	0.656355	343	9.999e-05	0.000942839	0.626022	336	9.999e-05	0.000883912	0.60258	340	9.999e-05	0.000827052	0.693996	333	9.999e-05	0.000806305	0.642134	336	9.999e-05	0.00106016	0.469365	325	9.999e-05	0.000566156	0.504611	333	9.999e-05	0.000655356	0.457368	334	9.999e-05	0.000726752	0.966983	337	0.00859914	0.0315584
tr|F1RS99|F1RS99_PIG	1560	289943	VQFGALR;EATLNLR;TPLTIGTR;TFSGPNVR;IISVGMQR;IGMAQFGSR;SAIMEYLR;MDLALK;LGLMSYSDR;NFGFLGGSLR;SFPYMK;IQIGLDK;VGAVQYSDTR;FMFEQSVGGR;GVVIFAVGVFR;AETLSVLK;SNVGAAVEK;NLQNFLK;SQIQTTTK;GPMLNHLK;NIASDEFK;TQLQQIAGK;LDTYFTQK;IALLSYSPWDR;ANILFTEEHGSR;LLPITGNSEK;MLSQYLGNIAER;SSTSQAEFQK;MDLALKK;IITFQDFDK;TQLEEIVSYPPR;QMLIIITDGK;TCCCTFCK;VIFVVSAGENHER;QLLQLLSQIK;IGVVQFSDVTK;VSFGQNFDSLK;MINSLPIETDK;EGEAHTDIQGPFLR;…	1;1;1;1;1;1;1;1;1;1;1;1;1;1;1;1;1;1;1;1;1;1;1;1;1;1;1;1;1;1;1;1;1;1;1;1;1;1;1;1;1;1;1;1;1;1;1;1;1;1;1;1;1;1;1;1;1;1;1;1;1;1;1;1;1;1;1;1;1;1;1;1;1;1	74	344	18515;21330;26561;26577;26578;26584;28676;32427;32431;32432;32434;45287;45288;45289;48084;48085;48086;48088;48093;48094;51940;51250;51251;51259;51261;62184;62185;62186;62187;62190;67841;67842;67843;69585;69586;72792;73900;73902;73904;73907;73909;73910;73914;89896;89897;89899;89900;89901;89902;89904;89905;91688;91702;91710;91711;91712;91926;91927;91933;91934;95764;95765;95766;95768;95769;95770;957…	-	Uncharacterized protein OS=Sus scrofa GN=COL6A5 PE=1 SV=1	1.00005	334	0.9964	0.998094	0.936215	329	9.999e-05	0.000942839	0.983274	328	0.129587	0.323031	0.975606	325	0.109989	0.302192	0.938234	338	9.999e-05	0.000806305	0.966628	333	0.0258974	0.118007	1.12055	332	9.999e-05	0.000566156	1.06451	333	9.999e-05	0.000655356	1.1216	338	9.999e-05	0.000726752	0.974236	310	0.154685	0.321573
tr|F1RS36|F1RS36_PIG	382	70304.6	LIGDAAK;IQQLVK;ITITNDQNR;VMEHFIK;DAGTIAGLNVMR;VEIIANDQGNR;ETAEAYLGK;FEELNMDLFR;SDIDEIVLVGGSTR;VYEGERPLTK;ITPSYVAFTPEGER;NELESYAYSLK;VLEDSDLKK;ELEEIVQPIISK;VTAEDKGTGNK;TWNDPSVQQDIK;AKFEELNMDLFR;TFAPEEISAMVLTK;MKETAEAYLGK;VTHAVVTVPAYFNDAQR;KSDIDEIVLVGGSTR;DNHLLGTFDLTGIPPAPR;IINEPTAAAIAYGLDK;NQLTSNPENTVFDAK;IINEPTAAAIAYGLDKR;KELEEIVQPIISK;SQIFSTASDNQPTVTIK;IEIESFYEGEDFSETLTR;TKPYIQVDIGGGQTK;IEWLESHQ…	0;1;1;1;1;0;1;1;1;1;1;1;1;1;1;1;1;1;1;1;1;1;0;1;1;1;1;1;1;1;1;1;1	30	340	49918;49919;49925;49935;49940;49961;49963;49972;49974;49983;49984;49990;49991;49995;49997;50003;50007;50013;50015;50023;50025;50027;50034;50037;50041;50045;50046;50047;50050;50053;50056;50058;50059;50060;50062;50063;50075;50077;50086;50089;50090;50093;50094;50096;50098;50101;50103;50105;50106;50110;50111;60159;60161;60163;60164;60165;60167;69237;104039;104040;104041;104043;104044;104046;104047;10…	-	78 kDa glucose-regulated protein OS=Sus scrofa GN=HSPA5 PE=1 SV=2	1.31772	330	9.999e-05	0.000614361	1.12985	324	9.999e-05	0.000942839	1.17959	321	9.999e-05	0.000883912	1.07564	331	9.999e-05	0.000827052	0.955547	322	9.999e-05	0.000806305	0.974359	329	0.0108989	0.0588824	1.3041	334	9.999e-05	0.000566156	1.12366	322	9.999e-05	0.000655356	1.15949	335	9.999e-05	0.000726752	1.18655	326	9.999e-05	0.000720091
tr|E1CAJ5|E1CAJ5_PIG	4799	57261	LNFAVASR;FLDAGK;DLIQGK;VMMVAK;QAGPASVPLR;GIVPLAK;FVMQEEFSR;DPNIIIAK;LAPEYEAAATR;TVAYTEPK;DASVVGFFK;KLNFAVASR;TADGIVSHLK;RLAPEYEAAATR;ELSDFISYLQR;KFLDAGK;YGVSGYPTLK;LKGIVPLAK;KDPNIIIAK;GFPTIYFSPANK;IFRDGEEAGAYDGPR;FLQDYFDGNLK;FAHTNVESLVDK;MDATANDVPSPYEVR;DLFSEAHSEFLK;TADGIVSHLKK;FLQDYFDGNLKR;DLLLAYYDVDYEK;GFPTIYFSPANKK;VVVAENFDEIVNDENK;FISDKDASVVGFFK;QAGPASVPLRTEEEFEK;EATNPPIIQEEKPK;DLLLAYYDVDYEKN…	1;1;1;1;1;1;1;1;1;1;1;1;1;1;1;1;1;1;1;1;1;1;1;1;1;1;1;1;1;1;1;1;1;1;1;1;1;1	38	339	28704;28705;28706;42875;42881;47454;48136;48139;48140;48141;48144;48145;48148;48149;48150;48153;48154;51394;51395;51396;52717;52719;52720;52721;52722;52723;52725;93970;93973;93975;93976;93977;93978;93979;93982;93983;93984;93985;93986;93988;93989;93990;93991;93994;93996;93997;93999;98209;98212;98167;98168;99282;99285;99287;99289;99290;99292;99293;99297;99298;99299;99300;99301;99303;99306;99307;993…	-	Protein disulfide-isomerase OS=Sus scrofa GN=grp-58 PE=1 SV=1	1.21421	331	9.999e-05	0.000614361	1.07889	309	9.999e-05	0.000942839	1.09229	325	9.999e-05	0.000883912	1.07595	324	9.999e-05	0.000827052	0.994336	311	0.60074	0.841421	0.987668	322	0.258374	0.592249	1.2643	333	9.999e-05	0.000566156	1.12961	319	9.999e-05	0.000655356	1.15124	331	9.999e-05	0.000726752	1.09143	320	9.999e-05	0.000720091
tr|I3LQ84|I3LQ84_PIG	909	107802	FVEDVSR;LGAIAK;FAYNK;SLQSISSFR;VALLQFGGPR;NFVINVVNR;VFAVVITDGR;ISLGDEAAVFR;IDSLSSFK;LGEQNFHK;DIASTPHELYR;LGAIAKDPK;DYDSLVQPGFFDR;LFAVPPNLQLNEQGLR;NLEWIAGGTWTPSALK;EKDYDSLVQPGFFDR;YGGLHFSDLVEVFSPPGSDR;VGVVQYSHEGTFEAIQLDDER;QNVVPTVVAVGSDVDADVLSK;VNFAVVITDGHVTGSPCGGIK;HESENLYSIACDKPQQVR;ALCNHDVTVTAIGIGDMFHEK;YLNSFSHVGTGIVHAINQVVLGAPAGAR;KQNVVPTVVAVGSDVDADVLSK;HAELAFVFLTDGITGNESLEEAVHSMR	1;1;1;1;1;1;1;1;1;1;1;1;1;1;1;1;1;1;1;1;1;1;1;1;1	25	329	25693;25695;25700;25701;25703;25712;25713;25714;25718;28653;40531;58561;58562;58564;58565;58568;58569;58570;65837;65840;65841;65842;65846;65847;65848;65849;65854;65855;65857;65860;65861;65863;65864;65866;65868;65871;65872;65878;65880;65883;69264;69265;69266;69267;69268;69269;69270;69271;69275;69622;69623;69625;69630;69631;69633;69634;69635;69636;69638;69639;69640;69641;69642;69643;69644;69645;696…	-	Uncharacterized protein OS=Sus scrofa GN=COL6A2 PE=1 SV=1	0.717329	327	9.999e-05	0.000614361	0.797083	328	9.999e-05	0.000942839	0.863206	316	9.999e-05	0.000883912	0.766404	316	9.999e-05	0.000827052	0.866095	317	9.999e-05	0.000806305	0.917892	303	9.999e-05	0.00106016	0.760824	317	9.999e-05	0.000566156	0.848513	315	9.999e-05	0.000655356	0.931237	309	9.999e-05	0.000726752	0.916671	319	9.999e-05	0.000720091
tr|K9IWG6|K9IWG6_PIG	1902	269314	FSALER;LFQLNR;DLTSVMR;IDDIFER;VQAVVAVAR;ERIAYIR;INAVVETGR;VAVVNQIAR;LTGLHK;WVNSHLAR;ALLDACEGR;LSDLQK;LFDANK;LLEVLSGER;EAASELLMR;ALQFLK;LISDINK;ITDLYTDLR;ETWLSENQR;DLVAIEAK;LTTLELLEVR;LQAAYAGDK;LILEVHQFSR;LEDLEVIQHR;LLQLTDKR;ILSSDDYGK;LEMNLGLQK;LVDTGDKFR;WEDRWEWLR;DLDDFQSWLSR;TSLPAQSAATLPAR;FMELLEPLNER;LLTQHENIK;QQMLENQMEVR;DLTSVNILLK;DLMLWMEDVIR;ENEVLEAWK;VLLLSQDYGK;EVDDLEQWIAER;DGMAFNALIHK;HALVE…	1;1;1;1;1;1;1;1;1;0;1;1;1;1;1;0;1;1;1;1;1;1;1;1;1;1;1;1;1;1;1;1;1;1;1;1;1;1;1;1;1;1;1;0;1;1;1;0;1;1;1;1;1;1;1;1;1;1;1;1;1;1;1;1;1;1;1;1;1;1;1;1;1;1;1;1;1;1;1;1;1;1;1;1;1;1;1;1;1;1;1;1;1;1;1;1;1;1;1;1	96	326	13199;18504;21794;33098;33101;33104;33107;33108;34075;34076;34077;34079;34081;34082;35127;35128;43667;45936;45939;45945;46541;48099;53546;54371;55629;55631;56412;56414;56416;57221;57231;57232;57235;57236;57237;57238;57241;57242;57243;58497;76380;76381;76382;77154;77158;77159;91044;91046;91225;91229;91230;97830;97832;97833;97834;97835;97836;97838;97839;97840;97841;97842;97844;97854;113351;113354;1…	-	Spectrin beta chain, brain 1 (Fragment) OS=Sus scrofa GN=SPTBN1 PE=2 SV=1	1.08795	317	9.999e-05	0.000614361	0.98826	315	0.29997	0.563599	0.986017	312	0.150385	0.359902	1.12876	316	9.999e-05	0.000827052	1.05008	312	9.999e-05	0.000806305	1.04174	306	0.00019998	0.00186578	1.12398	319	9.999e-05	0.000566156	1.02285	314	0.110889	0.274871	1.04359	306	0.00039996	0.00235906	0.932716	318	9.999e-05	0.000720091
tr|I3LKP0|I3LKP0_PIG	5247	154348	IAPPGVWR;GTGLGFK;TVLWGK;AALTLAMADR;TVSPTLGLLR;FQPAIGSTSR;ALLENELLR;EALELEQLR;WEELTK;IENVPQEFR;LCAQEAEALR;DTPVNLAK;WENYEK;TEIVVESK;TGLSLEVATYR;REALELEQLR;LCAQEAEALRR;APATSFNPSLAPR;SYQYTTSVLQR;VIACLEDEK;EIPISLEVSK;LETSDTAGSLK;DYQELVQVK;GVLGSGYAPFTTTR;YSWQDEIVPGSGR;IPHEFHTSIK;MIGDIINLSLK;NDLAASVSFQGSAGDR;EQIQLTAPLSDK;LRDYQELVQVK;ETVQLYEEEVR;EREIPISLEVSK;FRLETSDTAGSLK;HFTLGPDQSQVSK;GFAQSHVLEDVSQSVR;S…	1;1;1;1;1;1;1;1;1;1;1;1;1;1;1;1;1;1;1;1;1;1;1;1;1;1;1;1;1;1;1;1;1;1;1;1;1;1;1;1;1;1;1;1;1;1;1;1;1;1;1;1;1;1;1;1	56	313	31239;31243;31244;31245;31246;48342;48344;48346;48350;48358;54720;60066;60067;60068;60070;60071;60080;60081;60083;60084;60085;63870;63875;65673;65677;65679;66883;66884;66885;66886;66888;66890;66892;68626;68627;68628;68629;68630;68631;68632;68633;68634;68638;74790;74791;74792;74795;74797;74798;77191;77197;77198;77199;77204;77223;82918;82922;82925;82927;82930;82932;82934;90561;90562;90565;90569;905…	-	Uncharacterized protein OS=Sus scrofa GN=SYNM PE=1 SV=1	0.608417	312	9.999e-05	0.000614361	0.613656	312	9.999e-05	0.000942839	0.584072	313	9.999e-05	0.000883912	0.511646	312	9.999e-05	0.000827052	0.536363	312	9.999e-05	0.000806305	0.506619	312	9.999e-05	0.00106016	0.424614	312	9.999e-05	0.000566156	0.433727	312	9.999e-05	0.000655356	0.417981	312	9.999e-05	0.000726752	1.14625	300	9.999e-05	0.000720091
tr|K7ZRK0|K7ZRK0_PIG	4199	37427.8	EGVIVR;WLQGGQELPR;SSQSVNVPCK;SALTATITKPK;SEGVSFTWQPSGGK;GETFSCTAAHSELK;DFFPSEPLTVTWSPSR;KSEGVSFTWQPSGGK;IFPLTLGSSEPAGYVVIACLVR;QGDTFSCMVGHEALPLAFTQK;LAGKPTHVNVSVVMAEAEGICY;DSCGCYSVSSILPGCADPWNK;YLVWESLPEPGQAIPTYAVTSVLR;DKYLVWESLPEPGQAIPTYAVTSVLR;VNTFRPQVHLLPPPSEELALNELVTLTCLVR;NFPPAQAGGLYTMSSQLTLPVEQCPADQILK;DSCGCYSVSSILPGCADPWNKGETFSCTAAHSELK	1;1;1;1;1;1;1;1;1;1;1;1;1;1;1;1;1	17	313	9694;9698;96814;96815;96821;96823;96824;96825;96827;96829;96830;96831;96832;96833;96834;96838;96839;96840;96841;96842;96844;96845;96846;96847;96848;96849;96850;96851;96852;96853;96854;96856;96857;96858;96861;96862;96865;96866;96867;96868;96871;96874;96875;96879;161556;161557;161558;161560;161562;161563;161566;161567;161568;161570;161572;161573;161574;161575;161577;161578;161579;161580;161583;1615…	-	IgA heavy chian constant region (Fragment) OS=Sus scrofa GN=IGHA PE=4 SV=1	1.06179	305	9.999e-05	0.000614361	0.988384	303	0.471153	0.7307	1.27784	285	9.999e-05	0.000883912	1.0008	302	0.973603	0.991528	0.959296	304	9.999e-05	0.000806305	1.23615	290	9.999e-05	0.00106016	1.23247	307	9.999e-05	0.000566156	1.15036	309	9.999e-05	0.000655356	1.43993	292	9.999e-05	0.000726752	1.03781	303	0.0089991	0.0328219
sp|Q5S1U1|HSPB1_PIG	1636	22966.7	VPFSLLR;SPSWDPFR;DWYPAHSR;QDEHGFISR;LFDQAFGLPR;DGVVEITGK;AQLGGTEAGK;QLSSGVSEIQQTADR;TKDGVVEITGK;DGVVEITGKHEER;QLSSGVSEIQQTADRWR;SPSWDPFRDWYPAHSR;VSLDVNHFAPEELTVK;LPEEWSQWLSHSGWPGYVRPLPPPAIEGPAAVAAPAYSR	1;1;1;0;1;1;1;1;1;1;1;1;1;1	13	307	23140;23142;23143;49805;49806;49807;49809;49810;49816;59712;72290;91457;91460;91462;91463;91465;91466;91467;91468;91470;91471;91474;91476;91478;91480;91481;91483;91484;91488;91489;91490;91491;91492;91494;91495;91497;91498;91499;91501;91502;91503;91506;91507;91508;91509;91510;91511;91512;91513;91514;91515;91516;91517;91518;91519;91520;91521;91523;91524;91525;91526;91527;91528;91529;91531;91532;915…	-	Heat shock protein beta-1 OS=Sus scrofa GN=HSPB1 PE=2 SV=1	0.721841	303	9.999e-05	0.000614361	0.7373	297	9.999e-05	0.000942839	0.753014	300	9.999e-05	0.000883912	0.61675	304	9.999e-05	0.000827052	0.6389	306	9.999e-05	0.000806305	0.666708	300	9.999e-05	0.00106016	0.730368	302	9.999e-05	0.000566156	0.738583	305	9.999e-05	0.000655356	0.752191	303	9.999e-05	0.000726752	1.10336	289	9.999e-05	0.000720091
tr|I3LII3|I3LII3_PIG	234	96244.3	FYAFGR;TILMMGR;FSVSPVVR;GGGQIIPTAR;VEDMMK;VNFTVDQIR;YEWDVAEAR;GPLMMYISK;GVQYLNEIK;CLYASVLTAQPR;IMGPNYTPGK;VFDAIMNFK;QFAEMYVAK;VFSGLVSTGLK;STLTDSLVCK;KVEDMMK;EDLYLKPIQR;NMSVIAHVDHGK;DSVVAGFQWATK;TGTITTFEHAHNMR;EGIPALDNFLDK;IKPVLMMNK;DLEEDHACIPIK;EGIPALDNFLDKL;TFCQLILDPIFK;AYLPVNESFGFTADLR;ARPFPDGLAEDIDK;ETVSEESNVLCLSK;KEDLYLKPIQR;DLEEDHACIPIKK;ALLELQLEPEELYQTFQR;GHVFEESQVAGTPMFVVK;CELLYEGPPDDEAAMG…	1;1;1;0;0;1;1;1;1;1;1;1;1;1;1;1;1;1;1;1;1;1;1;1;1;1;1;1;1;1;1;1;1;1;1;1;1;1;1;1;1;1	40	300	15796;15797;15798;15799;15800;15801;21811;21812;21814;21815;21816;30287;30290;30293;30294;30295;45878;45879;45882;45884;65566;65568;72894;72895;72896;72899;72901;72906;72920;85113;143100;143101;143102;143103;143105;143107;143109;143111;143114;143115;143116;143117;143118;143120;143121;143122;143125;143126;143128;143129;143130;143131;143133;147777;147778;147779;147783;150087;150090;150093;150094;15…	-	Uncharacterized protein OS=Sus scrofa GN=EEF2 PE=1 SV=1	1.25344	286	9.999e-05	0.000614361	1.14383	294	9.999e-05	0.000942839	1.2367	281	9.999e-05	0.000883912	1.1165	295	9.999e-05	0.000827052	1.04609	291	9.999e-05	0.000806305	1.09248	268	9.999e-05	0.00106016	1.26919	292	9.999e-05	0.000566156	1.17558	293	9.999e-05	0.000655356	1.2618	280	9.999e-05	0.000726752	1.09531	294	9.999e-05	0.000720091
tr|F1S9Q3|F1S9Q3_PIG	381	71660.4	LIGDAAK;VQVEYK;DNNLLGK;NTTIPTK;ITITNDK;FELTGIPPAPR;VEIIANDQGNR;VCNPIITK;FEELNADLFR;LSKEDIER;EIAEAYLGK;LLQDFFNGK;SQIHDIVLVGGSTR;TTPSYVAFTDTER;MVNHFIAEFK;FDDAVVQSDMK;NSLESYAFNMK;CNEIINWLDK;RFDDAVVQSDMK;VQVEYKGETK;MKEIAEAYLGK;SFYPEEVSSMVLTK;HWPFVVVNDAGRPK;NQVAMNPTNTVFDAK;LDKSQIHDIVLVGGSTR;LLQDFFNGKELNK;ILDKCNEIINWLDK;SINPDEAVAYGAAVQAAILSGDK;GPAVGIDLGTTYSCVGVFQHGK;QTQTFTTYSDNQPGVLIQVYEGER;LYQSAGGMPGG…	0;0;0;0;0;1;0;1;0;1;1;0;1;0;1;1;1;1;1;1;1;1;1;1;1;0;1;1;1;0;1	20	295	49918;49919;49925;49935;49940;49961;49963;49972;49974;49983;49984;49990;49991;49995;49997;50003;50007;50013;50015;50023;50025;50027;50034;50037;50041;50045;50046;50047;50050;50053;50056;50058;50059;50060;50062;50063;50075;50077;50086;50089;50090;50093;50094;50096;50098;50101;50103;50105;50106;50110;50111;68381;68384;68399;68401;68402;68403;68404;68405;68406;68409;68413;68416;68422;68426;69959;699…	-	Uncharacterized protein OS=Sus scrofa PE=1 SV=2	1.23495	293	9.999e-05	0.000614361	1.03764	282	0.00209979	0.0126273	1.10187	269	9.999e-05	0.000883912	1.05359	289	9.999e-05	0.000827052	0.918291	287	9.999e-05	0.000806305	0.963215	262	0.00289971	0.0191116	1.322	295	9.999e-05	0.000566156	1.12274	292	9.999e-05	0.000655356	1.2206	280	9.999e-05	0.000726752	1.13197	288	9.999e-05	0.000720091
tr|I3L5D5|I3L5D5_PIG	654	135910	MPEMHFR;LEGDLK;APDVDIK;GPEVDIK;FSVPGFK;VPDVDIK;VPDVELK;FSMPGFK;FTMPSLK;FSMPSFK;ADIAVSGPK;MPEMNIK;GGVEVVLPK;ADIDVSGPK;GDVDVSVPK;ADIDISGPK;ADVDLSAPK;MPEMHFK;GDVDVSLPK;ADIDLTGPK;TDVDVSLPK;GEYDVTAPK;VTVPDIDVK;VSAPGVQGDLK;MPSMNIQTHK;ISMPDVGLNLK;ISMPDVGLHLK;ISMPDVDLNLK;VSMPDIDLNLK;GEGPEVDVNLPK;ISMPDVDLHVK;AEGPEVDVNLPK;LEGELKGPK;MTLPDVDMDLK;ITMPDVDLHLK;ISMPDVDLHMK;VKGSLDVSAPK;IAMADVDLNAATPK;FKMPEMNIK;VK…	1;0;1;1;1;1;1;1;1;1;1;1;1;1;1;1;1;1;1;1;1;1;1;1;1;1;1;1;1;1;1;1;1;1;1;1;1;1;1;1;1;1;1;1;1;1;1;1;1;1;1;1;1;1;1;1;1;1;1;1;1;1;1;1;1;1	65	291	40592;40593;40594;47566;47575;66615;66618;66630;66631;66634;66637;66620;66627;66635;66638;66639;66644;71626;72601;75621;79076;79080;79085;79086;79087;79088;79089;79090;79093;79095;79096;79097;79098;79102;79103;79104;79106;79107;81822;81823;81826;87005;87012;87018;90934;90940;90945;92266;92269;92270;92277;96633;96640;102285;102287;103550;103551;103554;103558;103560;103561;103563;103564;103565;1035…	-	Uncharacterized protein OS=Sus scrofa GN=AHNAK PE=1 SV=1	0.945473	281	9.999e-05	0.000614361	0.977302	269	0.0913909	0.248775	0.927746	274	9.999e-05	0.000883912	0.962324	279	0.00019998	0.00154227	1.01896	276	0.0827917	0.24632	0.971005	285	0.0142986	0.0731689	0.822061	289	9.999e-05	0.000566156	0.86059	283	9.999e-05	0.000655356	0.81685	283	9.999e-05	0.000726752	0.957336	271	9.999e-05	0.000720091
tr|F1SG00|F1SG00_PIG	122	32994.6	MQMLK;YSESVK;LATALQK;TMDQALK;LVILEGELER;KYEEVAR;IQLVEEELDR;LDKENAIDR;KMQMLK;RIQLVEEELDR;AEQAEADKK;KLVILEGELER;SLMASEEEYSTK;TIDDLEETLASAK;IQLVEEELDRAQER;KATDAEADVASLNR;EDKYEEEIK;RIQLVEEELDRAQER;KATDAEADVASLNRR;LATALQKLEEAEK;EENVEIHQTLDQTLLELNNL	0;1;0;1;0;0;0;1;0;0;0;0;1;1;0;0;0;0;0;0;1	6	282	42598;42613;42649;42674;42681;42704;42739;42741;42747;42764;42771;42774;42778;42781;42786;42826;42827;42830;42833;42837;42838;42840;42844;42850;42854;42855;42857;42859;42860;42861;42865;46073;46076;56613;56614;56619;56621;56622;56623;56627;56629;56634;56635;56637;56638;56640;56642;56644;56645;56646;56647;56650;56651;56653;56657;56658;56662;56663;56665;56669;56670;56671;56673;56674;56678;56680;566…	tr|A1X899|A1X899_PIG	Uncharacterized protein OS=Sus scrofa GN=TPM2 PE=1 SV=1	0.615313	281	9.999e-05	0.000614361	0.741076	277	9.999e-05	0.000942839	0.592426	277	9.999e-05	0.000883912	0.568212	282	9.999e-05	0.000827052	0.71014	278	9.999e-05	0.000806305	0.562529	278	9.999e-05	0.00106016	0.471331	278	9.999e-05	0.000566156	0.56849	275	9.999e-05	0.000655356	0.429148	278	9.999e-05	0.000726752	1.04358	273	9.999e-05	0.000720091
sp|P19620|ANXA2_PIG	4402	38776.7	WISIMTER;ELASALK;LMVALAK;LYDSMK;AYTNFDAER;ALLYLCGGDD;QDIAFAYQR;SEVDMLK;DLYDAGVK;DALNIETAIK;KELASALK;KLMVALAK;TPAQYDASELK;GVDEVTIVNILTNR;DIISDTSGDFRK;SLYNYIQQDTK;SYSPYDMLESIK;GLGTDEDSLIEIICSR;SALSGHLETVILGLLK;TKGVDEVTIVNILTNR;TDLEKDIISDTSGDFR;LSLEGDHSTPASAYGSVK;SYSPYDMLESIKK;RAEDGSVIDYELIDQDAR;AYTNFDAERDALNIETAIK;EMYKTDLEKDIISDTSGDFR	1;1;1;1;1;1;1;1;1;1;1;1;1;1;1;1;1;1;1;1;1;1;1;1;1;1	26	279	60699;60700;60701;60702;60704;60705;60706;60707;60708;60709;60710;60711;60712;60713;60714;60715;60716;60717;60718;60719;64696;60884;60929;60989;61025;61148;61196;64445;64450;64451;64452;64454;64455;64456;64457;64459;64460;64461;64462;64463;64464;64465;64466;67665;66388;66389;66394;66395;71715;71716;71717;71724;71728;71729;71730;71733;71736;71738;71740;71741;74057;74058;74059;159488;77731;77732;77…	tr|F1S073|F1S073_PIG	Annexin A2 OS=Sus scrofa GN=ANXA2 PE=1 SV=4	0.922936	270	9.999e-05	0.000614361	0.949541	266	0.00059994	0.00438303	0.917617	247	9.999e-05	0.000883912	1.08675	269	9.999e-05	0.000827052	1.14539	273	9.999e-05	0.000806305	1.08125	247	9.999e-05	0.00106016	0.872882	269	9.999e-05	0.000566156	0.892062	272	9.999e-05	0.000655356	0.873496	253	9.999e-05	0.000726752	0.827752	272	9.999e-05	0.000720091
tr|I3LPB5|I3LPB5_PIG	465	20775.7	GGNMK;AGVHIK;LPHLGK;VISMQK;LLIEMEQR;FPEVLK;FPEVLKR;LPHLGKHEK;TFLVWINEEDHLR;HEKFPEVLK;LEQGQAIDDLVPAQK;GTGGVDTAAVGGVFDVSNADR;RGTGGVDTAAVGGVFDVSNADR;LGFSEVELVQMVVDGVK;NYEFMWNPHLGYILTCPSNLGTGLR	0;0;1;1;1;1;1;1;1;1;1;1;1;1;1	13	277	20653;36638;36639;45687;45688;45690;45692;45695;45700;45701;45705;45707;45709;45710;45711;45712;45713;45714;45715;45719;45720;45721;45723;45724;45725;45726;45727;45728;45730;45731;45733;45734;45736;45737;45738;45739;45740;45742;45745;45746;45747;45748;45750;45751;45752;45753;45754;45756;45758;45759;45760;45761;45762;45763;45764;45766;45768;45770;45771;45772;45773;45774;45775;45776;45777;45778;457…	-	Uncharacterized protein OS=Sus scrofa PE=1 SV=1	0.511801	276	9.999e-05	0.000614361	0.627101	277	9.999e-05	0.000942839	0.652848	274	9.999e-05	0.000883912	0.572808	273	9.999e-05	0.000827052	0.725475	273	9.999e-05	0.000806305	0.748094	267	9.999e-05	0.00106016	0.38263	274	9.999e-05	0.000566156	0.485786	275	9.999e-05	0.000655356	0.480612	274	9.999e-05	0.000726752	0.860869	269	9.999e-05	0.000720091
sp|P00355|G3P_PIG	490	36023.3	LTGMAFR;DPANIK;AITIFQER;AAFNSGK;QASEGPLK;LEKPAK;VVDLMVHMASK;VPTPNVSVVDLTCR;VVDLMVHMASKE;GAAQNIIPASTGAAK;LISWYDNEFGYSNR;AITIFQERDPANIK;IVSNASCTTNCLAPLAK;VIISAPSADAPMFVMGVNHEK;WGDAGATYVVESTGVFTTMEK;RVIISAPSADAPMFVMGVNHEK;VIHDHFGIVEGLMTTVHAITATQK;GILGYTEDQVVSCDFNSDTHSSTFDAGAGIALNDHFVK	0;0;0;0;0;0;1;0;1;0;1;0;0;0;0;0;0;1	4	275	18940;18953;18954;18957;18958;18959;18961;18963;18965;18966;18967;18968;18972;18973;18975;18977;18982;18983;18988;18991;18992;44236;44241;44243;44245;44248;44255;44256;44259;44264;44270;44272;44277;44280;44282;44285;47363;47366;47369;47372;47374;47375;47381;47383;47386;47390;47391;47395;47396;47398;47404;47406;47411;47412;47413;47416;47417;47419;47420;47422;47426;47427;47431;47432;47434;47436;474…	-	Glyceraldehyde-3-phosphate dehydrogenase OS=Sus scrofa GN=GAPDH PE=1 SV=4	0.979246	785	0.0110989	0.0363386	0.986207	778	0.386261	0.656171	0.978462	753	0.00659934	0.0309692	0.857917	764	9.999e-05	0.000827052	0.900837	777	9.999e-05	0.000806305	0.875142	747	9.999e-05	0.00106016	0.97181	784	0.0876912	0.209369	0.981018	784	0.536046	0.776336	0.976043	758	0.0575942	0.168239	1.10446	781	9.999e-05	0.000720091
tr|F1RK02|F1RK02_PIG	1723	71978.6	YAISMAR;VPVDWNR;NEALAALLR;VFHGLK;LSPEELLLR;AACLPLPGYR;QFVTATDVVR;STSISSFK;IGLFADIELSR;AECMLQQAER;NWMNSLGVNPR;ISFDEFIK;INNFSSDIK;LNLAFIANLFNR;MVMTVFACLMGR;IKVPVDWNR;YAFVNWINK;MINLSVPDTIDER;VNKPPYPK;EITENLMATGDLDR;FSLVGIGGQDLNEGNR;AYYHLLEQVAPK;GDEEGIPAVVIDMSGLR;STSISSFKDPK;YTLNILEEIGGGQK;WANYHLENAGCNK;VYALPEDLVEVNPK;EITENLMATGDLDRDGR;RYTLNILEEIGGGQK;VNDDIIVNWVNETLK;VNHLYSDLSDALVIFQLYEK;YPALHKPENQDI…	1;1;0;1;0;1;1;1;0;1;1;1;1;1;0;1;0;0;0;1;1;1;1;1;1;1;1;1;1;1;1;1;1;1;1	28	269	20709;20710;20714;20716;20718;20719;29665;29666;46156;46159;46165;46166;46167;53649;68436;68439;68443;68444;68447;79032;79038;79042;79045;79046;79047;79051;84500;84501;84503;84504;84512;90702;90704;111251;111255;111669;111671;111672;111673;111674;111675;111676;111677;111678;111679;111680;111682;126773;126781;126783;126787;126792;126793;126796;131667;131579;131585;131586;131588;131589;131590;13159…	-	Uncharacterized protein OS=Sus scrofa GN=LCP1 PE=1 SV=2	1.63289	269	9.999e-05	0.000614361	1.31423	261	9.999e-05	0.000942839	1.39799	261	9.999e-05	0.000883912	1.21585	268	9.999e-05	0.000827052	1.01338	261	0.290771	0.583357	1.05891	248	9.999e-05	0.00106016	1.82121	269	9.999e-05	0.000566156	1.48056	266	9.999e-05	0.000655356	1.59568	265	9.999e-05	0.000726752	1.29358	266	9.999e-05	0.000720091
sp|P67937|TPM4_PIG	119	28600.5	LATALQK;LVILEGELER;KYEEVAR;IQLVEEELDR;RIQLVEEELDR;MEIQEMQLK;KLVILEGELER;IQLVEEELDRAQER;EDKYEEEIK;RIQLVEEELDRAQER;KIQALQQQADEAEDR;LATALQKLEEAEK;DEEKMEIQEMQLK;EENVGLHQTLDQTLNELNCI	0;0;0;0;0;1;0;0;0;0;1;0;1;1	4	255	63952;63958;63959;63961;63963;63965;63967;63969;63973;63980;63982;63983;63984;63985;63987;63988;63992;63994;63995;63997;63999;64000;64001;64004;64005;64006;64007;64008;64009;64010;64011;64012;64013;64015;64016;64017;64018;64022;64023;64024;64025;64026;64027;64028;64033;64034;64035;64036;64037;64039;64040;64041;64042;64043;64044;64045;64046;64048;64049;64050;64051;64053;64054;64055;64057;64058;640…	-	Tropomyosin 4 OS=Sus scrofa GN=TPM4 PE=2 SV=1	0.630831	244	9.999e-05	0.000614361	0.691441	249	9.999e-05	0.000942839	0.636209	245	9.999e-05	0.000883912	0.626277	238	9.999e-05	0.000827052	0.703219	248	9.999e-05	0.000806305	0.635988	245	9.999e-05	0.00106016	0.533327	218	9.999e-05	0.000566156	0.611794	231	9.999e-05	0.000655356	0.517967	209	9.999e-05	0.000726752	1.00126	248	0.974803	0.988177
sp|P62936|PPIA_PIG	544	18067.9	GFGYK;ITIADCGQI;HVVFGK;SIYGEK;ALSTGEK;TEWLDGK;EGMNIVEAMER;VSFELFADK;KITIADCGQI;FDDENFILK;IIPGFMCQGGDFTR;VKEGMNIVEAMER;VNPTVFFDIAVDGEPLGR;VSFELFADKVPK;SIYGEKFDDENFILK	0;1;0;1;0;1;1;0;1;0;1;1;1;0;1	9	247	28414;28417;28418;28423;28429;28432;28437;28445;49457;49458;49459;49460;49461;49651;49652;49655;49656;49658;49659;49662;49667;49669;49670;49671;49675;49676;49677;49679;49680;49681;49682;49683;49684;49685;49686;49687;49689;49690;49691;49692;49696;49697;49699;49700;49701;49704;49705;49706;49707;49712;49713;49714;49717;49718;49722;49723;49726;52455;52458;55107;55110;55112;88411;88414;88417;88418;884…	-	Peptidyl-prolyl cis-trans isomerase OS=Sus scrofa GN=ppia PE=2 SV=1	1.15516	242	9.999e-05	0.000614361	1.07882	234	9.999e-05	0.000942839	1.1434	236	9.999e-05	0.000883912	0.981415	236	0.166183	0.405538	0.944423	235	9.999e-05	0.000806305	0.967216	230	0.0150985	0.0762145	1.20548	245	9.999e-05	0.000566156	1.11952	244	9.999e-05	0.000655356	1.20484	240	9.999e-05	0.000726752	1.13774	239	9.999e-05	0.000720091
tr|I3LK59|I3LK59_PIG	249	38154.7	GVPLYR;AGAVEK;AGYTDK;YDLDFK;AVEHINK;EALELLK;TIAPALVSK;LNVVEQEK;IGAEVYHNLK;VVIGMDVAASEFYR;LMIEMDGTENK;GNPTVEVDLHTAK;KLNVVEQEK;YISPDQLADLYK;AAVPSGASTGIYEALELR;FGANAILGVSLAVCK;YDLDFKSPDDPSR;LAMQEFMILPVGAETFR;IDKLMIEMDGTENK;DATNVGDEGGFAPNILENK;SGKYDLDFKSPDDPSR;AGYTDKVVIGMDVAASEFYR;AAVPSGASTGIYEALELRDNDK;DATNVGDEGGFAPNILENKEALELLK	0;1;0;0;0;0;1;1;1;0;1;0;1;0;0;0;0;1;1;0;1;0;1;0	10	231	11914;28869;43653;75757;75759;75762;75768;75773;75778;75802;75803;75808;75818;75821;75822;78564;78575;79582;79584;79586;79587;79588;79590;79591;79593;79595;79596;79597;79598;79599;79600;79601;79602;79603;79604;79607;79608;79609;79611;79612;79613;79614;79615;79618;79619;79620;79621;79623;79624;79625;79626;79627;79629;79630;79631;79635;79637;79638;79639;79640;79642;79643;79644;79645;79647;79649;796…	-	Uncharacterized protein OS=Sus scrofa GN=ENO1 PE=1 SV=1	1.00657	221	0.690031	0.845883	0.941477	216	9.999e-05	0.000942839	0.953775	215	0.00069993	0.00470076	0.956249	221	0.00069993	0.00456633	0.931868	220	9.999e-05	0.000806305	0.93582	209	9.999e-05	0.00106016	1.00239	218	0.962204	0.98844	0.934038	215	9.999e-05	0.000655356	0.928986	220	9.999e-05	0.000726752	1.01995	218	0.244876	0.447714
sp|P00761|TRYP_PIG	437	25060.1	VATVSLPR;LSSPATLNSR	1;1	2	227	24416;24417;24420;24421;24422;24423;24424;24425;24426;24427;24429;24430;24431;24433;24434;24436;24438;24439;24440;24443;24444;24445;24447;24448;24449;24450;24452;24453;24454;24455;24456;24457;24458;24459;24460;24461;24462;24463;24464;24465;24466;24467;24469;24470;24471;24472;24473;24474;24475;24476;24477;24478;24479;24480;24481;24482;24483;24484;24485;24486;24487;24488;24490;24491;24492;24493;244…	tr|C5IWV5|C5IWV5_PIG;tr|F1SRS2|F1SRS2_PIG	Trypsin OS=Sus scrofa PE=1 SV=1	0.829378	217	9.999e-05	0.000614361	1.21264	216	9.999e-05	0.000942839	0.764562	214	9.999e-05	0.000883912	0.849599	219	9.999e-05	0.000827052	1.29665	217	9.999e-05	0.000806305	0.80101	223	9.999e-05	0.00106016	0.69469	215	9.999e-05	0.000566156	1.02953	223	0.148985	0.34142	0.641504	217	9.999e-05	0.000726752	0.942596	215	9.999e-05	0.000720091
tr|F1SSA6|F1SSA6_PIG	653	216911	ALSLAR;LMATLR;IVFQEFR;GFMDGK;HWQWWR;SALLDEK;TVGQLYK;NCAAYLK;NVHELEK;ADEWLMK;FVAELWK;ALELDPNLYR;ATISALEAK;AGVLAHLEEER;QIVSNLEK;ALEEALEAK;LQELEGAVK;CIIPNHEK;LDPHLVLDQLR;FDQLLAEEK;SDLLLEGFNNYR;DLSEELEALK;EIFMQVEDERR;KLQAQMK;DLEAQIEAANK;LDAQVQELHAK;YEILTPNAIPK;EQADFAVEALAK;ADFCIIHYAGK;KDHNIPGELER;QVLALQAQLTDTK;TTLQVDTLNAELAAER;NLPIYSENIIEMYR;VIQYLAHVASSHK;IGQLEEQLEQEAK;VVSSVLQFGNISFK;KFDQLLAEEK;LKEIF…	1;0;0;0;0;0;0;0;1;0;1;0;1;0;1;1;1;0;0;0;1;1;1;0;1;1;0;0;0;0;1;1;1;0;1;1;0;1;0;1;0;1;1;0;1;1;1;0;1;0;1;1;1;0;1	29	224	6881;6886;6889;6891;6894;6898;6903;6905;6910;6920;6924;6926;6928;6939;6940;6941;6942;6949;6950;6951;6952;6953;6955;6957;6963;6967;6969;6973;6974;6981;6982;6987;6988;6989;6990;6995;6997;6998;7000;7007;7008;7009;7010;7011;7013;7014;7020;7022;7023;7026;7027;7028;7031;7032;7033;7035;7036;7037;7038;7045;7046;7052;11918;38668;38670;38671;38672;38673;38674;38675;38676;38677;38678;38680;38682;38683;38684…	-	Uncharacterized protein OS=Sus scrofa GN=MYH10 PE=1 SV=2	0.656335	224	9.999e-05	0.000614361	0.746242	223	9.999e-05	0.000942839	0.661118	221	9.999e-05	0.000883912	0.593817	222	9.999e-05	0.000827052	0.704832	219	9.999e-05	0.000806305	0.639356	206	9.999e-05	0.00106016	0.521971	219	9.999e-05	0.000566156	0.58737	221	9.999e-05	0.000655356	0.562912	205	9.999e-05	0.000726752	1.06914	216	9.999e-05	0.000720091
tr|Q0PY11|Q0PY11_PIG	1065	50433.2	IGGIGTVPVGR;YEEIVK;EVSTYIK;QLIVGVNK;QTVAVGVIK;LPLQDVYK;KLEDGPK;YYVTIIDAPGHR;STTTGHLIYK;TIEKFEK;MDSTEPPYSQK;EHALLAYTLGVK;THINIVVIGHVDSGK;YEEIVKEVSTYIK;YYVTIIDAPGHRDFIK;VETGVLKPGMVVTFAPVNVTTEVK;NMITGTSQADCAVLIVAAGVGEFEAGISK;SGDAAIVDMVPGKPMCVESFSDYPPLGR;DGNASGTTLLEALDCILPPTRPTDKPLR;KDGNASGTTLLEALDCILPPTRPTDKPLR	0;1;1;0;0;0;1;1;0;0;1;0;0;1;1;1;0;1;1;1	11	221	58825;58829;58831;58833;58835;58836;58837;58838;58839;58841;58842;58843;58847;58848;58851;58852;58853;58854;58856;71259;71260;71262;71268;71271;71272;71275;71276;71277;71278;71279;71281;71282;71283;71284;71285;71286;71288;71290;71291;71293;71296;71297;71298;71301;71303;71305;71307;71308;71309;71316;71317;71321;71322;71324;71326;86245;86253;86255;86256;86259;86261;86262;86263;86265;86266;86269;862…	-	Elongation factor 1-alpha OS=Sus scrofa GN=EEF1A PE=1 SV=1	1.11415	211	9.999e-05	0.000614361	1.06267	205	9.999e-05	0.000942839	1.12518	202	9.999e-05	0.000883912	1.06462	214	9.999e-05	0.000827052	1.04722	213	9.999e-05	0.000806305	1.07642	206	9.999e-05	0.00106016	1.21143	216	9.999e-05	0.000566156	1.16508	212	9.999e-05	0.000655356	1.2095	206	9.999e-05	0.000726752	1.0243	212	0.253675	0.459055
sp|Q5XLD3|KCRM_PIG	467	43241.9	GGNMK;FEEILTR;YYPLK;VISMEK;IEEIFK;FCVGLQK;LMVEMEK;DLFDPIIQDR;ALTLEIYK;TDLNHENLK;GGDDLDPNYVLSSR;IEEIFKK;GQSIDDMIPAQK;SFLVWVNEEDHLR;ALTLEIYKK;LSVEALNSLTGEFK;GTGGVDTAAVGSVFDVSNADR;LGSSEVEQVQLVVDGVK;RGTGGVDTAAVGSVFDVSNADR;LNFKAEEEYPDLSK;TDLNHENLKGGDDLDPNYVLSSR;AGHPFMWNEHLGYVLTCPSNLGTGLR;SMTEQEQQQLIDDHFLFDKPVSPLLLASGMAR	0;1;1;0;1;1;1;1;1;1;1;1;1;1;1;1;1;1;1;1;1;1;1	21	218	20653;33128;33129;33130;33131;33133;33134;33136;33137;33138;33139;33140;49077;49085;55342;55348;55354;55357;55359;55361;55363;55369;55370;55382;70968;70970;89398;89399;96870;96883;96887;96888;96890;96891;96893;96894;96895;96896;96897;96898;96899;96902;96904;96905;96907;96910;110651;110653;110654;110655;110656;110657;110658;110659;110660;110661;110662;110663;110664;110665;110667;110668;117256;1172…	-	Creatine kinase M-type OS=Sus scrofa GN=CKM PE=2 SV=1	0.550625	217	9.999e-05	0.000614361	0.515979	217	9.999e-05	0.000942839	0.633655	215	9.999e-05	0.000883912	0.59445	218	9.999e-05	0.000827052	0.579356	217	9.999e-05	0.000806305	0.700519	214	9.999e-05	0.00106016	0.389654	217	9.999e-05	0.000566156	0.366452	217	9.999e-05	0.000655356	0.45658	216	9.999e-05	0.000726752	0.901207	213	9.999e-05	0.000720091
tr|K9IWF9|K9IWF9_PIG	3003	189709	LQYFR;IQAFIR;ATGLHFR;LIVDVIR;MVVSFNR;EEYLLLR;EEVITLIR;RLIVDVIR;NLGSIAK;ILQSPALGLR;TILLNTK;IIGNLLYYR;QILAPVVK;LGNFFSPK;YLDELMK;TALQEEIK;TDPVDIYK;MREEVITLIR;VVSLKK;TCLDNLASK;LTELGTVDPK;ALESGDMNTVWR;IPADTFTALK;LIFQMPQNK;YGIQMPAFSK;TLQALQTPAAK;FLAAIISSVDK;YQELINDIAK;ITLQDVVSHSK;IFYPETTDIYDR;LQQTYAALNSK;EQLWLANEGLITR;LAAVAAINAAIQK;TLINAEDPPMIVVR;QIPAITCIQSQWR;EQLSDMMMLNK;LGLAPQIQDLYGK;EEIQSSISGVTAAYNR…	1;1;1;1;0;1;1;1;1;1;1;1;1;1;1;1;1;1;1;1;1;1;1;0;1;1;1;1;1;1;1;1;1;1;1;1;1;1;1;1;1;1;1;1;1;1;1;1;1;1;1;1;1;1;1;1;1;1;1;1;1;1;1;1;1	63	218	13479;14980;14982;19658;19659;22614;22615;25852;25853;38035;38036;46513;46514;46516;46521;48370;53983;53987;53988;53989;68006;68007;76419;76422;76423;76426;76427;76429;80723;80724;80725;80726;80727;93946;105446;105447;105454;105457;106129;106131;106135;112093;112095;117179;118841;118844;118847;118848;125376;138121;138123;138124;152616;152617;152618;152620;153364;153367;154023;154026;154027;154029…	-	Ras GTPase-activating-like protein IQGAP1 OS=Sus scrofa GN=IQGAP1 PE=2 SV=1	1.13027	212	9.999e-05	0.000614361	1.0278	209	0.0488951	0.157319	1.09694	208	9.999e-05	0.000883912	1.02807	210	0.0341966	0.121527	0.975027	204	0.00679932	0.0328224	1.00791	206	0.517148	0.824825	1.20821	215	9.999e-05	0.000566156	1.10387	207	9.999e-05	0.000655356	1.19998	215	9.999e-05	0.000726752	1.07233	210	9.999e-05	0.000720091
tr|Q6J267|Q6J267_PIG	3571	14914.3	SFVLNLGK;VRGEVAPDAK;LPDGYEFSFPNR;DSNNLCLHFNPR;FDMHGDINTIVCNSK;LNLEAIEYLAADGDFK	1;1;1;1;1;1	6	206	96436;96437;96438;96439;96440;96441;96442;96443;96444;96445;96446;96447;96448;96449;96450;96451;96452;96453;96454;96455;96456;96457;96458;96459;96460;96461;96462;96463;96464;96465;96466;96467;96468;96469;96470;96472;96473;96474;96475;96476;96477;96478;96479;96480;96481;96483;96484;96485;96486;96487;96488;96490;96491;96492;96493;96495;96496;96497;96498;96499;96500;96501;96503;96504;96505;96506;965…	tr|F1SKM9|F1SKM9_PIG	Galectin (Fragment) OS=Sus scrofa PE=2 SV=1	0.680899	205	9.999e-05	0.000614361	0.70645	204	9.999e-05	0.000942839	0.677353	196	9.999e-05	0.000883912	0.643433	206	9.999e-05	0.000827052	0.692958	205	9.999e-05	0.000806305	0.646254	194	9.999e-05	0.00106016	0.613231	203	9.999e-05	0.000566156	0.634844	205	9.999e-05	0.000655356	0.591021	199	9.999e-05	0.000726752	1.01727	201	0.387061	0.603328
tr|I3LIQ9|I3LIQ9_PIG	4232	27435.9	VLSQAK;QEVEHKK;LEVQLQELQSK;AELNDKVHK;HISTLNIQLSDSK;KLEVQLQELQSK;HTQAVEELTEQLEQFK;LQNEVESVTGMLNEAEGK;DVASLGSQLQDTQELLQEETR;HTQAVEELTEQLEQFKR;QKHTQAVEELTEQLEQFK	1;1;1;1;1;1;1;1;1;1;1	11	203	41829;41840;41842;189323;220254;220260;220263;220264;220265;220266;220267;220268;220269;220271;220272;220273;231205;252525;252528;252530;252531;252532;252533;252535;252536;252537;252538;252539;252542;252544;252545;252546;252548;252549;252550;252552;298169;298171;298172;298173;298174;298175;298176;298177;298178;298179;298180;298181;317570;317572;317573;317574;317575;317577;317579;317580;317581;317…	-	Uncharacterized protein OS=Sus scrofa PE=1 SV=1	0.600775	202	9.999e-05	0.000614361	0.647299	202	9.999e-05	0.000942839	0.604656	198	9.999e-05	0.000883912	0.574555	203	9.999e-05	0.000827052	0.643988	203	9.999e-05	0.000806305	0.595458	198	9.999e-05	0.00106016	0.456971	198	9.999e-05	0.000566156	0.500152	197	9.999e-05	0.000655356	0.449216	197	9.999e-05	0.000726752	1.02543	191	0.155584	0.322667
tr|U3R8H0|U3R8H0_PIG	4165	108813	LPDTVR;DLIVPGDVYR;ALEQALEK;NNMDVGFGSGTR;SEYMEGNVK;EVVLNWFIEHS;NGVMQDHYWLR;VLATTQMQSTDAR;YLGYTLNPDLIR;DVSQAQNDLFK;SFPCFDEPAMK;SALACSNEVWLLNR;SEVYGPMKK;KNNMDVGFGSGTR;MLSNFLTEDLFK;KVLATTQMQSTDAR;QVEPLFQHFETLTK;WTLQMGFPVITVDTK;ENKEVVLNWFIEHS;ENALLFDPQSSSISNK;FSSEFELQQLEQFK;KSFPCFDEPAMK;TELVELTEYLVVHLK;FICQEPTDVIIIHSK;SSAFDYLWIVPISSIK;RFSSEFELQQLEQFK;LFQDYGGGSFSFSNLIQGVTR;TLFDQWMSDPENNPIHPNLR;KQVEPLFQ…	1;1;1;1;1;1;1;1;1;1;1;1;1;1;1;1;1;1;1;1;1;1;1;1;1;1;1;1;1;1;1;1;1;1	34	195	11494;86844;86848;86849;86850;86851;103649;103654;103655;103656;103658;103665;103667;103671;103673;103675;117081;117082;117085;117088;147978;147979;151292;151295;151296;151297;151298;151299;151302;151303;151308;151309;151311;163861;164691;164698;164701;164705;164712;164723;169391;169477;169479;169480;169481;169482;169483;169484;169485;169486;169487;169488;169489;169490;169491;169492;206810;206812…	tr|F1SK03|F1SK03_PIG	Aminopeptidase N OS=Sus scrofa GN=APN PE=2 SV=1	0.764197	192	9.999e-05	0.000614361	0.990002	187	0.59904	0.821169	0.846122	183	9.999e-05	0.000883912	1.62525	195	9.999e-05	0.000827052	2.18121	194	9.999e-05	0.000806305	1.80544	189	9.999e-05	0.00106016	0.59261	194	9.999e-05	0.000566156	0.771244	191	9.999e-05	0.000655356	0.679767	192	9.999e-05	0.000726752	0.452243	195	9.999e-05	0.000720091
tr|F2Z5C1|F2Z5C1_PIG	3117	33175	FITIFGTR;ILTEIIASR;SEIDLFNIR;DLLDDLK;GAGTDDHTLIR;MLVVLLQANR;ALLLLCGGEDD;QEIAVAFK;LYDAYELK;NFATSLYSMIK;SELTGKFEK;MLVVLLQANRDPDGR;GLGTDEESILTLLTSR;YMTISGFQIEETIDR;ETSGNLEQLLLAVVK;SIPAYLAETLYYAMK;DLLDDLKSELTGK;IDEAQVEQDAQALFQAGELK;VFDKYMTISGFQIEETIDR;DPDGRIDEAQVEQDAQALFQAGELK	1;1;1;0;1;1;1;1;1;1;1;1;1;1;1;1;1;1;1;1	19	193	42793;42806;42811;42825;42841;42848;42851;42852;42853;56457;56459;56460;56466;56468;56469;56472;56474;56476;56477;56478;56480;56481;56482;56484;56487;56489;56490;56491;56498;56499;56500;56502;56503;56506;56508;56511;76267;76268;76271;76272;76273;76274;76276;76279;76281;76282;76284;76285;76286;76288;76289;76291;84542;84543;84544;84546;84547;84548;84549;84553;84555;84559;84560;84562;84563;84565;845…	-	Annexin OS=Sus scrofa GN=ANXA5 PE=1 SV=2	1.09002	185	9.999e-05	0.000614361	1.09383	185	9.999e-05	0.000942839	1.01405	181	0.245175	0.502574	0.861936	183	9.999e-05	0.000827052	0.901521	191	9.999e-05	0.000806305	0.811093	182	9.999e-05	0.00106016	1.06519	186	0.00019998	0.00102557	1.07447	187	9.999e-05	0.000655356	0.991714	186	0.727827	0.897472	1.22052	180	9.999e-05	0.000720091
tr|C7AI81|C7AI81_PIG	2157	42362.9	ILTER;IIAPPER;GILTLK;AGFAGDDAPR;GYSFVTTAER;AVFPSIVGRPR;IIAPPERK;DLTDYLMK;EITALAPSTMK;HQGVMVGMGQK;IWHHSFYNELR;DSYVGDEAQSK;GYSFVTTAEREIVR;SYELPDGQVITIGNER;QEYDEAGPSIVHR;DLTDYLMKILTER;LDLAGRDLTDYLMK;EITALAPSTMKIK;DLYANNVLSGGTTMYPGIADR;VAPEEHPTLLTEAPLNPK;YPIEHGIITNWDDMEK;LDLAGRDLTDYLMKILTER;KDLYANNVLSGGTTMYPGIADR;LCYVALDFENEMATAASSSSLEK;GILTLKYPIEHGIITNWDDMEK;TTGIVLDSGDGVTHNVPIYEGYALPHAIMR;EKLCYVALDF…	0;0;0;0;0;0;0;0;0;0;1;0;0;0;0;0;0;0;0;0;0;0;0;0;0;0;0;0	1	184	7103;7106;7116;7131;7136;7143;7167;7177;7178;7179;7189;7190;7191;7192;7193;7196;7200;7205;7207;7209;7211;7214;19002;19003;19012;19013;19015;19017;19020;19024;19026;19027;19028;19030;19031;19032;19034;19035;19036;19037;19038;19039;19040;19041;19042;19044;19045;19046;19047;19048;19049;19050;19051;19052;19053;19055;19056;19057;19058;19059;19060;19062;19063;19064;19065;19067;19068;19070;19071;19072;1…
sp|P20305|GELS_PIG	3892	85046.9	AIAELAA;MDAHPPR;TGAQELLR;LFQVK;IFVWK;EPGLQIWR;GGVASGFK;AVEVIPK;TPINVVK;TEALTSAK;TASDFISK;HVVPNEVAVQR;YIETDPANR;ATEVPVSWESFNR;AGKEPGLQIWR;AGALNSNDAFVLK;SEDCFILDHGK;EVQGFESATFLGYFK;QTQVSVLPEGGETPLFK;TPSAAYLWVGTGASEAEK;EPAHLMSLFGGKPMIIYR;DPDQVDGPGLSYLSSHIANVER;VSPMRPSTMVVEHPEFLK;AQPVQVAEGSEPDSFWEALGGK;VPVDPATYGQFYGGDSYIILYNYR;VSNGAGTMTVSLVADENPFAQGALK;NWRDPDQVDGPGLSYLSSHIANVER;VPFDAATLHTSTAMAAQHGMDD…	1;1;1;1;1;1;1;1;1;1;1;1;1;1;1;1;1;1;1;1;1;1;1;1;1;1;1;1;1;1	30	183	8754;8757;8758;8759;22022;29947;38848;51617;51618;51623;51624;51625;51986;51989;51990;51991;51992;58986;58987;58989;66283;66285;66286;66287;66288;66291;66292;66293;66294;66296;69333;69335;69336;80713;80716;80718;80719;94119;94121;94123;94126;115126;154335;194110;194114;194118;194120;194122;194123;194124;194125;194127;194128;204475;204477;204479;204480;204482;221421;221422;221423;221426;221431;221…	-	Gelsolin (Fragment) OS=Sus scrofa GN=GSN PE=1 SV=1	0.857572	180	9.999e-05	0.000614361	0.913073	177	9.999e-05	0.000942839	0.874938	172	9.999e-05	0.000883912	0.93276	177	9.999e-05	0.000827052	1.03064	174	0.049595	0.166304	0.968596	173	0.0486951	0.191637	0.81848	176	9.999e-05	0.000566156	0.877657	178	9.999e-05	0.000655356	0.837363	166	9.999e-05	0.000726752	0.891547	173	9.999e-05	0.000720091
tr|F1SAD9|F1SAD9_PIG	5216	73245.1	AATQFWR;IATTLK;NLVIAK;VLEVAK;YTLPLVGHR;SFVTAFK;SPPIPLAK;QVQEFLK;LVVMQPEK;LKPVIK;KLAPEYER;QFAPEYEK;ENDPPIPVAK;FDVSGYPTIK;GKPFDYNGPR;TFDSIVMDPK;NPIKFEDGNR;KGQAVDYEGSR;RFDVSGYPTLK;FAMEPDDFDANALR;LYHTFSTEIAK;VEGFPTIYFAPSGDK;KFAMEPDDFDANALR;VSPDKLVVMQPEK;YGIVDYMIEQSGPPSK;VEGFPTIYFAPSGDKK;EISQPNWIPPPEVTLVLTK;YEPQSHVLHIQGSTEASAIK;YKVEGFPTIYFAPSGDK;DLGLSESGEEVNAAILDEGGRK;DFPEYTFAVADEEDFATEVK;YKVEGFPTIYFA…	1;1;1;1;1;1;1;1;1;1;1;1;1;1;1;1;1;1;1;1;1;1;1;1;1;1;1;1;1;1;1;1;1;1	34	183	28947;28950;41994;41996;41998;44319;44345;44350;44351;44352;44353;44355;44457;65454;65461;65462;65465;65467;147916;75603;75604;75605;81278;81279;81280;100427;100428;100433;100434;100435;100439;115163;115165;115170;115171;115172;115173;132484;132492;133256;135008;135014;154661;154662;154663;154664;154665;154668;154669;154671;154673;167257;167258;167266;167268;167270;167271;167274;167275;167280;167…	-	Protein disulfide-isomerase OS=Sus scrofa GN=PDIA4 PE=1 SV=1	1.16356	179	9.999e-05	0.000614361	1.0235	174	0.159984	0.372664	1.07065	174	9.999e-05	0.000883912	1.0666	179	9.999e-05	0.000827052	0.966545	175	0.00559944	0.0279853	1.00891	176	0.564144	0.853578	1.16122	180	9.999e-05	0.000566156	1.03735	171	0.00669933	0.0263356	1.12976	179	9.999e-05	0.000726752	1.06197	174	9.999e-05	0.000720091
tr|F1SQ09|F1SQ09_PIG	3821	39079	VANEITVN;EDAVSAAFR;HFSGLQYLR;ILGPLSYSK;SVPMVPPGIK;ISNIPDEYFK;SLVDLQLTNNK;ITQTSLPPDMYECLR;GLEYLDLSFNQMTK;LPSGLPVSLLTLYLDNNK;NIPTVNENLENYYLEVNELEK;SSPNCAPECNCPESYPTAMYCDELK	1;1;1;1;1;1;1;1;1;1;1;1	12	182	26658;26659;26660;26661;26663;45122;45128;45129;45130;45133;45135;45139;45140;45142;45143;45144;45145;45150;79761;79764;125322;125323;125324;125325;125326;125329;125331;125332;125333;125334;125338;125339;125341;125342;125343;125346;125348;125353;125355;139132;139137;139138;139139;139140;139143;139148;139149;139151;139152;139153;139155;139156;139157;139158;139159;139160;139161;139162;139163;139164…	-	Uncharacterized protein OS=Sus scrofa GN=LUM PE=1 SV=1	0.903061	179	9.999e-05	0.000614361	0.928327	179	9.999e-05	0.000942839	0.871358	167	9.999e-05	0.000883912	0.798781	179	9.999e-05	0.000827052	0.846144	177	9.999e-05	0.000806305	0.792223	171	9.999e-05	0.00106016	0.848202	174	9.999e-05	0.000566156	0.86681	177	9.999e-05	0.000655356	0.834655	170	9.999e-05	0.000726752	1.09204	173	9.999e-05	0.000720091
tr|F1SA50|F1SA50_PIG	2993	75161.2	MGLVMDR;ACQIFVR;FGSGMNMGR;AAEVLNK;MGAGMGFGLER;MVPAGMGAGLER;EVFSMAGVVVR;GCAVVEFK;FEPYANPTK;MGLAMGGGGGASFDR;INEILSNALK;MGPAMGPALGAGIER;NLPFDFTWK;KAAEVLNK;AFITNIPFDVK;MGPLGLDHMASSIER;MGGMEGPFGGGMENMGR;LGSTVFVANLDYK;LKEVFSMAGVVVR;FNECGHVLYADIK;GNFGGSFAGSFGGAGGHAPGVAR;VGEVTYVELLMDAEGK;MGANSLERMGPAMGPALGAGIER;GIGMGNIGPAGMGMEGIGFGINK;GDFFPPERPQQLPHGLGGIGMGLGPGGQPIDANHLNK	1;1;1;1;1;1;1;1;1;1;1;1;1;1;1;1;1;1;1;1;1;1;1;1;1	25	177	21759;21762;21763;21764;21765;21766;30747;30750;30751;43130;43131;43135;43136;63909;63910;63911;63912;63913;63915;63918;80838;80842;80843;80844;80846;80847;80848;85668;85671;98231;98232;98233;98234;98236;103007;99864;99865;99866;99868;99869;99870;99873;99874;105410;105411;105413;105414;105417;150796;154462;154464;154468;154469;154470;154474;154475;154476;154477;154478;158980;164117;164122;164124;…	-	Uncharacterized protein OS=Sus scrofa GN=HNRNPM PE=1 SV=1	1.32564	176	9.999e-05	0.000614361	1.14013	174	9.999e-05	0.000942839	1.23992	173	9.999e-05	0.000883912	1.11918	176	9.999e-05	0.000827052	0.993922	175	0.69573	0.889503	1.03325	163	0.0213979	0.101629	1.38969	177	9.999e-05	0.000566156	1.18486	171	9.999e-05	0.000655356	1.33378	173	9.999e-05	0.000726752	1.14925	173	9.999e-05	0.000720091
tr|I3LHZ6|I3LHZ6_PIG	1726	141637	LNMATLR;ISAVSVAER;MTPSYEIR;DFVNYLVR;DLQAILQER;DVVQAYPEVR;LAAQSCALSLVR;LGGIGQFLAK;AAECNIVVTQPR;DINTDFLLVVLR;VFDPVPAGVTK;NFLYAWCGK;YQILPLHSQIPR;GISHVIVDEIHER;TPLHEIALSIK;AAMEALVVEVTK;SFIAEMTIYIK;YPSPFFVFGEK;QPDIISQLDPVNER;LQISHEAAACITALR;AENNSGYGVTGPTWDR;ELDALDANDELTPLGR;VQSDGQIVLVDDWIR;SSVNCPFSSQDMK;FDRLETHMTPEMFR;VEGYNYTGMGNSTNK;AIEPPPLDAVIEAEHTLR;GMTLVTPLQLLLFASK;FESEILEAISQNPVVIVR;TTQVPQFILDDFI…	1;1;1;1;1;1;1;1;1;1;1;1;1;1;1;1;1;1;1;1;1;1;1;1;1;1;1;1;1;1;1;1;1;1;1;1;1;1;1	39	177	21564;21565;37182;37185;37186;51480;51482;51484;58763;58765;58766;58768;71475;71486;94905;94919;127164;127165;127168;127171;132902;132904;132905;132906;132908;132909;132910;132912;132913;132915;132917;147197;147198;147204;147212;147213;163792;163798;168127;168136;168139;168145;176898;176899;176901;176903;176904;176905;176906;176908;176909;176911;177413;177414;177416;177417;177418;188777;188778;18…	-	Uncharacterized protein OS=Sus scrofa GN=DHX9 PE=1 SV=1	1.24104	175	9.999e-05	0.000614361	1.15136	177	9.999e-05	0.000942839	1.15267	158	9.999e-05	0.000883912	1.13831	175	9.999e-05	0.000827052	1.09634	173	9.999e-05	0.000806305	1.06497	161	9.999e-05	0.00106016	1.31267	174	9.999e-05	0.000566156	1.21248	170	9.999e-05	0.000655356	1.24337	168	9.999e-05	0.000726752	1.05731	169	9.999e-05	0.000720091
tr|K7GNM1|K7GNM1_PIG	1330	27476.5	YIYEIAR;DVLTVIEK	1;1	2	177	36173;36174;36176;36180;36182;36184;36185;36186;36187;36190;36193;36194;36195;36196;36197;36198;36199;36201;36202;36203;36204;36206;36207;36208;36209;36211;36212;36213;36215;36216;36217;36218;36220;36222;36223;36224;36225;36227;36228;36229;36230;36231;36232;36233;36234;36236;36237;36238;36239;36240;36242;36243;36244;36246;36248;36249;36251;36252;36253;36254;36255;36256;36257;36258;36259;36262;362…	sp|Q8MJ76|FETA_PIG	Uncharacterized protein (Fragment) OS=Sus scrofa GN=LOC100739773 PE=3 SV=1	0.851243	175	9.999e-05	0.000614361	0.868014	171	9.999e-05	0.000942839	0.955287	173	9.999e-05	0.000883912	0.90705	171	9.999e-05	0.000827052	0.968253	174	0.00029997	0.00211294	1.049	169	9.999e-05	0.00106016	0.834096	171	9.999e-05	0.000566156	0.855044	173	9.999e-05	0.000655356	0.961805	172	9.999e-05	0.000726752	0.908565	173	9.999e-05	0.000720091
tr|I3LP41|I3LP41_PIG	5147	35970.9	NLGIGK;ISPFEEK;HGVYNPNK;IFGVTTLDIVR;ANAFVAELK;GCDVVVIPAGVPR;IQEAGTEVVK;MIAEAIPELK;VSVPVIGGHAGK;AGAGSATLSMAYAGAR;EGVVECSFVK;VDFPQDQLSTLTGR;FVFSLVDAMNGK;TIIPLISQCTPK;GYLGPEQLPDCLK;VAVLGASGGIGQPLSLLLK;SQETDCPYFSTPLLLGK;LTLYDIAHTPGVAADLSHIETR	1;1;1;1;1;1;1;1;1;1;1;1;1;1;1;1;1;1	18	175	32812;32815;88719;88721;88726;88733;88737;110977;110980;110981;111279;111280;111282;111283;111284;111287;111288;111289;111291;111292;111293;111295;111297;111300;120760;120763;120764;120765;120766;120767;120768;141844;141848;141849;141851;141853;141854;141856;141862;153229;153244;153246;153248;153251;153252;153254;153256;164053;164054;164057;164058;164061;164063;164066;164068;164069;164070;164071;…	sp|P00346|MDHM_PIG	Malate dehydrogenase OS=Sus scrofa GN=MDH2 PE=3 SV=1	0.887799	167	9.999e-05	0.000614361	0.901961	172	9.999e-05	0.000942839	0.984809	155	0.307069	0.575104	1.08693	171	9.999e-05	0.000827052	1.1595	172	9.999e-05	0.000806305	1.22942	159	9.999e-05	0.00106016	0.88672	164	9.999e-05	0.000566156	0.923806	170	9.999e-05	0.000655356	1.03789	158	0.0671933	0.190305	0.779849	170	9.999e-05	0.000720091
tr|K7ZJP7|K7ZJP7_PIG	5063	49918	ESFSSTPQR;QISMAWFR;LSCLVTGLVTR;LICQASDFSPK;VSSQNIQDFPSVLR;YVTSAPVPEPEPK;GFSPADVFVQWLQK;APASYFVQSVLTVSAK;DFLPSSVTFSWNYK;FTCTVTHTDLPSPLK;VVSGVSTGPVETLQSSPVTYR;RVVSGVSTGPVETLQSSPVTYR;SVSISGPVVEEQPPVLNIFVPTR;STGKPTLYNVSLVLSDTASTCY;DWSDGETYTCVVGHEALPHTVTER;GEPVSADKYVTSAPVPEPEPK;VLLPSVSIPQDPEAFLVCEVQHPSGTK;LHSMLTVTESEWLSQSVFTCQVEHK;HMPSVYVLPPAPEELSLQEWASVTCLVK	1;1;1;1;0;1;1;1;0;1;1;1;1;1;1;1;0;1;1	16	173	61682;61700;61703;61704;61705;61706;61708;61712;61715;61717;61718;65223;65224;65228;106994;106996;106999;107000;107002;107004;207095;207096;207097;207099;207101;207104;207105;207106;207113;207114;212462;212463;212465;212466;212467;212468;212471;212472;212473;212478;212482;212485;212486;212488;212489;212491;212494;212497;212499;212500;212503;212505;212507;212508;212510;212513;212514;212515;212517;…	-	IgM heavy chain constant region (Fragment) OS=Sus scrofa GN=IGHM PE=4 SV=1	1.23336	165	9.999e-05	0.000614361	0.985906	166	0.457054	0.719245	1.45021	164	9.999e-05	0.000883912	1.53863	171	9.999e-05	0.000827052	1.25582	173	9.999e-05	0.000806305	1.86593	169	9.999e-05	0.00106016	0.921102	167	9.999e-05	0.000566156	0.722875	171	9.999e-05	0.000655356	1.07775	160	0.0110989	0.0429619	0.764348	173	9.999e-05	0.000720091
sp|P01025|CO3_PIG	2076	188211	LPYSVVR;LLSTGVDR;NSLPITVR;AILYNYR;LLSTAK;ISLSQSLTR;LSINTPDNR;QDFFIDLR;GVFVLNK;GYTQQLAFR;VGLVAVDK;WLILEK;NSAFAAFQDR;DFDSVPPIVR;TMNVFLK;SSMVLDICTR;ILWESASLLR;IWDVVEK;QEALELIK;LDEPFLNK;TGLQEVEVK;TEKDGIPAAR;TIYTPGSTVLYR;DSCVGTLVVK;RQEALELIK;HQQTLTVPAK;DICEPQVNSLLR;DLNLDVSIHLPSR;HIPVVTEDFK;YFTYLIMNK;VSVTVHDFPAK;GVFVLNKK;KGYTQQLAFR;ACEPGVDYVYK;EVVADSVWVDVK;VYSYYNLDESCTR;AQFIQHGDACVK;DFLADYYLELK;SSVPVPY…	1;0;1;1;0;1;1;1;1;0;1;0;0;0;1;0;0;1;0;0;1;1;1;1;0;1;0;0;1;1;1;1;0;0;1;0;1;0;1;1;1;0;1;0;1;1;1;0;1;1;0;1;1;1;0;1;1;1;0;0;1;1	38	172	23365;26770;31908;31910;31912;31914;31917;34013;38393;38394;38395;38396;53610;53611;53613;59466;59468;59469;59470;65041;65042;65046;65049;65051;65053;70609;70615;70616;70617;70620;71060;71062;71071;75923;75935;75942;75955;76167;76173;76180;81057;81058;81059;86451;89774;89775;89777;89778;96314;96315;96316;98121;98123;98124;98126;98131;98133;98134;98136;98137;98140;98145;99695;99696;115174;115181;1…	-	Complement C3 OS=Sus scrofa GN=C3 PE=1 SV=2	0.952665	163	9.999e-05	0.000614361	1.02082	165	0.19938	0.432123	0.884801	159	9.999e-05	0.000883912	1.00216	165	0.913409	0.97548	1.10578	162	9.999e-05	0.000806305	0.919231	160	9.999e-05	0.00106016	0.929518	167	9.999e-05	0.000566156	0.985151	167	0.581442	0.807057	0.87945	165	9.999e-05	0.000726752	0.925322	166	9.999e-05	0.000720091
tr|F1SSS0|F1SSS0_PIG	1953	160863	LPMNK;GTMLGK;SVTGWK;IYAIAK;APMFSWPR;SVGEVMAIGR;EIEFEVVR;WFLYK;LRDADPILR;VPAVYGVDTR;LFAEAVK;EIGFSDK;VAQAPWK;SFPFVSK;EWPSNIDLR;AMLSTGFK;FVHDNYVIR;DILNMEK;NIHPWVK;IMGTSPLQIDR;YMESDGIK;AADTIGYPVMIR;TFEESFQK;ETLLDLSTK;GQNQPVLNITNR;AFAMTNQILVER;QNLIAEVSTK;IALGIPLPEIK;SLGQWLQEEK;SIFSAVLDELK;ATGYPLAFIAAK;VSQEHPVVLTK;TLGVDFIDVATK;VLGTSVESIMATEDR;KNIHPWVK;AQTAHIVLEDGTK;AVNTLNEALEFAK;GLNSESITEETLK;ALEDNMSLD…	1;1;1;1;1;1;1;1;1;1;1;1;1;0;1;0;1;1;1;1;1;1;1;1;1;1;1;1;1;1;1;1;1;1;1;1;1;1;1;1;1;1;1;1;1;1;1;1;1;1;1;1;1;1;1	53	170	32982;33009;33024;33028;33716;33721;33724;48004;48017;48020;48221;48229;48231;49827;49828;49830;49834;49835;49837;57048;57051;57056;57057;60420;60421;57494;57495;66466;66471;68216;69590;69598;70779;74654;74658;74660;75612;78743;78747;78749;82094;82097;82099;82100;90263;90269;91100;91103;92304;92306;101103;110403;110424;114846;132572;136277;137677;137681;137686;146218;146219;146220;146222;157022;1…	-	Uncharacterized protein OS=Sus scrofa GN=CPS1 PE=1 SV=2	0.819978	168	9.999e-05	0.000614361	0.978003	169	0.156584	0.367163	0.862386	170	9.999e-05	0.000883912	1.29943	170	9.999e-05	0.000827052	1.5984	170	9.999e-05	0.000806305	1.39407	169	9.999e-05	0.00106016	0.715479	170	9.999e-05	0.000566156	0.854659	169	9.999e-05	0.000655356	0.763128	170	9.999e-05	0.000726752	0.606636	170	9.999e-05	0.000720091
tr|F1SJE6|F1SJE6_PIG	226	53269.2	IIFSDASR;TTYYIMR;LYAESYER;IYQISK;SMPTSTALDR;FFSNLMDSGR;VPVYETPAGWR;DLEALVTDK;SLLTGPGQLK;TIFDFNAIK;KQSVEEIVR;FDYEGLEPK;VDAMHGVMGPYVR;TIEEYAICPDLR;LGRQEFDLENK;VEIVDPVDIYLNLLR;TDSFEYVDPVDGTVTK;SFIGQQFAVGSHVYSVAK;AAGGIILTASHCPGGPGGEFGVK;DPSGHDQEPQAVLSPLIAIALK	1;1;1;0;1;1;1;1;1;1;1;1;1;1;1;1;1;1;1;1	19	166	33375;33376;40605;40613;40614;40616;40617;40618;59577;59579;59580;65494;65497;65500;65512;65514;65517;65518;70070;70077;70082;70085;70094;70095;94255;94256;94257;94258;94259;94260;94261;94262;94264;94265;94266;94267;94268;94270;94271;98621;98622;98624;98625;122655;122656;122661;122662;122665;122666;122670;122671;122676;132839;132844;132850;132853;132854;132855;132858;132866;132869;132870;132873;1…	-	Uncharacterized protein OS=Sus scrofa GN=PGM5 PE=1 SV=2	0.574252	173	9.999e-05	0.000614361	0.697991	172	9.999e-05	0.000942839	0.632821	173	9.999e-05	0.000883912	0.548016	173	9.999e-05	0.000827052	0.683004	172	9.999e-05	0.000806305	0.619539	173	9.999e-05	0.00106016	0.429177	172	9.999e-05	0.000566156	0.516	173	9.999e-05	0.000655356	0.482824	173	9.999e-05	0.000726752	1.01409	164	0.389561	0.605822
tr|F1SS24|F1SS24_PIG	1070	275622	SEPLIGR;VFAVNQGR;ATITGYK;LSESGFK;STTPDITGYR;IGDTWSK;FTNVGPDTIR;IGDQWDK;TFYSCTTEGR;LGVRPSQGGEAPR;IYLYTLNDNAR;IAWESPQGQVSR;YEVSIYALK;HYQINQQWER;VPGTSASATLTGLTR;GEWTCVAYSQLR;TYHVGEQWQK;VTDATETTITISWR;QYNVGPSASQYLLR;GATYNIIVEALK;LSCQCLGFGSGHFR;VDVIPVNLPGEHGQR;DSMIWDCTCIGAGR;TFYQIGDSWEK;GLAFTDVDVDSIK;YSFCTDHTVLVQTR;TYLGSALVCTCYGGSR;VTIMWTPPESPVTGYR;SYTITGLQPGTDYK;EATIPGHLNSYTIK;HTSLQTTSAGSGSFTDVR;EYLG…	0;1;1;0;1;1;1;1;1;1;0;1;0;1;0;1;0;0;1;0;0;1;1;1;1;1;1;1;0;1;1;0;1;1;0;1;0;1;1;1;0;1;1;0;1;0;1;1;1;1;1;1;1;0;1;1;0	39	165	16378;30243;65853;65869;65870;65873;65879;65882;65884;68784;68787;68788;68791;68798;77389;77395;77396;77397;77400;77401;77402;77406;77407;77410;77505;77513;79475;79478;92080;92081;92082;92087;107685;107686;107687;137591;137593;137595;137596;137597;137601;137602;137604;137605;137606;137608;137609;137610;137620;146698;146702;146703;146704;147164;147177;156306;156307;159663;159668;159670;159671;1596…	-	Uncharacterized protein OS=Sus scrofa GN=FN1 PE=1 SV=1	0.853421	163	9.999e-05	0.000614361	0.949322	160	0.00059994	0.00438303	0.8747	159	9.999e-05	0.000883912	0.75131	163	9.999e-05	0.000827052	0.87529	160	9.999e-05	0.000806305	0.794308	161	9.999e-05	0.00106016	0.864323	161	9.999e-05	0.000566156	0.971326	159	0.143286	0.3318	0.88532	158	9.999e-05	0.000726752	1.09598	162	9.999e-05	0.000720091
tr|F1RII7|F1RII7_PIG	396	16195.5	HLDNLK;VHLSAEEK;LLGNVIVVVLAR;LLVVYPWTQR;EAVLGLWGK;VNVDEVGGEALGR;VLQSFSDGLK;VVAGVANALAHK;VVAGVANALAHKYH;KVLQSFSDGLK;LGHDFNPDVQAAFQK;LSELHCDQLHVDPENFR;RLGHDFNPDVQAAFQK;FFESFGDLSNADAVMGNPK;VHLSAEEKEAVLGLWGK	0;0;0;0;0;0;0;0;0;0;1;0;1;0;0	2	162	62769;62770;62775;62777;62779;62781;62783;62784;62788;62789;62791;62792;62793;106362;106364;106370;106374;106376;106378;106382;106383;106385;106388;106389;106390;106398;106399;106400;106402;106405;106406;106407;106408;106409;106411;106412;106414;106418;106419;120497;120499;120500;120502;120503;120504;120506;120507;120508;120509;120511;120512;120513;122733;122734;122735;122736;122739;122740;122741…	-	Hemoglobin subunit beta OS=Sus scrofa GN=HBB PE=1 SV=1	1.02382	160	0.110789	0.243172	0.795022	157	9.999e-05	0.000942839	0.769463	156	9.999e-05	0.000883912	1.19311	162	9.999e-05	0.000827052	0.9425	159	9.999e-05	0.000806305	0.90394	152	9.999e-05	0.00106016	1.04845	157	0.0125987	0.0411539	0.82355	156	9.999e-05	0.000655356	0.761018	154	9.999e-05	0.000726752	0.832767	158	9.999e-05	0.000720091
tr|A8U4R4|A8U4R4_PIG	4349	68460.9	GICFIR;LAVSQVPR;FVLSK;MFGIDK;AYGQALAK;KLILDSAR;AVELAANTK;MPTPPSYK;IIALDGDTK;NQPTAIIAK;LDNLVAILDINR;MFGIDKDAIAR;SGKPAELLK;ISSDLDGHPVPK;TVPFCSTFAAFFTR;VLDPFTVKPLDR;KISSDLDGHPVPK;ILATPPQEDAPSVDITNIR;VLDPFTVKPLDRK;SVPMSTVFYPSDGVATEK;LGQSDPAPLQHQMDVYQK;KILATPPQEDAPSVDITNIR;DDQVTVIGAGVTLHEALAAADLLK;TSRPENAIIYNNNEDFQIGQAK;QAFTDVATGSLGQGLGAACGMAYTGK;RCEAFGWHAIIVDGHSVEELCK;ILTVEDHYYEGGLGEAVAAAVVGEPDVTVTR;…	1;1;1;1;1;1;1;1;1;1;1;1;1;1;1;1;1;1;1;1;1;1;1;1;1;1;1;1;1;1	30	161	16084;27754;27756;27759;31670;31678;56143;56151;80979;80981;80984;80985;80991;80994;107339;107347;107567;107573;107574;107575;107576;107582;107584;107587;107596;107599;107601;107602;107603;107604;107605;107606;107610;107617;107622;107624;107626;108711;108715;108727;108728;108762;108778;108790;108797;108824;113330;115663;115668;115675;115676;115678;115679;115680;115681;115684;115702;115712;118906;…	-	Transketolase OS=Sus scrofa GN=tkt PE=1 SV=1	1.06463	157	9.999e-05	0.000614361	0.998123	160	0.924608	0.976723	1.03216	157	0.0112989	0.0480491	1.09016	155	9.999e-05	0.000827052	1.05701	155	9.999e-05	0.000806305	1.07463	151	9.999e-05	0.00106016	1.13352	158	9.999e-05	0.000566156	1.06451	154	9.999e-05	0.000655356	1.11171	157	9.999e-05	0.000726752	0.949711	157	9.999e-05	0.000720091
tr|F1ST01|F1ST01_PIG	2061	53166.7	QFYPDLIR;VIQVPPK;LMLPCLISSR;IYVVDVGTEPR;SPQYCQVIHR;SQPEPLVVK;EPLGPALAHELR;YPGGDCSSDIWL;NEGGTWSVEK;VIEPQDIHAK;EEIVYLPCIYR;LNPNFLVDFGK;LTGQLFLGGSIVK;FLYFSNWLHGDLR;GGPVQVLEDQELK;GGFVLLDGETFEVK;VAGGPQMIQLSLDGK;HNVMISTEWAAPNVLR;LYVTTSLYSAWDK;EGSVMLQIDVDTEK;RVAGGPQMIQLSLDGK;VAGGPQMIQLSLDGKR;NTSTEAPDYLATVDVDPK;HEMVQTLHLQDGLIPLEIR;FLHNPAASQGFVGCALGSNIQR;GTWERPGGAAPLGYDFWYQPR;DGFNPADVQAGLYGSCLHVWDWQR;LNPN…	1;1;1;1;1;1;1;1;1;1;1;1;1;1;1;1;1;1;1;1;1;1;1;1;1;1;1;1	28	161	64713;64718;64723;64724;64725;64727;71357;71361;71364;71366;71367;71370;71371;98747;98748;98749;98750;98751;98754;115106;115107;115108;115109;115110;115112;115113;115115;126776;126782;126784;126788;130557;130558;130559;130560;131574;131578;150429;161819;161820;161826;161827;161828;161829;161830;161833;174181;174522;174526;174527;174528;174529;174530;174532;174533;174534;174535;206617;206619;20662…	-	Uncharacterized protein OS=Sus scrofa GN=SELENBP1 PE=1 SV=1	1.05032	158	0.00109989	0.00476619	0.959245	156	0.0125987	0.054196	1.00213	150	0.89531	0.965925	1.34368	160	9.999e-05	0.000827052	1.29278	157	9.999e-05	0.000806305	1.27259	149	9.999e-05	0.00106016	0.977593	150	0.39726	0.639232	0.900684	150	9.999e-05	0.000655356	0.919574	144	9.999e-05	0.000726752	0.75375	161	9.999e-05	0.000720091
sp|Q29371|TPIS_PIG	4333	26923	VIADNVK;VVFEQTK;FFVGGNWK;IAVAAQNCYK;DLGATWVVLGHSER;IIYGGSVTGATCK;KFFVGGNWK;HVFGESDELIGQK;TATPQQAQEVHEK;NNLGELINTLNAAK;VVLAYEPVWAIGTGK;VIADNVKDWNK;RHVFGESDELIGQK;VAHALAEGLGVIACIGEK;LPADTEVVCAPPTAYIDFAR;KNNLGELINTLNAAK	1;1;1;1;1;1;1;1;1;1;1;1;1;1;1;1	16	157	66776;66784;66787;66789;66794;66801;66802;66805;66806;66809;66810;66819;89195;89201;89204;89207;89214;89215;89216;89217;89218;89222;89228;89232;89239;89240;89242;89245;89249;89250;118616;118621;118623;118627;118628;118629;118630;118633;170877;170878;170880;170881;170883;170884;170885;170888;199076;199079;199080;199081;199083;199086;199087;199089;199090;199091;199092;199093;199094;199095;199096;19…	tr|D0G7F6|D0G7F6_PIG	Triosephosphate isomerase OS=Sus scrofa GN=TPI1 PE=2 SV=4	0.938225	155	9.999e-05	0.000614361	1.01298	150	0.448655	0.711887	1.15145	153	9.999e-05	0.000883912	0.926827	153	9.999e-05	0.000827052	1.02731	151	0.0429957	0.148833	1.0804	143	0.00189981	0.0133686	0.976892	150	0.19978	0.395312	1.05949	147	9.999e-05	0.000655356	1.19495	148	9.999e-05	0.000726752	0.982621	154	0.449855	0.662786
tr|A0A0C3SG01|A0A0C3SG01_PIG	1877	30293.7	AHVEALR;MAPLGAEFR;LSPLAEELR;DLEEVK;WQEEMETYR;LSPLAEELRDR;QQLAPYSDDLR;AKPALEDLR;EGGGSLAEYQAK;VSILAAIDEASK;QGLLPVLENLK;DFATVYVDAIK;VQPYLDDFQNK;DYVAQFEASALGK;HFWQQDDPQSPWDR;LLDNWDSLGSTFTK;VSILAAIDEASKK;VKDFATVYVDAIK;DSGRDYVAQFEASALGK;EQLGPVTQEFWDNLEK;VREQLGPVTQEFWDNLEK;KVQPYLDDFQNKWQEEMETYR	1;1;1;0;1;1;1;1;1;1;1;1;1;1;1;1;1;1;1;1;1;1	21	154	19000;49846;49847;49849;49851;49852;49853;54065;54069;54071;59195;59196;59197;59198;59199;59200;59201;61384;121800;121801;121802;121804;121805;121806;129718;129720;129723;132318;132320;132324;132327;132328;132334;135366;135371;135373;135377;135378;135380;135385;135388;135389;135391;135393;191662;191664;191665;191667;191669;191670;191671;191672;191673;191674;191676;191678;191679;191688;191694;1916…	-	Apolipoprotein A-I OS=Sus scrofa GN=APOA1 PE=3 SV=1	0.743873	154	9.999e-05	0.000614361	1.02703	148	0.147185	0.352368	0.923049	145	9.999e-05	0.000883912	0.815422	149	9.999e-05	0.000827052	1.16074	147	9.999e-05	0.000806305	1.04346	150	0.00229977	0.0156084	0.656783	151	9.999e-05	0.000566156	0.923772	148	9.999e-05	0.000655356	0.845585	150	9.999e-05	0.000726752	0.881198	150	9.999e-05	0.000720091
tr|Q2YHQ3|Q2YHQ3_PIG	5391	17836.2	GLGLSK;AYVGQK;GEYTLVVK;GSFTVDCSK;LYSVSYLLK;TPCEEILVK;WGDEHIPGSPYR;AGNNMLLVGVHGPR;YGGPYHIGGSPFK;DKGEYTLVVK;TASAPQHGAPGPGAADASK;VTYTPMAPGSYLISIK;LVSNHSLHETSSVFVDSLTK	1;1;1;1;1;1;1;1;1;1;1;1;1	13	154	28907;28912;45916;45921;105288;105290;105292;131961;131962;131964;131966;131968;131969;131973;131974;156320;156324;156325;156326;156328;156329;156331;156332;156334;156335;156336;156338;156339;156340;156341;156342;156343;156344;156345;156347;156348;156349;156351;156352;156353;156354;156356;156357;156359;156361;156362;156363;156366;238456;157098;157106;157108;157111;157112;157114;157118;162639;1626…	-	Filamin-A (Fragment) OS=Sus scrofa GN=FLNA PE=1 SV=1	0.616917	152	9.999e-05	0.000614361	0.681784	152	9.999e-05	0.000942839	0.696012	152	9.999e-05	0.000883912	0.579346	153	9.999e-05	0.000827052	0.649807	153	9.999e-05	0.000806305	0.663937	150	9.999e-05	0.00106016	0.483096	154	9.999e-05	0.000566156	0.536927	154	9.999e-05	0.000655356	0.541129	154	9.999e-05	0.000726752	1.03426	147	0.0278972	0.0847098
sp|P01846|LAC_PIG	3872	11149.5	YAASSYLALSASDWK;AGGTTVTQGVETTKPSK;SSSGFTCQVTHEGTIVEK;AAPTVNLFPPSSEELGTNK;QSNNKYAASSYLALSASDWK;AGGTTVTQGVETTKPSKQSNNK	0;1;1;1;0;1	4	153	284232;284234;284235;284242;284244;284248;284249;284250;284251;284252;284253;284254;284256;284257;284258;284259;284261;284262;284263;284265;284266;284267;284268;284269;284271;284272;284273;284275;284277;284278;284280;284281;284283;284284;284285;284286;284287;284288;284289;284290;284291;284292;284293;284294;284295;284296;284297;284298;284299;284300;284301;284302;284304;284305;284306;284307;284308;…	tr|A0A0A0MY58|A0A0A0MY58_PIG	Ig lambda chain C region OS=Sus scrofa PE=1 SV=1	0.888437	148	9.999e-05	0.000614361	0.819587	148	9.999e-05	0.000942839	0.830014	146	9.999e-05	0.000883912	1.04372	148	0.00339966	0.0181452	0.992086	144	0.580842	0.830177	0.968613	140	0.235276	0.563071	0.90223	142	9.999e-05	0.000566156	0.844134	141	9.999e-05	0.000655356	0.81422	140	9.999e-05	0.000726752	0.826273	148	9.999e-05	0.000720091
tr|F1RQU2|F1RQU2_PIG	198	83525.2	LSELLR;ALLFIPR;RLSELLR;VVVITK;VILHLK;SLVSVTK;FENLCK;EMLQQSK;IDIIPNPQER;FYEAFSK;TKPIWTR;EQVANSAFVER;YESLTDPSK;HFSVEGQLEFR;APFDLFENK;RAPFDLFENK;ADLINNLGTIAK;DNSTMGYMMAK;ELISNASDALDK;KFYEAFSK;EGLELPEDEEEK;YIDQEELNK;SIYYITGESK;HLEINPDHPIVETLR;SLTNDWEDHLAVK;ELISNASDALDKIR;RAPFDLFENKK;HSQFIGYPITLYLEK;YHTSQSGDEMTSLSEYVSR;KHLEINPDHPIVETLR;HNDDEQYAWESSAGGSFTVR;VILHLKEDQTEYLEER;VFIMDSCDELIPEYLNFIR;LVSSPCCI…	0;1;1;1;0;1;0;0;1;1;0;1;0;0;1;1;0;1;0;1;0;0;1;1;0;0;1;1;1;1;0;0;1;1;1;1;1;1;1	24	153	13763;13777;13782;13783;13785;13788;13789;13790;13792;13794;13795;13796;13797;13804;13807;13808;13812;13815;13818;13823;13825;13827;22846;22847;22848;22849;22850;22851;22852;22853;22855;22856;22858;22859;22860;22861;22862;22865;22866;29842;29843;44524;44527;44530;44532;44533;59097;59104;59106;59108;59110;59113;59116;59117;59118;59119;59120;59123;59124;59125;59126;59128;59129;59130;61607;61609;616…	-	Uncharacterized protein OS=Sus scrofa GN=HSP90AB1 PE=1 SV=1	1.49398	153	9.999e-05	0.000614361	1.13715	151	9.999e-05	0.000942839	1.30222	141	9.999e-05	0.000883912	1.23843	150	9.999e-05	0.000827052	0.959957	147	0.00059994	0.00395044	1.0614	133	0.00019998	0.00186578	1.68434	153	9.999e-05	0.000566156	1.27194	148	9.999e-05	0.000655356	1.49269	144	9.999e-05	0.000726752	1.18646	149	9.999e-05	0.000720091
tr|F1SRC5|F1SRC5_PIG	5914	85001.7	AIITK;DGYAQVLR;EGWPLDIR;NTIVTSYNR;LTIQGLK;YDLLEK;VAGILTVK;IHETNLK;LQLLEPFDK;SQFTITPGSEQIR;LNRPLTLSEK;DLEDLQILIK;ADIANLADEFK;LTGSLSGWTSPK;FNPETDFLTGK;DFAPGKPLK;NAVTQEFGPVPDTAR;VAMSHFEPHEYIR;WVVIGDENYGEGSSR;FKLEAPDADELPR;VGLIGSCTNSSYEDMGR;IVYGHLDDPANQEIER;AEFDPGQDTYQHPPK;DINQEVYNFLATAGAK;QGLLPLTFADPADYNK;DVGGIVLANACGPCIGQWDR;KFKLEAPDADELPR;VAVPSTIHCDHLIEAQLGGEK;VAMQDATAQMAMLQFISSGLPK	1;1;1;1;1;1;1;1;1;1;1;1;1;1;1;1;1;1;1;1;1;1;1;1;1;1;1;1;1	29	153	25532;35333;48601;48604;48606;67824;67828;67829;69854;69856;69859;69862;69863;69864;69865;69866;71313;75970;75972;75975;75976;90305;160965;160970;160972;160975;160977;160979;160982;177141;177142;177145;177146;177149;177150;180315;180316;188843;188846;190773;190775;190780;198765;198766;198767;198769;198770;198771;198773;208132;208139;208141;208142;208148;208152;208153;210218;210221;210222;210223;2…	sp|P16276|ACON_PIG	Aconitate hydratase, mitochondrial OS=Sus scrofa GN=ACO2 PE=1 SV=2	0.889212	149	9.999e-05	0.000614361	1.049	150	0.00969903	0.0439126	1.04173	146	0.0162984	0.0644642	1.09447	150	9.999e-05	0.000827052	1.31466	146	9.999e-05	0.000806305	1.28607	147	9.999e-05	0.00106016	0.860775	151	9.999e-05	0.000566156	1.00711	146	0.843716	0.942392	0.987842	142	0.606839	0.832183	0.792194	150	9.999e-05	0.000720091
tr|F1STC5|F1STC5_PIG	4211	12188	TLASPLVK;RADAKPSVFIFPPSK;EQLETQTVSVVCLLNSFFPR;VDGVVQSSGILDSVTEQDSK;WKVDGVVQSSGILDSVTEQDSK;DSTYSLSSTLSLPTSQYLSHNLYSCEVTHK	1;1;1;1;1;1	6	153	83640;83642;83644;83645;83646;83647;83648;83654;83655;83657;83658;83659;83660;83661;83666;83668;83671;83673;83677;83678;83679;83680;83681;83682;83683;83685;83687;83689;83690;83691;83696;83697;83699;83700;83701;83704;83706;83707;83708;83709;83710;83712;83713;83714;83716;83717;83719;83720;83721;83722;83723;83724;83725;83726;83727;83728;83730;83731;83732;83733;83734;83735;83736;83737;83738;83739;837…	-	Uncharacterized protein (Fragment) OS=Sus scrofa GN=IGKC PE=1 SV=3	0.737392	144	9.999e-05	0.000614361	0.904385	142	9.999e-05	0.000942839	0.734547	142	9.999e-05	0.000883912	0.835375	148	9.999e-05	0.000827052	1.07004	148	9.999e-05	0.000806305	0.854024	142	9.999e-05	0.00106016	0.856854	141	9.999e-05	0.000566156	1.06203	144	9.999e-05	0.000655356	0.865897	139	9.999e-05	0.000726752	0.842181	146	9.999e-05	0.000720091
tr|F1S3U9|F1S3U9_PIG	1830	22105.4	ADEGISFR;EYFSK;GLFIIDDK;QITINDLPVGR;DISLSDYK;TIAQDYGVLK;ATAVMPDGQFK;LVQAFQFTDK;QGGLGPMNIPLISDPK;QGGLGPMNIPLISDPKR;KQGGLGPMNIPLISDPK	1;0;0;1;1;1;1;1;1;1;1	9	152	30916;30919;30920;30924;30926;30927;30928;30929;30932;30937;30940;30941;30942;30944;30949;30951;30956;30957;30958;47319;47339;47340;47345;47349;108914;108915;108916;108917;108918;108919;108920;108921;108924;108925;108926;108927;108930;108931;108934;108937;108940;108944;108945;108946;108947;108948;108949;108950;108952;108953;108954;108955;108957;108958;108961;108963;108965;108966;108970;108971;109…	-	Uncharacterized protein OS=Sus scrofa GN=PRDX1 PE=1 SV=2	1.08514	150	9.999e-05	0.000614361	1.04546	148	0.00049995	0.00376935	0.994951	145	0.771223	0.91175	1.20495	151	9.999e-05	0.000827052	1.19814	149	9.999e-05	0.000806305	1.11962	147	9.999e-05	0.00106016	1.15888	146	9.999e-05	0.000566156	1.11155	147	9.999e-05	0.000655356	1.04642	149	0.0679932	0.191802	0.874004	151	9.999e-05	0.000720091
tr|F1S8Y5|F1S8Y5_PIG	1419	29379.1	VLIAAHGNSLR;AMEAVAAQGK;HGESAWNLENR;HYGGLTGLNK;KAMEAVAAQGK;ALPFWNEEIVPQIK;DAGYEFDICFTSVQK;YADLTEDQLPSCESLK;FSGWYDADLSPAGHEEAK;RYADLTEDQLPSCESLK;FSGWYDADLSPAGHEEAKR;SYDVPPPPMEPDHPFYSNISK;NLKPIKPMQFLGDEETVR;YADLTEDQLPSCESLKDTIAR;RSYDVPPPPMEPDHPFYSNISK;RYADLTEDQLPSCESLKDTIAR;HLEGLSEEAIMELNLPTGIPIVYELDK	1;1;1;1;1;1;1;1;1;1;1;1;1;1;1;1;1	17	150	87869;87876;87877;87893;124505;124506;124507;124509;124510;124511;124512;124513;124514;124515;124516;124517;124520;124521;124522;124523;124526;124528;124529;124530;124531;124532;124533;124535;124536;124538;124539;133826;148954;148955;148957;148962;148966;148968;148969;148974;148975;148982;148984;148992;148995;148996;148997;149000;149001;242028;242031;242034;242035;242036;242040;242044;242045;2420…	-	Phosphoglycerate mutase OS=Sus scrofa GN=PGAM1 PE=1 SV=2	0.87799	144	9.999e-05	0.000614361	0.856482	148	9.999e-05	0.000942839	0.953892	138	0.00109989	0.00695744	0.859247	145	9.999e-05	0.000827052	0.867119	149	9.999e-05	0.000806305	0.935279	136	9.999e-05	0.00106016	0.991018	146	0.841816	0.937826	0.985519	148	0.716728	0.890496	1.1238	145	9.999e-05	0.000726752	0.982651	146	0.353565	0.569959
tr|I3LQ79|I3LQ79_PIG	5482	99954.6	MVTIPPR;ILFAPVR;ELELVYAR;VTGEEWLVR;GPDSTALPQPR;LLQSLGLK;ALLDFEDK;QMTEALGPSTIR;SFFLQPGEK;GPLEYVPSAK;AQQLAEVEVK;IEGEGSVLQAK;VYVLSEQQGLLLR;VPHNAAVQVYDYR;AEALAIETEAELQR;DLAVAGPEMQVK;ELPPGVEELLLK;TAVFGFEIPETK;GAVASVTFDDFHK;VVAGDEWLFEGPGTYIPR;LKAEALAIETEAELQR;LAQDPFPLYPGEVLEK;IPPYHYIHVLDQNSNVSR;DITPLQVVLPNTALHLK;QAIPLDENEGIYVQDVK;KEVEVVQIIQASVIK;AVIGSTYMLTQDEVLWEK;NGDKVVAGDEWLFEGPGTYIPR;VVFGPELVSLGPEEQ…	1;1;1;1;1;1;1;1;1;1;1;1;1;1;1;1;1;1;1;1;1;1;1;1;1;1;1;1;1	29	150	21010;21217;21227;21233;21245;50228;50231;50233;50234;50237;72348;72353;72356;72357;72358;72359;72364;85149;85153;85156;85157;85158;85159;95116;95119;95122;95124;95125;95126;95128;95129;95130;95131;117180;117186;117212;131691;131693;131697;131699;147012;147015;147016;149208;149217;149221;149222;149265;149293;149294;149300;149301;149305;149307;149311;149312;149313;164043;164047;164048;164052;16843…	-	Uncharacterized protein OS=Sus scrofa GN=MVP PE=1 SV=1	1.06047	146	9.999e-05	0.000614361	1.17757	142	9.999e-05	0.000942839	1.15052	142	9.999e-05	0.000883912	1.07346	146	9.999e-05	0.000827052	1.23741	147	9.999e-05	0.000806305	1.18769	146	9.999e-05	0.00106016	0.990742	146	0.757224	0.89502	1.10737	148	9.999e-05	0.000655356	1.09953	148	9.999e-05	0.000726752	0.948935	142	9.999e-05	0.000720091
tr|F1SU03|F1SU03_PIG	708	197097	AQILGGILR;LDGNLPPDSR;IGAPTNLEQR;SPAVPGGAMPIR;AFAHLQVPER;AAGVPSATITWR;AITLECVSAGEPR;IAHVELADAGQYR;EMLLFEPAAPEDSGR;TQGANFAYPPGSTPIR;LNQVSPADSGEYSCR;LPQVTPADSGEYVCR;LHQVSPADSGEYVCR;LYQVSPADSGEYVCR;CVVPGQAHAQVTWHR;LHQVSQADSGEYVCR;LHQMSVADSGEYVCR;EGGQLPPGHSVHDGVLR;LYQLSPADSGEYVCR;IQVVVLPASGASSPPPVR;LYIFQASPADAGEYVCR;VVSSSGTQEASVLVTIQQR;CLIHDGAAPISLEWK;KEMLLFEPAAPEDSGR;SPLPWQHQLEGDTLIIPR;SIGASVEFHCIVPS…	1;1;1;1;1;1;1;1;1;1;1;1;1;1;1;1;1;1;1;1;1;1;1;1;1;1;1;1;1;1;1;1;1;1;1;1;1	37	148	39211;39212;39213;39214;39215;39217;39219;39221;39222;39223;39224;39225;39226;39227;39228;39230;39232;71029;74503;88463;88480;88482;92557;92559;92561;92564;92565;92566;92571;110209;110213;110219;159846;159848;159850;159852;159854;171101;171102;171103;171104;171106;171107;171109;230998;230999;231000;231001;231002;234675;234677;234678;234679;235833;235837;237761;237762;237764;243162;243173;243174;2…	-	Uncharacterized protein OS=Sus scrofa PE=1 SV=2	0.76364	145	9.999e-05	0.000614361	0.799186	145	9.999e-05	0.000942839	0.959478	146	0.0829917	0.233181	0.72259	145	9.999e-05	0.000827052	0.788446	145	9.999e-05	0.000806305	0.92245	144	0.0019998	0.0139611	0.73898	145	9.999e-05	0.000566156	0.78032	146	9.999e-05	0.000655356	0.96017	146	0.191981	0.422167	1.01102	146	0.716528	0.856829
tr|I3LS04|I3LS04_PIG	2805	54863.2	IMSIVDPNR;NYITVDELR;NYITVDELRR;HTNYTMEHIR;GISQEQMNEFR;VGWEQLLTTIAR;ATLPDADKER;TINEVENQILTR;SIVNYKPK;ELPPDQAEYCIAR;DYETATLSEIK;LAILGIHNEVSK;KTGMMDTDDFR;ACLISMGYNMGEAEFAR;ICDQWDNLGALTQK;ISIEMHGTLEDQLSHLR;LLETIDQLYLEYAK;ILAGDKNYITVDELR;ETADTDTADQVMASFK;KHEAFESDLAAHQDR;QFGAQANVIGPWIQTK;ICDQWDNLGALTQKR;KQFGAQANVIGPWIQTK;IDQLEGDHQLIQEALIFDNK;VEQIAAIAQELNELDYYDSPSVNAR;MAPYTGPDAVPGALDYMSFSTALYGESDL	1;1;1;0;1;0;1;0;1;0;1;1;1;1;1;1;1;1;1;0;1;1;1;1;1;1	21	148	62928;62937;62940;62942;62943;62945;62947;62948;62949;62953;62956;62961;62965;66359;66361;80178;80190;80200;80201;80207;80213;80214;80218;80219;166415;124142;130588;130589;141682;141683;141684;141685;141687;141688;141689;141693;141695;141699;146389;146392;155386;155387;155388;155389;155391;155392;155395;155398;155399;155400;155402;155403;155404;155406;155407;155408;155411;155412;155413;155414;155…	-	Uncharacterized protein OS=Sus scrofa PE=1 SV=1	0.630671	143	9.999e-05	0.000614361	0.742387	144	9.999e-05	0.000942839	0.698715	145	9.999e-05	0.000883912	0.632442	146	9.999e-05	0.000827052	0.762598	146	9.999e-05	0.000806305	0.713263	139	9.999e-05	0.00106016	0.569528	148	9.999e-05	0.000566156	0.670702	147	9.999e-05	0.000655356	0.661147	148	9.999e-05	0.000726752	0.966434	141	0.0744926	0.185497
tr|F2Z5D2|F2Z5D2_PIG	3311	47779.1	LSEELSGGR;HNPVFGVMS;EFSIDVGYER;NIVLSGGSTMFR;DYEEIGPSICR;FMEQVIFK;QYTGINAISK;DITYFIQQLLR;HGIVEDWDLMER;YSYVCPDLVK;KEFSIDVGYER;KDYEEIGPSICR;EVGIPPEQSLETAK;LPACVVDCGTGYTK;DREVGIPPEQSLETAK;AEPEDHYFLLTEPPLNTPENR;LGYAGNTEPQFIIPSCIAIK;TLTGTVIDSGDGVTHVIPVAEGYVIGSCIK	1;1;1;1;1;1;1;1;1;1;1;1;1;1;1;1;1;1	18	147	40622;40627;40629;49010;49011;49012;49013;49015;105521;105522;105523;105524;105525;105526;105528;105530;105531;105532;105534;105536;125122;125132;125133;125134;125135;125136;125137;125138;125141;125142;125143;125145;129320;129325;141675;141677;141679;143624;143631;143632;143649;143674;143675;143687;143697;143700;143723;143745;143749;143754;143760;143767;143768;143769;143775;143800;143802;143811;1…	tr|B5APU4|B5APU4_PIG	Uncharacterized protein OS=Sus scrofa GN=ACTR3 PE=1 SV=1	1.22956	142	9.999e-05	0.000614361	1.14	142	9.999e-05	0.000942839	1.22927	139	9.999e-05	0.000883912	1.13114	143	9.999e-05	0.000827052	1.06501	142	9.999e-05	0.000806305	1.09659	128	9.999e-05	0.00106016	1.34443	145	9.999e-05	0.000566156	1.24131	144	9.999e-05	0.000655356	1.35519	141	9.999e-05	0.000726752	1.07786	139	9.999e-05	0.000720091
tr|F1SDX6|F1SDX6_PIG	6529	78183.9	LVAEVSLR;LTLHFEGR;SLVVGLK;LVVNFNSNR;VDLLPLLVGR;EDITHTYK;KLVAEVSLR;VRVDLLPLLVGR;SEGTYCCGPVPVR;FRLSDAAEEGAWR;DIYLENPEIK;GLLIEPAANSYLLAER;YCDCLTESNLIK;TVEIPDPVGAGEEVK;DLLNFSLEPYSEK;VVSGMVNCNDDQGVLLGR;LTFSAVTGPAPSEEAGTK;YDAPFVFAEVNADVVDWIR;QEYVLTQQGFVYQGSAK;EDITHTYKYPEGSPEER;VVTNYNSAHDQNSNLLIEYFR;WDNNYGDGVSPMFWIGSVDILR;NPLTTPLSGCIFTVEGAGLTEEQK;AEVVDQQDNTLSLQLSTPASAPIGLYR;VGEGMNMGSDFDVFAHITNNTAEEHTGR	1;1;1;1;1;1;1;1;1;1;1;1;1;1;1;1;1;1;1;1;1;1;1;1;1	25	146	29823;29825;29826;29828;46450;46451;46452;46453;46454;46455;46459;57398;57405;57413;57416;57421;66721;66725;66726;66727;66729;73813;73815;73816;73817;73818;73819;73820;73821;73822;73823;73824;73825;73826;73827;73828;73829;73830;73831;73833;73835;133409;133417;133432;136150;136151;136152;136153;136154;136155;136158;145219;145220;182142;182143;182144;182146;189702;198754;198755;198758;198759;198760…	-	Uncharacterized protein OS=Sus scrofa GN=TGM2 PE=1 SV=1	1.37137	142	9.999e-05	0.000614361	1.17561	138	9.999e-05	0.000942839	1.30066	138	9.999e-05	0.000883912	0.94272	140	9.999e-05	0.000827052	0.849077	146	9.999e-05	0.000806305	0.891842	132	9.999e-05	0.00106016	1.65712	145	9.999e-05	0.000566156	1.42998	144	9.999e-05	0.000655356	1.59895	140	9.999e-05	0.000726752	1.39215	143	9.999e-05	0.000720091
tr|F1RI39|F1RI39_PIG	2807	102211	VLAGDK;TIPWLEDR;YLDIPK;NFITAEELR;LEDFRDYR;VQQLVPK;ALDFIASK;EGLLLWCQR;EAILAIHK;LASDLLEWIR;DGLAFNALIHR;SFSTALYGESDL;HTNYTMEHIR;TIQEMQQK;GISQEQMQEFR;LASDLLEWIRR;LMLLLEVISGER;VGWEQLLTTIAR;TFTAWCNSHLR;GYEEWLLNEIR;TINEVENQILTR;DLLLDPAWEK;ASIHEAWTDGK;DYETATLSDIK;ELPPDQAEYCIAR;GYEEWLLNEIRR;ACLISLGYDVENDR;ICDQWDALGSLTHSR;TIPWLEDRVPQK;NVNVQNFHISWK;LVSIGAEEIVDGNAK;FAIQDISVEETSAK;HRPELIEYDKLR;CQLEINFNTLQTK;K…	1;1;0;1;0;1;0;0;1;0;1;1;0;1;1;0;0;0;0;0;0;0;0;1;0;0;1;1;1;1;1;0;1;0;1;1;1;1;0;1;1;1;1;1;1;1;1;0;1;1;1;1	32	145	33042;33044;33049;59476;59477;59478;59482;64962;64965;64969;64970;73211;73214;73218;73219;73221;73225;73229;78279;78783;78784;78785;78786;78787;92872;92873;92875;92877;92878;92881;92882;92884;92885;92886;92888;92890;92891;92894;92895;92896;92897;92898;92900;92901;92904;92905;92906;94491;94495;94496;94501;94502;94503;94505;94507;94508;94514;94518;101587;101591;101592;101595;101598;101599;101605;10…	-	Uncharacterized protein OS=Sus scrofa GN=ACTN4 PE=1 SV=2	0.877727	167	9.999e-05	0.000614361	0.91824	166	0.00019998	0.00168364	0.925606	157	9.999e-05	0.000883912	0.921616	170	9.999e-05	0.000827052	0.983584	171	0.356964	0.658095	0.983265	157	0.283972	0.624869	0.911856	170	0.00019998	0.00102557	0.957808	163	0.0152985	0.0539336	0.959997	158	0.0425957	0.133232	0.924595	167	9.999e-05	0.000720091
tr|F1S1G8|F1S1G8_PIG	937	74672.7	IFDIR;VFFQGR;YSTPLTR;AAALAHLDR;YQLAVTQR;YMDGSFGMGK;EYLDIDQMIFR;ALDPALWTIQK;YLYLASNQSNK;SHYFGGLAETVLVIR;LHTTGYISSAFLFGAAR;VPPGPAPPLQFYPQGPR;EELTAVMNFLTQK;VLETEEQAAFPVGGAAPR;TLHDAICVFEQNQGLPVR;TLHDAICVFEQNQGLPVRR;KVLETEEQAAFPVGGAAPR;IQIVSFSGEPLPQSSSMAGAFSWER;GVDCPYLATYVDWPFLLESQVPR;ELPQAAGLLHHCCFYSSQGQNLVTMTSAPR	1;1;1;1;1;1;1;1;1;1;1;1;1;1;1;1;1;1;1;1	20	144	9099;9135;15360;23771;38462;38463;38464;38465;38468;38469;38470;38472;38473;38474;38475;38476;38477;38478;38479;47533;47535;47539;47541;158159;158162;158163;158164;158165;158166;158167;158168;162291;239660;171061;171062;171063;171064;171067;171068;171070;171071;171072;171073;171074;171075;171076;171078;171079;175916;175920;175924;175933;204700;204701;204702;204703;204704;204705;204706;204708;2047…	-	Amine oxidase OS=Sus scrofa GN=AOC3 PE=1 SV=2	0.611373	139	9.999e-05	0.000614361	0.7294	137	9.999e-05	0.000942839	0.657854	136	9.999e-05	0.000883912	0.647914	143	9.999e-05	0.000827052	0.790653	140	9.999e-05	0.000806305	0.711429	134	9.999e-05	0.00106016	0.571491	142	9.999e-05	0.000566156	0.683227	141	9.999e-05	0.000655356	0.617899	142	9.999e-05	0.000726752	0.900356	134	9.999e-05	0.000720091
tr|K9J4V0|K9J4V0_PIG	1211	246004	WDIITR;TYTQLVR;DTLGLFLR;GPVLEALVAR;DIDAFWLQR;ANSNLVLQADR;YVHLFPK;MWQSMCPLR;TGNFQVTELGR;TNLLLQAHLSR;DLIPYLEK;ADEVLEILK;YHVLVNLGK;VFSLSSEFK;SGGPVVVLVQLER;GNIIISTPEK;LELSVHLQPITR;YAQAGFEGFK;TLVEDLFADK;EIDLLLGQTDDTR;FYDDAIVSQK;IVALSSSLSNAK;SLVQEMVGSFGK;NSAFESLYQDK;WLSCETQLPVSFR;DEPTGEVLSLVGK;VVLLTGETSTDLK;EEGWWVVIGDAK;LYDLNHNEIGELIR;NALLQLSDSQIADVAR;LIILDEIHLLHDDR;FQIMNEIVYEK;LDLVHTAALMLDK;SPTLYGISHD…	1;1;1;1;1;1;1;1;1;1;1;1;1;1;1;1;1;1;1;1;1;1;1;1;1;1;1;1;1;1;1;1;1;1;1;1;1;1;1;1;1;1;1;1;1;1;1;1;1;1;1;1;1;1;1;1;1;1;1;1;1	61	142	19823;19825;29078;37706;37708;37712;58616;91358;91359;91362;91363;101933;104103;104105;104110;104129;104189;104190;107741;120450;128728;128730;140410;144431;144433;144435;144614;144615;146029;146031;146032;146033;146034;152024;152029;160664;160668;160673;160693;164759;164760;164762;164767;174630;184251;184253;184256;184258;184259;184260;184265;184517;184520;184524;184525;185643;185650;211432;2114…	-	U5 small nuclear ribonucleoprotein 200 kDa helicase OS=Sus scrofa GN=SNRNP200 PE=2 SV=1	1.26687	141	9.999e-05	0.000614361	1.17849	135	9.999e-05	0.000942839	1.15633	140	9.999e-05	0.000883912	1.13427	140	9.999e-05	0.000827052	1.08049	137	9.999e-05	0.000806305	1.0544	138	0.00129987	0.00952609	1.31168	140	9.999e-05	0.000566156	1.21931	140	9.999e-05	0.000655356	1.22446	138	9.999e-05	0.000726752	1.08153	138	9.999e-05	0.000720091
tr|F1RXG4|F1RXG4_PIG	64	49454.3	LAAEDFR;FELQIK;YGAYLAK;DLALLQK;LEQEIATYR;LASYLEK;CVLQIDNAK;TVVQEVVDGK;TRLEQEIATYR;QWYESNTPGISR;AALEHTLEETK;DHSAYLQQIQDLR;YEAMAQENLQK;TTEYQLSTLEEK;TDLEIQIEELNK;LQTQINSLEDQLVQIR;TLSSSSQGPALSISSSIYR;GGTQYLGAAPSVYGGAGGHGTR;TYQSLEIELQSHLSTK;QKYEAMAQENLQK;SLEQSNSKFELQIK;DLALLQKEHEEEVQSLR;VVSYGSDQAEGNLWVGNEK;TDTEHQINEYNILLDIK;RVVSYGSDQAEGNLWVGNEK;LAVEADLQGLHNVFDDLTLTK;AHLGNNVNVEVDAAPSLNLSAIMSEMR	1;1;1;1;0;0;1;1;0;1;1;1;1;1;1;1;1;1;1;1;1;1;1;1;1;1;1	24	141	21773;21779;21781;21783;21784;21785;21786;70803;70804;70807;70809;72576;72584;72586;72587;72588;72590;72592;72596;75950;75951;75954;75959;75960;75961;80167;80175;80183;80187;80188;80191;80193;80198;80199;80203;80205;80206;80211;80216;80222;80223;80224;80225;80226;80227;80230;80234;80236;166409;166416;166419;166424;81842;81845;81854;81855;81859;81861;81862;81863;81865;81866;81867;81869;81872;81873…	-	Keratin, type I cytoskeletal 20 OS=Sus scrofa GN=KRT20 PE=1 SV=2	0.8198	138	9.999e-05	0.000614361	1.0032	135	0.881112	0.9625	0.883109	132	9.999e-05	0.000883912	1.45117	138	9.999e-05	0.000827052	1.82996	141	9.999e-05	0.000806305	1.6051	139	9.999e-05	0.00106016	0.675453	139	9.999e-05	0.000566156	0.838925	136	9.999e-05	0.000655356	0.755847	136	9.999e-05	0.000726752	0.55172	141	9.999e-05	0.000720091
tr|F1S0J8|F1S0J8_PIG	65	44168.4	GVSVSSAR;LAADDFR;FSAGGAFR;TEVTDLRR;VLDELTLAR;IVLQIDNAR;DWYQK;DAEAWFTSR;LEQEIATYR;LASYLEK;EELAYLK;RVLDELTLAR;DYSHYFK;IRDWYQK;AALEGTLAETEAR;TRLEQEIATYR;KDAEAWFTSR;TKFETEQALR;QSSATSSFGGLGGGSVR;ALEQANGDLEVK;SQYEVMAEQNR;EVAGHTEQLQISK;QNQEYQHLMDIK;TLQGLEIELQSQLSMK;NLLEGQDANYNNLTIIK;RTLQGLEIELQSQLSMK;GQVGGQVSVEVDSAPGIDLAK;TEELNREVAGHTEQLQISK;FVSSSSSGGYGGGYGGGYAGALAGSDGLLAGNEK	1;0;1;1;0;0;0;1;0;0;1;0;1;0;1;0;1;1;1;1;1;1;1;1;1;1;1;1;1	20	141	15916;20373;20794;20798;20803;20805;20807;20808;20812;20817;49271;59529;59530;59531;59534;62300;62301;62675;62676;62679;62684;62685;62688;62690;62693;62706;62709;70846;70847;70849;70850;70851;70852;70854;70855;70856;70857;70858;70859;70862;70863;70864;70865;70867;70868;70870;70875;80167;80175;80183;80187;80188;80191;80193;80198;80199;80203;80205;80206;80211;80216;80222;80223;80224;80225;80226;802…	-	Uncharacterized protein OS=Sus scrofa GN=KRT19 PE=1 SV=1	0.815191	137	9.999e-05	0.000614361	0.95473	129	0.00179982	0.0110011	0.855241	135	9.999e-05	0.000883912	1.42196	140	9.999e-05	0.000827052	1.71812	140	9.999e-05	0.000806305	1.5503	140	9.999e-05	0.00106016	0.663719	137	9.999e-05	0.000566156	0.779437	136	9.999e-05	0.000655356	0.713195	136	9.999e-05	0.000726752	0.55237	139	9.999e-05	0.000720091
tr|D0G0C8|D0G0C8_PIG	5418	57732.2	VLVDMSR;LAVEAVLR;VDNIIK;EAESLIAK;IHPQTIIAGWR;NIGVDNPAAK;EAVAMESYAK;GSGNLEAIHVIK;LIEEVMIGEDK;QVLLSAAEAAEVILR;ILIANTGMDTDK;RQVLLSAAEAAEVILR;QDLMNIAGTTLSSK;AAHSEGNTTAGLDMK;LSSFIGAIAIGDLVK;DASLMVTNDGATILK;SLHDALCVLAQTVK;LIHFSGVALGEACTIVLR;FRQDLMNIAGTTLSSK;LKGSGNLEAIHVIK;LGGSLADSYLDEGFLLDK;VQDDEVGDGTTSVTVLAAELLR;EGTIGDMAVLGITESFQVK;MLPTIIADNAGYDSADLVAQLR;TVYGGGCSEMLMAHAVTQLANR;LALVTGGEIASTFDHPELVK;LGG…	1;1;1;1;1;1;1;1;1;1;1;1;1;1;1;1;1;1;1;1;1;1;1;1;1;1;1;1	28	140	21620;21621;27848;27849;27852;27859;27862;27870;53840;53844;53848;91852;91858;91861;91863;91864;127935;127937;127938;127940;127941;131599;131605;159873;159874;159877;159878;159881;199858;199865;199866;199870;209815;209819;209820;209821;209822;209823;209824;209825;209826;213810;210559;210561;210562;210564;210565;210566;210567;210568;210569;210570;210572;210574;210576;210578;210584;213887;213891;21…	-	Chaperonin containing TCP1, subunit 2 (Beta) OS=Sus scrofa GN=CCT2 PE=1 SV=1	1.29931	138	9.999e-05	0.000614361	1.11555	134	9.999e-05	0.000942839	1.20771	136	9.999e-05	0.000883912	1.04856	133	9.999e-05	0.000827052	0.944578	140	9.999e-05	0.000806305	1.01058	133	0.487451	0.806243	1.33845	139	9.999e-05	0.000566156	1.16354	131	9.999e-05	0.000655356	1.25754	134	9.999e-05	0.000726752	1.18142	135	9.999e-05	0.000720091
tr|F1RWJ6|F1RWJ6_PIG	2004	104574	LEAAAQVR;DLSLPPVDR;DVFSPIGER;YQGGFLISR;TLPFYK;LNLGTVGFYR;FALEVAAK;VALSNMNVIDR;DNWEELYNR;GMNMYLTK;ETALLIDPK;SPVYLTVLK;LGLQNDLFSLAR;LSVEGFAVDK;AGIISTVEVLK;YAAVTQFEATDAR;AFFESHPAPSAER;IDFVGELNDK;DAESIHQYLLQR;ATFDISLVVPK;HGDGTTLDIMLK;AFPCWDEPAIK;DYFNVPYPLPK;VLGATLSPELIQK;DVKPDQWVK;TQYSSAMLESLLPGIR;FIKDNWEELYNR;VTLSFPSTLQPGTGTLK;MLHDYIGDKDFK;ILMDKPEMNVVLK;QMGFPLIYVEAEQVEDDR;KPYPDDENVVEVK;LGWDPKPGEGHLD…	1;1;1;1;1;1;1;1;1;1;1;1;1;1;1;1;1;1;1;1;1;1;1;1;1;1;1;1;1;1;1;1;1;1;1;1;1	37	140	26435;55605;55606;55610;55614;55615;55616;57240;62045;62047;62048;69005;85446;85448;85455;85456;85459;85463;85464;88589;110674;110678;110688;112814;112820;112831;119365;119366;119367;119368;119375;131884;137708;137709;137710;137711;137712;137713;137715;144061;144064;144068;144069;144072;144073;144076;150348;150356;150358;168167;168168;168170;168174;168175;168176;168177;168178;171050;171051;171055…	-	Uncharacterized protein OS=Sus scrofa GN=NPEPPS PE=1 SV=1	0.861318	139	9.999e-05	0.000614361	0.888016	138	9.999e-05	0.000942839	0.882034	138	9.999e-05	0.000883912	0.943904	138	9.999e-05	0.000827052	1.01159	138	0.394061	0.692544	0.975709	128	0.0827917	0.283399	0.8568	138	9.999e-05	0.000566156	0.902349	136	9.999e-05	0.000655356	0.902017	139	9.999e-05	0.000726752	0.878003	137	9.999e-05	0.000720091
tr|F1SNL7|F1SNL7_PIG	2569	53081.7	DQFFK;PALAALFK;TNQEVPVNIR;KDILMHR;FAELHSPNK;ALQTVFGVEPDLTR;DVGAETLLHDCK;KFAELHSPNK;MMAAYLYEVSQLK;GPVAGWVNALEAFQK;LPDGSEIPLPPILLGK;MMAAYLYEVSQLKN;EGGSIPVTLTFQEATGK;LAEWVAIQSVSAWPEK;DVDFVCISDNYWLGK;YPSLSLHGIEGAFSGSGAK;LAEWVAIQSVSAWPEKR;NVMLLPMGSADDGAHSQNEK;KLAEWVAIQSVSAWPEK;LVPDMTPEVVSEQVISYLTK;FCLEGMEESGSEGLDALIFAQK;GATDDKGPVAGWVNALEAFQK;MMEVAAADITQLGGSVELVDIGNQK;VYMGHGGKPWVSDFNHPHYMAGR;DLHSGVYGGS…	1;1;1;1;1;1;1;1;1;1;1;1;1;1;1;1;1;1;1;1;1;1;1;1;1	25	140	49175;84364;84365;84366;84367;84368;84369;84370;84371;84372;84376;84377;84379;93030;93035;93036;93037;93042;93044;93054;106453;106460;106461;106462;144049;144050;144051;200735;200736;200738;200740;200741;200742;200743;200744;200745;200746;200747;200749;200750;200751;200753;200757;200763;200772;231068;231070;231072;256758;271510;271512;271513;271514;271516;271517;271519;271528;274092;274093;274102…	-	Uncharacterized protein OS=Sus scrofa GN=CNDP2 PE=1 SV=1	1.13295	137	9.999e-05	0.000614361	1.03743	139	0.0443956	0.146303	1.00227	129	0.889911	0.964189	1.19049	136	9.999e-05	0.000827052	1.11956	139	9.999e-05	0.000806305	1.08383	132	0.00019998	0.00186578	1.27517	135	9.999e-05	0.000566156	1.16363	135	9.999e-05	0.000655356	1.16264	135	9.999e-05	0.000726752	0.926247	135	9.999e-05	0.000720091
tr|A0A0H5ANC0|A0A0H5ANC0_PIG	928	34289.1	LPIGSYI;RLPIGSYI;ESAYLYAR;AVPPLPK;DFADIPNLR;LPVLPPK;LTLFNAK;DESTIPLSPK;LEDNPIILGK;YPNSFICLK;LSLLEELILADNQLLK;DHIEEIRLEDNPIILGK;LDFTGNLIEDIEDGTFSK;RLDFTGNLIEDIEDGTFSK;LSFLYLDHNALESVPLNLPESLR	1;1;1;1;1;1;1;1;1;1;1;1;1;1;1	15	139	15930;15931;15933;15936;34761;34765;34767;34778;34779;34781;34782;46408;46409;46420;46428;46434;46437;123336;58886;58888;58889;58890;58891;58892;58894;58895;58899;58900;66346;66347;66348;66350;66353;66354;66355;66357;68049;68050;68051;68052;68054;68055;68056;68057;68058;68059;68060;68061;68062;68063;68064;68065;77669;77670;77671;77672;77674;77676;77677;77678;77680;77683;77687;77688;77690;77691;15…	-	Osteoglycin/mimecan OS=Sus scrofa GN=OGN PE=2 SV=1	0.900811	135	9.999e-05	0.000614361	0.84059	136	9.999e-05	0.000942839	0.883843	132	9.999e-05	0.000883912	0.720525	138	9.999e-05	0.000827052	0.701465	138	9.999e-05	0.000806305	0.713422	136	9.999e-05	0.00106016	0.756682	136	9.999e-05	0.000566156	0.716671	137	9.999e-05	0.000655356	0.744289	130	9.999e-05	0.000726752	1.21782	137	9.999e-05	0.000720091
tr|G9F6X8|G9F6X8_PIG	2518	56744.5	LSSFR;LLDFIR;FFPAGAGR;GYPTIK;TLDGFK;VFGGEVK;DGVVLFK;ALAPEYAK;NFEEVAFDAR;VHSFPTLK;ILEFFGLK;THILLFLPK;GNFDEALAAHK;EADDIVNWLK;LITLEEEMTK;FFKDGDTASPR;ILFIFIDSDHSDNQR;YKPESAELTAEAIR;HNQLPLVIEFTEQTAPK;QFLLAAEATDDIPFGVTSNSDVFSK;TGPAATTLADGAAAEALVESSEVAVIGFFK;RTGPAATTLADGAAAEALVESSEVAVIGFFK	1;1;1;0;1;1;1;1;1;1;1;1;1;1;1;1;1;1;1;1;1;1	21	138	5852;17081;17138;17196;21969;21970;21971;21975;48183;48184;48186;48188;48189;48202;48204;48499;61941;70767;70795;92345;92349;92350;92353;92354;92355;92356;92358;92360;92361;92364;92366;92367;92368;92370;92372;92374;92375;92376;92384;92385;92386;92388;92390;179354;179356;100808;100821;100822;100825;100828;100829;100830;100832;100833;100837;100838;100839;100842;100844;111038;111039;111040;121743;12…	-	Protein disulfide-isomerase OS=Sus scrofa PE=2 SV=1	1.08362	136	9.999e-05	0.000614361	1.02645	136	0.10479	0.275389	1.03165	127	0.0673933	0.198668	1.1744	137	9.999e-05	0.000827052	1.13265	137	9.999e-05	0.000806305	1.15129	129	9.999e-05	0.00106016	1.0755	132	0.00019998	0.00102557	1.01574	136	0.551145	0.786697	1.01517	128	0.455054	0.722043	0.892744	134	9.999e-05	0.000720091
tr|F1RGJ3|F1RGJ3_PIG	380	73871.8	NVPFK;LVGMPAK;NTTIPTK;ETGVDLTK;LFEMAYK;DAGQISGLNVLR;VQQTVQDLFGR;SDIGEVILVGGMTR;TTPSVVAFTADGER;QAASSLQQASLK;LLGQFTLVGIPPAPR;AQFEGIVTDLIK;NAVITVPAYFNDSQR;EQQIVIQSSGGLSK;LYSPSQIGAFVLMK;QAVTNPNNTFYATK;VINEPTAAALAYGLDK;ETGVDLTKDNMALQR;SQVFSTAADGQTQVEIK;VEAVNMAEGIIHDTESK;MKETAENYLGHTAK;GAVVGIDLGTTNSCVAVMEGK;ERVEAVNMAEGIIHDTESK;MEEFKDQLPADECNK;KSQVFSTAADGQTQVEIK;VINEPTAAALAYGLDKSEDK;CELSSSVQTDINLPYLTMDA…	0;1;0;1;1;1;1;1;1;1;1;1;1;1;1;1;1;1;1;1;1;1;1;1;1;1;1;1	26	137	33421;33424;57320;57331;70237;70238;70239;70243;70245;70253;70255;70258;70259;70261;92318;92321;92324;92326;92328;92329;92330;92331;92334;92337;103519;103523;103524;103525;103526;103529;103532;113759;113764;113767;113770;113771;113772;113773;113784;127649;127651;127652;127654;127655;127657;127658;127659;127660;172106;172111;172118;172121;172122;172123;172128;172129;172130;172131;176923;173142;173…	-	Stress-70 protein, mitochondrial OS=Sus scrofa GN=HSPA9 PE=1 SV=2	1.1329	134	9.999e-05	0.000614361	0.996857	134	0.875012	0.961283	1.08745	129	9.999e-05	0.000883912	1.11295	135	9.999e-05	0.000827052	1.01605	135	0.258774	0.54272	1.07152	134	9.999e-05	0.00106016	1.17612	136	9.999e-05	0.000566156	1.04564	126	0.00069993	0.0036078	1.15333	131	9.999e-05	0.000726752	0.985777	132	0.542646	0.738993
tr|F1SQR8|F1SQR8_PIG	2205	69855.3	LCIQSK;SLTLDTK;DLAAFEK;ELVALMSAIR;TLVWSEK;APLPLGHIK;EFLYSHFK;TFGETHPFTK;WEEAIPLALK;LTYSAEVSVPK;AILPCQDTPSVK;ASMHPVTAMLVGK;GSPMEISLPIALCK;SHDLAISTYQEHK;PEVVDTCSLASPASICR;CAYEFSETESMLK;VLTGTAALTVQSQEDNLR;SSALQWLTPEQTSGK;MQEVYNFNAINNSEIR;RVLTGTAALTVQSQEDNLR;HFHALGGWGELQNSVK;TLVWSEKEQVEK;TWDHFWLNEGHTVYLER;DFSSHQLNEFLAQMLQK;LVVDLTNVDPDVAYSSVPYEK;SLSNVIAHEISHSWTGNLVTNK;SSALQWLTPEQTSGKEHPYLFSQCQAIHCR	1;1;1;1;1;1;1;1;1;1;1;1;1;1;1;1;1;1;1;1;1;1;1;1;1;1;1	27	137	64953;70752;70756;74292;74293;74294;74297;74308;74309;75295;75297;75298;75299;75300;75301;75302;75303;75304;75305;75306;75307;75308;75309;75310;75311;75312;75313;75314;75315;75316;75317;75318;75319;75320;75321;75322;92352;92377;92381;92382;115759;115761;151769;151770;151771;178806;178824;178827;178837;180050;180053;180057;187140;187141;187143;187145;187152;223869;223877;223883;227224;227226;22722…	tr|E0D7H7|E0D7H7_PIG	Leukotriene A(4) hydrolase OS=Sus scrofa GN=LTA4H PE=1 SV=2	0.727867	133	9.999e-05	0.000614361	0.83017	132	9.999e-05	0.000942839	0.772308	129	9.999e-05	0.000883912	0.956145	134	0.00019998	0.00154227	1.12719	134	9.999e-05	0.000806305	1.00057	125	0.975002	0.995862	0.673565	133	9.999e-05	0.000566156	0.766884	132	9.999e-05	0.000655356	0.745583	132	9.999e-05	0.000726752	0.733918	134	9.999e-05	0.000720091
sp|Q7SIB7|PGK1_PIG	1112	44911.2	IEAFR;LTLDK;AAIPSIK;AGGFLMK;DVLFLK;VLPGVDALSNV;ELNYFAK;ALMDEVVK;VDFNVPMK;KAGGFLMK;IQLINNMLDK;AHSSMVGVNLPK;YSLEPVAVELK;ITLPVDFVTADK;LGDVYVNDAFGTAHR;LTLDKLDVK;ACADPAAGSVILLENLR;VNEMIIGGGMAFTFLK;VSHVSTGGGASLELLEGK;GCITIIGGGDTATCCAK;ALESPERPFLAILGGAK;VADKIQLINNMLDK;VLNNMEIGTSLFDEEGSK;SVVLMSHLGRPDGIPMPDK;ITLPVDFVTADKFDENAK;QIVWNGPVGVFEWEAFAQGTK;IGQATVASGIPAGWMGLDCGPESSK;IGQATVASGIPAGWMGLDCGPESSKK;SVVL…	1;0;1;1;0;1;1;1;0;1;1;1;1;1;0;0;1;0;0;0;1;1;1;1;1;1;1;1;1	21	136	7388;7389;30843;30844;53475;53476;53483;53484;53495;53498;53499;53500;53501;53502;53504;59212;59214;61784;61786;61788;61789;61791;61793;61797;61798;61802;61806;61807;61808;61809;61811;61812;71105;71110;71111;71113;71114;71119;71120;71125;98365;98386;98418;98442;98460;104277;104278;104279;104281;104282;104286;104293;104297;104300;104304;104307;116885;116888;116889;116890;116892;116894;116895;11689…	-	Phosphoglycerate kinase 1 OS=Sus scrofa GN=PGK1 PE=1 SV=3	1.08891	128	9.999e-05	0.000614361	1.06768	134	0.00389961	0.0207979	1.00312	125	0.830017	0.941893	0.990515	130	0.550545	0.805764	0.998341	136	0.929407	0.979986	0.917088	128	9.999e-05	0.00106016	1.04751	132	0.0346965	0.0968326	1.03119	130	0.106489	0.266676	0.993055	130	0.815118	0.929611	1.05901	130	9.999e-05	0.000720091
tr|C0MHR2|C0MHR2_PIG	553	193242	YLQMAR;NLILVVR;VNIPK;AYEFAER;VMEYINR;IVLYAK;LLLPWLEAR;VANVELYYR;IAAYLFK;AVNYFSK;YIQAACK;EHLELFWSR;EAIDSYIK;LLYNNVSNFGR;NNLAGAEELFAR;IYIDSNNNPER;VVGAMQLYSVDR;YIEIYVQK;AHIAQLCEK;HDVVFLITK;IVLDNSVFSEHR;SVDPTLALSVYLR;VGYTPDWIFLLR;RDPHLACVAYER;WLLLTGISAQQNR;MREHLELFWSR;QLPLVKPYLR;VDKLDASESLR;TLQIFNIEMK;LTDQLPLIIVCDR;LEKHELIEFR;NLQNLLILTAIK;LECSEELGDLVK;CNEPAVWSQLAK;AHTMTDDVTFWK;ALEHFTDLYDIK;VVGAMQLYSV…	0;0;0;0;0;1;0;0;0;0;1;0;0;0;1;0;1;0;1;1;0;1;1;0;1;0;0;0;1;0;0;0;1;0;1;1;1;0;1;1;0;1;1;0;1;0;1;1;0;0;0;1;0;1;0;1;0;0;0;0;0;1;0;0;0;0;1;1;0;1;0;1;1	30	136	17676;17677;17680;22488;22496;22497;28348;29637;35751;35754;35756;55504;55506;77652;77654;77655;77657;77658;77659;77660;77661;77662;77663;77664;77665;77666;77667;77668;81105;82246;82247;82251;82252;82260;82261;82262;82263;82267;82268;82269;82270;83575;83576;83580;90026;90029;90033;90034;90035;90037;90040;90042;106281;106282;106284;106285;106287;106288;106290;106292;106297;113777;113779;113783;129…	-	Clathrin heavy chain OS=Sus scrofa GN=CLTC PE=2 SV=1	1.0439	317	9.999e-05	0.000614361	1.05613	319	0.00019998	0.00168364	1.02547	311	0.0248975	0.0908541	1.05383	321	9.999e-05	0.000827052	1.09727	313	9.999e-05	0.000806305	1.03355	306	0.0029997	0.0196789	1.06058	321	9.999e-05	0.000566156	1.06605	316	9.999e-05	0.000655356	1.03886	314	0.0111989	0.0432542	0.968032	317	0.00139986	0.00650447
tr|F1SFF8|F1SFF8_PIG	1969	97854.5	NLAENISR;APNDFNLR;GFFSPK;TVIIGGK;IHEYK;QPDLFK;VIFLENYR;IAALFPK;DLSQLTK;IGEDYVK;IFVDIEK;LAIDQIDK;AWNTMVLK;WPVELVEK;DYFFALAHTVR;VSQLYMNPK;LHHFLGDDVFLR;VFADYEAYVK;GIVGVENVAELK;MSLIEEEGGKR;EYYEALPELK;ISLSSEPSGGVHK;DFNVGDYIQAVLDR;DGWQIEEADDWLR;DIWNMEPSDLK;INPASMFDVQVK;VEDVAALDKK;HLQIIYEINQK;ARPEFMLPVHFYGR;VLYPNDNFFEGK;QEYFVVAATLQDVIR;TFAYTNHTVLPEALER;IRDGWQIEEADDWLR;IFVDIEKLPWSK;WLLLCNPGLAELIAEK;LITSV…	0;1;1;1;0;0;0;1;1;1;1;1;1;1;1;1;1;1;1;1;1;1;1;1;1;1;1;1;1;0;0;1;1;1;1;1;0;1;1	32	136	34539;34540;40481;48927;50120;50982;64749;65068;65069;65070;65071;65072;65073;65077;65078;65079;65080;65081;65082;65085;147350;67359;67361;67362;67366;67367;67368;67372;76962;76976;76992;76993;81381;81523;92678;92683;92684;92686;92687;92689;92690;107262;107266;107273;120736;120740;120741;120742;131872;131874;131875;142005;142007;142008;142009;142011;142013;142015;154618;154620;154625;154627;15462…	-	Alpha-1,4 glucan phosphorylase OS=Sus scrofa GN=PYGL PE=1 SV=2	0.89437	131	9.999e-05	0.000614361	0.939899	132	9.999e-05	0.000942839	0.936407	126	9.999e-05	0.000883912	1.05358	126	9.999e-05	0.000827052	1.12597	129	9.999e-05	0.000806305	1.11541	128	9.999e-05	0.00106016	0.886446	133	9.999e-05	0.000566156	0.920272	136	9.999e-05	0.000655356	0.938974	123	9.999e-05	0.000726752	0.820433	132	9.999e-05	0.000720091
tr|I3LD72|I3LD72_PIG	1250	61343.8	LMPLLR;DIQGLPR;LPNSVLGR;LVPPSK;VVGTPEVLR;TVTSALK;GYDFPAVLR;LPVIFAK;TWMVGTK;LLPLEEHYR;EMPSVFGK;LNPFGNTFLNR;LEGHGLPTNLPR;ADMVETQQLMR;LFELEEQDLFR;VHAYIISYLK;VYGALMWALGK;RLFELEEQDLFR;KEMPSVFGK;LEISDEFSEAIGALR;VDLIILLFDAHK;MQELLMAHDFTK;TSFIQYLLEQEVPGSR;YDEIFYNLAPADGK;VYIGSFWSQPLLVPDNR;LLEALDEMLTHDIAK;VYIGSFWSQPLLVPDNRR;DGMLDDEEFALASHLIEAK;SKYDEIFYNLAPADGK;QEELESTEVGVQGGAFEGTHMGPFVER;LSDVDRDGMLDDEEFALA…	1;1;1;1;1;1;1;1;1;0;0;1;1;1;1;0;1;1;0;1;1;1;1;1;1;1;1;1;1;1;1;1;1	29	135	14553;14558;19416;26153;26164;39958;45928;45930;45932;58483;58484;58485;61531;61533;61535;61538;61541;61549;73145;81131;81133;81134;81139;93046;93055;93058;93061;93063;93064;93065;93067;93068;93072;180027;180028;101254;101255;101258;101261;101263;101264;101266;128075;128078;128080;128081;128082;128084;131758;131765;131770;131771;131772;131776;131777;131778;131784;136841;136842;136843;136844;13684…	-	Uncharacterized protein OS=Sus scrofa GN=EHD2 PE=1 SV=1	0.6121	135	9.999e-05	0.000614361	0.706563	135	9.999e-05	0.000942839	0.64815	135	9.999e-05	0.000883912	0.62278	134	9.999e-05	0.000827052	0.748431	133	9.999e-05	0.000806305	0.667487	130	9.999e-05	0.00106016	0.489067	135	9.999e-05	0.000566156	0.566753	135	9.999e-05	0.000655356	0.526817	135	9.999e-05	0.000726752	0.940419	133	0.00019998	0.00124058
tr|F1RHH8|F1RHH8_PIG	4618	263492	LLILALER;WLGNLLAR;IDLTLLNR;ANPALYVLR;AISAANLHLR;QYQVLK;LWNLNNYR;FGDLILK;TISSYTAFSR;LTPSGYEWGR;ALDIPLVK;AVFWDIK;VESHFDLELR;NNVVINYK;VWAEYALK;YYVLNALK;ASGFEESMK;DLILADYGK;SLPVEEQPK;TILQHLSEAWR;ALNMAIPGGPK;QNPFWWTHQR;FTLWWSPTINR;QGYNMLNLLIHR;ETGYTYILPK;LTLEDLEDSWDR;FPPVVFYTPK;ADWWTNTAHYNR;VPGLPTPIENMILR;RLTLEDLEDSWDR;DIILGMEISAPSQQR;IMADNPSWDGEK;QILMASGSTTFTK;FSPIPFPPLSYK;DGVWNLQNEVTK;GSELQLPFQACLK;…	1;1;1;1;1;1;1;1;1;1;1;1;1;1;1;1;1;1;1;1;1;1;1;1;1;1;1;1;1;1;1;1;1;1;1;1;1;1;1;1;1;1;1;1;1;1;1;1;1;1;1;1;1;1;1;1;1;1;1;1	60	134	39233;39234;39235;39236;39237;39238;39407;39408;43462;56730;67592;70989;73204;77321;77330;77332;77334;83497;91993;94226;94227;94229;94230;96691;96696;114458;114462;114463;120947;125700;125701;125704;125705;125707;126925;126926;126927;127299;127300;127301;133729;133733;133734;133736;133738;139716;146230;151445;158998;159007;164495;179549;184321;184889;184892;184893;187355;187357;187360;197981;1979…	-	Uncharacterized protein OS=Sus scrofa GN=PRPF8 PE=1 SV=2	1.18131	132	9.999e-05	0.000614361	1.03953	131	0.00229977	0.0135308	1.0812	127	9.999e-05	0.000883912	1.11239	133	9.999e-05	0.000827052	1.0174	129	0.161184	0.401512	1.05334	125	0.00019998	0.00186578	1.31706	132	9.999e-05	0.000566156	1.16219	131	9.999e-05	0.000655356	1.25043	128	9.999e-05	0.000726752	1.02579	128	0.0183982	0.059794
tr|F1RZA6|F1RZA6_PIG	4814	373466	SELLLR;ILAIEMR;YLLVLTR;GLPTLVFR;VILDEITR;FPIPLINR;VQNDWYR;MVFAAAK;LYVLLK;LGSNPVAK;MCVGVVASER;VPFNVDFDR;YVDLGLGTHR;AFLQQHIQR;LIVIEEK;FLAQLSAHQR;EEDLAPFSLR;DYYSLIK;SCIQGAVGK;AVFTEVTTFSR;ELSPAVFLLLR;ETVPVLWK;LLNIPVVTSDAR;EVINMELDPQR;LASAIVMVQGEAR;DVQAYLAYHFR;EASVEYLQQTAR;HYLDIHTVLER;IQGYFAAFAK;LREEGQFLK;VIEEIQALSPDVR;LNASSLGGFTAK;GWVEGFIHVK;FLPEILALQK;IATFLSTWNK;DTLVSYMETK;VVTDVLSASQGFMR;YREPGMDEQVF…	1;1;1;1;1;1;1;1;1;1;1;1;1;1;1;1;1;1;1;1;1;1;1;1;1;1;1;1;1;1;1;1;1;1;1;1;1;1;1;1;1;1;1;1;1;1;1;1;1;1;1;1;1;1;1;1;1;1;1;1;1;1;1;1;1;1;1;1;1;1	70	134	13821;25002;28725;32340;43695;45935;45946;45950;47771;62292;64994;72605;72610;76464;76702;76705;76711;82798;85592;87119;87136;87142;87143;93347;93349;95164;95167;103589;108247;108249;117800;117803;117805;118139;123149;123150;123151;129466;129470;142994;142995;143372;143377;154315;154316;157567;157932;157933;164274;164279;164281;164298;165513;178853;178858;178859;178867;179130;180622;180623;180628…	-	Uncharacterized protein OS=Sus scrofa PE=1 SV=1	1.2431	128	9.999e-05	0.000614361	1.02366	126	0.131087	0.324482	1.13156	129	9.999e-05	0.000883912	1.08565	127	9.999e-05	0.000827052	0.92459	132	9.999e-05	0.000806305	1.00716	124	0.647435	0.899011	1.29201	131	9.999e-05	0.000566156	1.07157	128	9.999e-05	0.000655356	1.20238	131	9.999e-05	0.000726752	1.11206	126	9.999e-05	0.000720091
tr|F1RW75|F1RW75_PIG	1891	310104	LVFDGLR;DMLANFR;YIELLTR;SMSFQGIR;DVLEGQLR;VQEQELLR;GIVDSITGQR;LWDLEK;SMVEDITGLR;GLIDRDLYR;IEVLEEELR;GLVGIEFK;FLSEMLK;QLQSIIQAASR;NSLAQTTESLR;LPVDIAYK;NFVDPVTK;LGIYEAMK;LVSLEELK;TVSVSEAIK;QVQNLVNK;AFIGFEGVK;FLDQNLQK;ACGSEMLQK;GAGAIAGASASPK;GLIDYETFK;LVSLEELKR;LNDSLLQTTEQR;KQQLEVELR;GLPSPYNVSSAPGSR;TLELQGLINDLQR;AVTGFDDPFSGK;QLLQEQENLK;SSYDEEIISLK;LTYEIEDEKR;SVEEVASEIQPFLR;DKYSLVEAK;TGSQYDIQDAIDK;T…	1;1;1;1;1;1;1;1;1;1;1;1;1;1;1;1;1;1;1;1;1;1;1;1;1;1;1;1;1;1;1;1;1;1;1;1;1;1;1;1;1;1;1;1;1;1;1;1;1;1;1;1;1;1;1;1;1;1;1;1	60	133	21657;27404;33182;33187;33188;35880;36710;36711;56135;56140;63239;63259;76571;79744;79797;79798;82144;82145;82146;82153;92453;92464;92465;93670;93674;93685;93690;105972;105973;105974;105975;105976;107163;108095;108097;108098;108099;108270;108279;109972;109976;109980;109981;111639;111643;111645;112731;112732;114952;114965;114966;122126;122136;122137;133258;138640;148451;148454;148456;156255;156269…	-	Uncharacterized protein OS=Sus scrofa GN=DSP PE=1 SV=2	0.966321	127	0.0232977	0.067387	1.10501	131	9.999e-05	0.000942839	1.0058	129	0.677432	0.868686	1.24762	131	9.999e-05	0.000827052	1.46527	132	9.999e-05	0.000806305	1.34188	131	9.999e-05	0.00106016	0.803026	127	9.999e-05	0.000566156	0.926838	127	9.999e-05	0.000655356	0.869473	128	9.999e-05	0.000726752	0.74005	130	9.999e-05	0.000720091
tr|I3LIL4|I3LIL4_PIG	6749	122848	DLQIYSR;TSFLLNLR;LLGVEGSTLR;VTMESALTAR;YLGLMENLR;SISPEWK;AVASEIFK;LGADEISPK;TFTWLVAK;SAICIQSWWR;QPGRFDEVLIR;KYEAFLQR;TLFATEDALEVR;IICDLVEEK;YMDVQFDFK;CPQNAFFLDHVR;NPQSYLYLVK;MSLLQLVEILK;LLQSNPVLEAFGNAR;NILDPSWPTPPPALR;LLQFYAETCPAPER;GAPVGGHILSYLLEK;GEELLSPLNLEQAAYAR;VSNININQGSITFAGGPGR;DGIIDFTPGSELLITK;QLLLTPNAVVIVEDAK;GDVVLQSDHVIETLTK;NFHVFYQLLEGGEEETLR;ENLIYTYIGPVLVSVNPYR;VLQALGSEPIQYAVPVVK;GVS…	1;1;1;1;1;1;1;1;1;1;1;1;1;1;1;1;1;1;1;1;1;1;1;1;1;1;1;1;1;1;1;1;1;1;1;1	36	133	31004;44645;63143;63146;70156;70157;70159;76765;76768;87836;92879;92883;92889;92893;111260;111261;111263;111264;111267;111270;121585;121586;121587;132529;139365;147607;147611;147614;149155;149158;149159;149161;149162;149168;149170;165133;165135;165143;165145;186771;186773;186777;186778;188658;188661;196546;196547;196548;196549;196550;196552;212788;212789;212790;212791;212792;216970;222621;222622;…	-	Uncharacterized protein OS=Sus scrofa GN=MYO1C PE=1 SV=1	0.668519	130	9.999e-05	0.000614361	0.774877	126	9.999e-05	0.000942839	0.73336	129	9.999e-05	0.000883912	0.685942	132	9.999e-05	0.000827052	0.808814	129	9.999e-05	0.000806305	0.753901	129	9.999e-05	0.00106016	0.641987	131	9.999e-05	0.000566156	0.737806	126	9.999e-05	0.000655356	0.721399	130	9.999e-05	0.000726752	0.955806	125	0.00049995	0.00264249
sp|Q8SPS7|HPT_PIG	683	39009.5	DIAPTLR;GYVEHMVR;TAEYGVYVR;IMGGSLDAK;GSFPWQAK;AKDIAPTLR;VMPICLPSK;YVMLPVADQEK;KQEVEIEK;TAGDGVYTLDSNK;VTSILDWIQTTIADN;DYVNVGLVGYVSGWGR;CVQYYEGSTVPEK;LPECEAVCGKPK;SPVGVQPILNEHTFCAGLSK;VMPICLPSKDYVNVGLVGYVSGWGR;YQEDTCYGDAGSAFAVHDKDDDTWYAAGILSFDK	1;1;1;1;1;1;1;1;1;1;1;1;1;1;1;1;1	17	132	18071;49444;49446;49448;49449;65736;65739;65742;65743;65744;65746;65747;65748;65749;65750;65752;100400;100401;100402;100403;100406;100411;104909;108852;108854;108863;108865;108866;108868;108869;108870;108871;108872;108873;108874;108875;108876;108877;108878;127223;127225;127228;127230;127231;144824;144825;144826;144827;144828;144829;144830;144831;144832;144833;144834;144835;144837;144838;144840;14…	-	Haptoglobin OS=Sus scrofa GN=HP PE=1 SV=1	0.734404	129	9.999e-05	0.000614361	0.96249	128	0.0446955	0.14688	0.761601	131	9.999e-05	0.000883912	0.874774	125	9.999e-05	0.000827052	1.15274	129	9.999e-05	0.000806305	0.883179	126	9.999e-05	0.00106016	0.707745	129	9.999e-05	0.000566156	0.930286	128	9.999e-05	0.000655356	0.727927	131	9.999e-05	0.000726752	0.819886	129	9.999e-05	0.000720091
tr|F1SK00|F1SK00_PIG	3098	46980.9	NTILK;ATDFVVDR;VEEFK;YSVAVK;NILGGTVFR;IVFTPK;YFDLGLPNR;FAQTLEK;IIWQFIK;WPLYMSTK;TIEAEAAHGTVTR;SSGGFVWACK;DIFQEIFEK;GKLDGNQDLIR;LIDDMVAQVLK;LILPHVDVQLK;DLAGCIHGLSNVK;VCVETVESGAMTK;LVPGWTKPITIGR;KWPLYMSTK;VAKPVVEMDGDEMTR;NILGGTVFREPIICK;FKDIFQEIFEK;EKLILPHVDVQLK;DQTNDQVTIDSALATQK;LNEHFLNTSDFLDTIK	0;1;0;1;0;1;1;1;1;1;1;1;1;1;1;1;1;1;1;1;1;1;1;1;1;1	23	132	30677;35520;35521;35523;35525;43021;43026;43029;46181;46185;46188;46189;46190;46192;46193;46194;46195;47164;47165;47167;47168;47169;47170;47171;47172;47173;54954;54955;54957;54958;54959;73670;73671;73672;73673;73674;85626;116387;116388;116389;116392;116394;116396;116397;116399;116400;139344;139347;139349;139351;139352;139353;146681;146684;146687;146688;146689;146690;146691;146692;146693;146694;14…	sp|P33198|IDHP_PIG	Isocitrate dehydrogenase [NADP] OS=Sus scrofa GN=IDH2 PE=3 SV=2	0.837956	125	9.999e-05	0.000614361	0.924363	125	0.00039996	0.00312198	0.904858	122	9.999e-05	0.000883912	1.07594	131	9.999e-05	0.000827052	1.25689	127	9.999e-05	0.000806305	1.13659	118	9.999e-05	0.00106016	0.823107	127	9.999e-05	0.000566156	0.953157	131	0.136286	0.319568	0.937418	126	0.0379962	0.121643	0.759741	128	9.999e-05	0.000720091
tr|F2Z5B1|F2Z5B1_PIG	2295	42640.1	FALDLFR;MMYQK;DLFISK;ADLTGMSEAR;LGVQDLFGSR;FMTEATK;AINEWVK;FPFGYIK;CGASYILK;ALHFDTVK;VLELPYQGK;HNPSSNILFLGR;IEQHLTLEK;TYGAELASVDFLR;FQSLNADINK;LVLVNAIYFK;LEESYDLNAPLAR;KAINEWVK;KFPFGYIK;FRLEESYDLNAPLAR;IPELLASGVVDSATK;KIEQHLTLEK;TYHFLPEFLASTQK;DLSMVILLPDSIEDESTGLR;EWTKPDNLELLEVNVHLPR;DLSMVILLPDSIEDESTGLRK	1;1;1;1;1;1;1;1;1;1;1;1;1;1;1;0;1;1;1;1;1;1;1;1;1;1	25	131	29150;29151;29152;29153;29155;29156;29157;29158;29159;29161;29162;29163;53561;53572;53574;59045;59052;64493;64494;64498;64499;64501;64502;64503;64504;64505;64506;64507;64509;64510;64512;64513;64515;64516;64517;72900;72904;72905;72907;72914;82964;82965;82968;82969;82970;91647;91650;91652;91654;95025;95026;95027;95028;106160;106162;106169;106170;111533;111538;111539;111541;111542;111544;111546;1455…	-	Leukocyte elastase inhibitor OS=Sus scrofa GN=SERPINB1 PE=1 SV=1	0.89786	131	9.999e-05	0.000614361	1.223	131	9.999e-05	0.000942839	0.929951	122	9.999e-05	0.000883912	1.03007	124	0.00889911	0.0406554	1.43834	131	9.999e-05	0.000806305	1.09679	130	9.999e-05	0.00106016	0.879119	125	9.999e-05	0.000566156	1.23607	127	9.999e-05	0.000655356	0.932103	127	9.999e-05	0.000726752	0.848071	131	9.999e-05	0.000720091
tr|I3LCA2|I3LCA2_PIG	2028	60112.6	TVGATALPR;YNIMLVR;GTVLIK;LATNAAVTVLR;FAEAFESIPR;EDGAISTIVLR;APGFAQMLK;MVINHLEK;HFSGLEEAVYR;LFVTNDAATILR;AVDDGVNTFK;ELEVQHPAAK;QYGNEAFLAK;LYAVHQEGNK;TAEELMNFSK;VADMALHYANK;KFAEAFESIPR;LVPGGGATEIELAK;AIADTGANVVVTGGK;NVGLDIEAEVPAVK;DMLEAGVLDTYLGK;HEKEDGAISTIVLR;IGLSVSEVIEGYEIACR;AHEILPDLVCCSAK;DVDEVSSLLHTSVMSK;IAVYSCPFDGMITETK;KAHEILPDLVCCSAK;QITSYGETCPGLEQYAIK;NLRDVDEVSSLLHTSVMSK;LTPPVLEEMGHCDSVYLS…	1;1;1;1;1;1;1;1;1;1;1;1;1;1;1;1;1;1;1;1;1;1;1;1;1;1;1;1;1;1	30	131	29700;29703;33391;33392;33394;37977;82048;82052;82053;92246;92247;92248;92249;92250;92251;92252;92253;92254;94365;94367;120733;120734;120737;120738;120739;126903;126916;126922;132746;132747;132749;132751;132753;132754;132760;140378;140383;140385;140390;140391;140392;140394;140395;140397;150537;150541;150543;166166;166168;166169;166170;166171;166174;166175;166177;166182;171631;171636;171638;171640…	-	Uncharacterized protein OS=Sus scrofa GN=CCT8 PE=1 SV=1	1.20631	127	9.999e-05	0.000614361	1.02985	127	0.0656934	0.195944	1.10436	120	9.999e-05	0.000883912	1.05148	126	0.00079992	0.00511949	0.924005	125	9.999e-05	0.000806305	0.957418	113	0.00109989	0.00822243	1.33393	129	9.999e-05	0.000566156	1.15489	125	9.999e-05	0.000655356	1.25431	126	9.999e-05	0.000726752	1.11379	127	9.999e-05	0.000720091
tr|M3V836|M3V836_PIG	1520	23837.2	SFGLYGK;PPYTITYFPVR;MPPYTITYFPVR;MLLADQDQSWK;EAALVDMVNDGVEDLR;YATLIYTNYEAGK;FQDGDLTLYQSNAILR;IHQVLNPSCLDAFPLLSAYVAR;EEVVTMETWPPLKPSCLFR;MLLADQDQSWKEEVVTMETWPPLKPSCLFR	1;1;1;1;1;1;0;1;1;1	9	131	69438;69445;69447;69448;69449;69453;69454;146192;146195;146196;146197;146201;146202;146203;146204;146205;146206;146207;146208;146209;146211;146212;146213;146214;146215;146216;146217;183038;183039;183043;183045;225213;225216;225221;225224;225226;225229;225231;249347;249348;249350;249352;249353;249357;249358;249360;249362;249364;249367;249368;249370;249371;249372;249373;249376;249378;249382;249383;…	-	Glutathione S-transferase pi 1 OS=Sus scrofa GN=GSTP1 PE=2 SV=1	1.08189	127	9.999e-05	0.000614361	1.21565	128	9.999e-05	0.000942839	1.0559	121	0.00259974	0.0144425	1.13453	130	9.999e-05	0.000827052	1.33124	129	9.999e-05	0.000806305	1.12026	127	9.999e-05	0.00106016	0.997782	123	0.943906	0.983108	1.13535	126	9.999e-05	0.000655356	0.985258	126	0.579142	0.815388	0.922576	125	9.999e-05	0.000720091
tr|K9IW80|K9IW80_PIG	3263	114589	AATITPFR;SAPLLLPGR;MLDMFK;APVLFNK;AVVLAANHFGR;EMIESMK;AAALEQFK;LFAQQCK;EIFQNEK;NIPQGAPVK;TTVLAMDQVPR;AAGAQIQGVK;EFIEAEMK;EVLASDLVVK;GVTHIGYTDLPSR;AQYPIADLVK;FFTGQITAAGK;DDFDFGTMGHVIR;VALSPAGVQALVK;DGEVIFPAPTPK;SLGAEPLEVDLK;KTTVLAMDQVPR;EVDILISTALIPGK;ILIVGGGVAGLASAGAAK;QGFNVVVESGAGEASK;MATQASTLYSNNITK;EANSIIITPGYGLCAAK;APMLNPTLGVHEADLLK;VTIAQGYDALSSMANIAGYK;TSATLISFIYPAQNPDLLNK	1;1;1;1;1;1;1;1;1;1;1;1;1;1;1;1;1;1;1;1;1;1;1;1;1;1;1;1;1;1	30	130	28587;28593;35708;72351;72355;72365;73324;89179;89182;89185;93568;96404;96408;96410;101272;101274;104900;104903;104905;104906;104908;109700;109701;109702;109705;109706;109707;109708;109709;109711;109712;109713;109714;110418;110419;110420;110423;114947;114950;114958;114960;130453;130457;130459;135204;152644;152646;163264;163265;163270;163276;163278;163279;163282;163283;164859;164867;164873;164878;…	-	Nicotinamide nucleotide transhydrogenase OS=Sus scrofa GN=NNT PE=2 SV=1	0.898234	123	9.999e-05	0.000614361	0.943689	128	9.999e-05	0.000942839	0.925967	116	9.999e-05	0.000883912	1.14818	125	9.999e-05	0.000827052	1.2516	126	9.999e-05	0.000806305	1.20278	122	9.999e-05	0.00106016	0.915826	119	9.999e-05	0.000566156	0.976535	125	0.269673	0.524224	0.980559	120	0.314369	0.582603	0.761059	127	9.999e-05	0.000720091
tr|F1RP17|F1RP17_PIG	4430	61737.8	TIADIIR;ACTILLR;GVMINK;ISTPVDTNNR;AVAQALEVIPR;TAVETAVLLLR;NLQDAMQVCR;IDDIVSGHK;AMTGVEQWPYR;GISDLAQHYLMR;ALDDMISTLK;IPGGIIEDSCVLR;ELGIWEPLAVK;IVLLDSSLEYK;IDDIVSGHKK;ALDDMISTLKK;KALDDMISTLK;WSSLACNIALDAVK;DMMLNIINSSITTK;IVSRPEELREEDIGTGAGLLEIK;NVLLDPQLVPGGGASEMAVAHALTEK	0;1;1;1;1;1;1;1;1;1;1;1;1;1;1;1;1;1;1;1;1	20	129	19690;19695;19700;19702;25082;25083;45225;45237;45242;78843;92409;92411;92412;92413;92414;92415;92416;92417;92418;92419;92420;92421;92422;92423;92424;92425;92426;92427;97586;97587;97588;97589;97590;97591;97592;97593;97595;97596;97597;97598;97600;111419;111420;111422;126889;126890;126891;126892;126901;141356;141368;141380;141382;141383;141385;160041;160045;160046;160048;160049;160051;160053;160054…	-	T-complex protein 1 subunit gamma OS=Sus scrofa GN=CCT3 PE=1 SV=2	1.15724	124	9.999e-05	0.000614361	1.02572	127	0.182982	0.40754	1.15409	123	9.999e-05	0.000883912	1.0009	125	0.959604	0.986527	0.926201	128	9.999e-05	0.000806305	0.986132	117	0.373463	0.724987	1.21588	127	9.999e-05	0.000566156	1.08985	126	9.999e-05	0.000655356	1.2658	125	9.999e-05	0.000726752	1.12348	128	9.999e-05	0.000720091
tr|F1SLC4|F1SLC4_PIG	3118	35988.2	VLVSLSAGGR;FLTVLCSR;VLLILCGGDD;AEIDMMDIR;SDTSFMFQR;DLLDDLK;DIEQSIK;WGTDEVK;SLYSFIK;GLGTDDNTLIR;INQTYQLQYGR;KVLLILCGGDD;AASGFNAAEDAQTLR;KWGTDEVK;GAGTDEGCLIEILASR;GLGTDEDAIISVLAYR;NHLLHVFDEYK;NHLLHVFDEYKR;SETSGSFEDALLAIVK;VLVSLSAGGRDEGNYLDDALVR	1;1;1;1;1;0;1;1;1;1;1;1;1;1;1;1;1;1;1;1	19	129	43714;43715;43718;43720;43722;43723;43724;43725;51369;51370;51372;51373;51374;51375;69234;69239;73342;73343;73345;73346;73348;73349;73350;73351;73352;73353;77104;77105;77109;79189;79190;79193;79194;84153;84542;84543;84544;84546;84547;84548;84549;84553;84555;84559;84560;84562;84563;84565;84569;84578;84586;84769;84774;84777;84778;84779;84780;84781;84783;85178;85181;85192;90954;90956;90957;90958;909…	sp|P08132|ANXA4_PIG	Annexin OS=Sus scrofa GN=ANXA4 PE=3 SV=1	0.892081	127	9.999e-05	0.000614361	1.04693	127	0.00669933	0.0322956	0.988244	120	0.542546	0.792037	1.27083	128	9.999e-05	0.000827052	1.51463	125	9.999e-05	0.000806305	1.38064	118	9.999e-05	0.00106016	0.72043	124	9.999e-05	0.000566156	0.851333	126	9.999e-05	0.000655356	0.813135	121	9.999e-05	0.000726752	0.678072	129	9.999e-05	0.000720091
tr|F1RI15|F1RI15_PIG	2845	95273.8	VLTFYR;SVLEQAR;MIMQDK;NLGQPIK;NTVQGFK;LFEELGK;SQVISNAK;MDQPPQAK;KLPEMDID;VLATAFDTTLGGR;FLEMCDDLLAR;QSLTVDPVVK;NAVEEYVYEMR;EDIYAVEIVGGATR;AGGIETIANEYSDR;ELSTTLNADEAVTR;AFSDPFVEAEK;QDLPALEEKPR;SVMDATQIAGLNCLR;LKETAESVLK;EFSITDVVPYPISLR;MIMQDKLEK;EMLNLYIENEGK;SMNEAMEWMNNK;GCALQCAILSPAFK;FVSEDDRNTFTLK;NFTTEQVTAMLLSK;LAYDIVQLPTGLTGIK;LMNETTAVALAYGIYK;TSTVDLPIENQLLWQIDR;WNSPAEEGSSDCEVFSK;LKKEDIYAVEIVGG…	1;1;0;1;1;1;1;1;1;1;1;1;1;1;1;1;1;1;1;1;1;0;1;1;0;1;1;1;0;1;1;1;1;1;1;1	32	125	19419;19422;19739;68332;69187;69189;74315;85493;85496;85497;85499;87867;106933;106954;120155;120160;120162;120164;136932;136933;136935;136936;136937;136938;136939;136940;136941;136942;136944;136945;136947;136950;136959;154283;154284;154285;154288;156319;156321;159822;159825;159826;159827;159828;185269;185270;185272;186402;186404;186407;186408;186410;193730;193732;193733;193734;193741;193746;20021…	-	Uncharacterized protein OS=Sus scrofa GN=HSPA4 PE=1 SV=1	1.14147	125	9.999e-05	0.000614361	1.05625	120	9.999e-05	0.000942839	1.08679	119	9.999e-05	0.000883912	1.08367	119	9.999e-05	0.000827052	1.00942	116	0.343066	0.644294	1.04031	112	0.00039996	0.00333945	1.20736	124	9.999e-05	0.000566156	1.1106	123	9.999e-05	0.000655356	1.18308	122	9.999e-05	0.000726752	1.03995	118	0.00049995	0.00264249
tr|F1RKG8|F1RKG8_PIG	6078	21054.7	PVDLGK;VLTPTQVK;LYEQLSGK;LYTLVLTDPDAPSR;EWHHFLVVNMK;YGGAEVDELGK;YVWLVYEQDGPLK;SRPTSITWDGLNPDK;LYTLVLTDPDAPSRK;YREWHHFLVVNMK;GNDISSGTVLSDYVGSGPPK;WSGPLSLQEVDERPQHPLQVK;YQLGAPVAGTCYQAEWDDYVPK;SRPTSITWDGLNPDKLYTLVLTDPDAPSR	1;1;1;1;1;1;1;1;1;1;1;1;1;1	14	124	37324;37328;37331;98891;98892;98893;98894;98895;98896;98898;98899;98900;98905;98906;98908;98910;98912;98914;98915;98917;98918;98920;98925;98928;98932;98934;98941;113574;113578;113582;113592;113596;113599;113613;113614;113620;113622;113626;113628;204856;204861;204867;204869;204872;204873;204874;204875;204876;204877;204878;204879;204880;204883;204884;204887;204888;204890;204891;204905;248796;248797…	-	Uncharacterized protein OS=Sus scrofa GN=PEBP1 PE=1 SV=1	0.933695	121	9.999e-05	0.000614361	0.959221	121	0.0182982	0.0727401	0.942113	112	9.999e-05	0.000883912	0.858389	121	9.999e-05	0.000827052	0.929097	119	9.999e-05	0.000806305	0.871599	112	9.999e-05	0.00106016	0.870592	117	9.999e-05	0.000566156	0.899478	122	9.999e-05	0.000655356	0.873253	110	9.999e-05	0.000726752	1.04164	122	0.00259974	0.0111359
tr|F1SGM1|F1SGM1_PIG	938	28768.1	IVVLLQR;LMVMEIR;ISELDAFLK;LEGFHTQISK;APLDIPVPDPVK;TENLLGSYFPK;VFELMTALHTK;VDVFREDLCTK;NAYAVLYDIILK;EPALNEANLSNLK;KISELDAFLK;IEDGNNFGVAVQEK;APLDIPVPDPVKEK;DVIEQLNLVTTWLQLQIPR;KISELDAFLKEPALNEANLSNLK	1;1;1;1;1;1;1;1;1;1;1;1;1;1;1	15	123	24078;24081;24084;24085;24086;24087;24088;24089;24090;24092;24093;24094;24096;24098;24100;24102;24103;24104;24108;24112;30429;30430;30434;30435;30436;30437;30438;30440;30441;30442;30445;33116;33121;142091;142094;142100;142103;142106;142108;142110;177206;177209;177210;177211;177212;177214;177215;177216;177218;205957;205958;205960;205963;205964;205965;205967;205968;205969;208183;208185;208186;20818…	sp|Q64L94|PSME1_PIG	Proteasome activator complex subunit 1 OS=Sus scrofa GN=PSME1 PE=4 SV=1	1.35379	122	9.999e-05	0.000614361	1.15886	117	9.999e-05	0.000942839	1.16961	115	9.999e-05	0.000883912	1.2702	123	9.999e-05	0.000827052	1.12781	120	9.999e-05	0.000806305	1.1052	118	9.999e-05	0.00106016	1.26895	122	9.999e-05	0.000566156	1.10076	123	9.999e-05	0.000655356	1.11542	116	9.999e-05	0.000726752	1.04059	119	0.00819918	0.0303108
sp|Q767L7|TBB5_PIG	564	50077.1	TAVCDIPPR;YLTVAAVFR;NMMAACDPR;FPGQLNADLR;LAVNMVPFPR;ISEQFTAMFR;RISEQFTAMFR;ISEQFTAMFRR;FPGQLNADLRK;ISVYYNEATGGK;AILVDLEPGTMDSVR;LHFFMPGFAPLTSR;IMNTFSVVPSPK;EVDEQMLNVQNK;GHYTEGAELVDSVLDVVR;ALTVPELTQQVFDAK;NSSYFVEWIPNNVK;EIVHIQAGQCGNQIGAK;MAVTFIGNSTAIQELFK;MAVTFIGNSTAIQELFKR;MSMKEVDEQMLNVQNK;LTTPTYGDLNHLVSATMSGVTTCLR;FWEVISDEHGIDPTGTYHGDSDLQLDR;SGPFGQIFRPDNFVFGQSGAGNNWAK;EAESCDCLQGFQLTHSLGGGTGSGMGT…	0;0;0;0;0;0;0;0;0;1;0;0;0;0;0;1;0;0;1;1;0;0;1;0;0;0	5	122	59278;59279;59281;59282;59283;59284;59286;59288;59290;59291;59292;59293;59294;59295;59296;59297;59298;59299;59301;59302;59303;59305;59306;59309;59310;59311;59313;61883;61886;61887;61888;61889;61891;61892;61893;61894;61895;61896;61898;61899;61900;61901;67510;67512;67513;67514;67515;67517;67518;67520;82765;82767;82769;82770;82773;82775;82777;82778;82779;82780;82781;82782;82783;82784;82787;82788;827…	-	Tubulin beta chain OS=Sus scrofa GN=TUBB PE=2 SV=1	1.24042	121	9.999e-05	0.000614361	1.07516	118	0.00039996	0.00312198	1.07868	113	0.00069993	0.00470076	1.00392	117	0.824418	0.948785	0.896088	112	9.999e-05	0.000806305	0.896336	109	9.999e-05	0.00106016	1.32834	122	9.999e-05	0.000566156	1.15113	114	9.999e-05	0.000655356	1.14438	120	0.00019998	0.00131315	1.18899	115	9.999e-05	0.000720091
tr|B7U2G6|B7U2G6_PIG	3162	14648.3	LALHFNPR;FGESTIVCNSR;LPDGHQLTFPNR;VEIMNMDMK;LIVTFEEDGFK;DSHMCFSPGSEVK;VKLPDGHQLTFPNR;IDDDADGFVINLGQGTDK;LGYSHLSYLSVQGGFNITSFK;GKIDDDADGFVINLGQGTDK	1;1;1;1;1;1;1;1;1;1	10	121	45501;45502;45503;45505;45506;45507;45508;45509;45510;45511;45512;121447;121451;121453;121454;121455;157585;157599;157600;157603;157604;157605;157606;157607;157608;157609;157610;157611;157612;157613;157615;157616;157617;157618;157620;157621;162951;162953;162954;162955;162956;162958;162959;162962;162963;162964;162965;162966;167164;167168;167172;167173;167174;167175;167178;167179;167181;167182;1671…	-	Galectin OS=Sus scrofa PE=2 SV=1	0.879821	120	9.999e-05	0.000614361	1.19751	117	9.999e-05	0.000942839	0.942043	116	0.0119988	0.0503295	1.52562	120	9.999e-05	0.000827052	2.18705	121	9.999e-05	0.000806305	1.67042	117	9.999e-05	0.00106016	0.636642	121	9.999e-05	0.000566156	0.88886	119	9.999e-05	0.000655356	0.701607	118	9.999e-05	0.000726752	0.557994	121	9.999e-05	0.000720091
tr|F1RKM0|F1RKM0_PIG	48	66655.7	LVEVDSGR;ELTGLK;LAQALHEMR;AGGPTTPLSPTR;IGDTSVSYK;QIEYEYK;LALDMEISAYR;EYEAALNSK;QLADETLLK;LQEKEELR;DAALATALGDK;CQSLTEDLEFR;IQELEDLLAK;LSSEMNTSTVNSAR;ALYETELADAR;AEHDQLLLNYAK;DQIAQLEASLAAAK;IESLSSQLSNLQK;KQLADETLLK;DAALATALGDKK;SLETENSALQLQVTER;NTSEQDQPMGGWEMIR;LYKEELEQTYHAK;FKAEHDQLLLNYAK;SLETENSALQLQVTEREEVR;DQMQQQLNDYEQLLDVK;LKNTSEQDQPMGGWEMIR;AGQTVTIWAANAGVTASPPTDLIWK;EMAEIRDQMQQQLNDYEQLLDVK	1;0;1;1;1;1;1;1;1;0;1;1;1;1;1;1;1;1;1;1;1;1;1;1;1;1;1;1;1	27	121	28244;28245;28256;44937;68136;68141;68145;68150;68151;88915;88923;88924;88925;88926;88929;122498;123312;123321;123325;123326;123327;123329;124989;124991;124992;125017;125018;125049;125054;125067;125079;125106;125124;138997;139001;139002;139004;139006;139009;139010;139012;139014;139020;139021;139029;140641;140642;140646;140657;140659;140660;144842;144845;145001;145007;145010;145011;145012;145013;1…	-	Uncharacterized protein OS=Sus scrofa GN=LMNB1 PE=1 SV=2	1.40944	122	9.999e-05	0.000614361	1.24405	122	9.999e-05	0.000942839	1.27759	118	9.999e-05	0.000883912	1.189	120	9.999e-05	0.000827052	1.10369	120	9.999e-05	0.000806305	1.09997	114	9.999e-05	0.00106016	1.45471	121	9.999e-05	0.000566156	1.3004	121	9.999e-05	0.000655356	1.34891	119	9.999e-05	0.000726752	1.13501	119	9.999e-05	0.000720091
tr|F1RMN7|F1RMN7_PIG	436	52039.3	YYCFR;NAPSSVDAAFR;DYFMSCPDR;VFLIQGDK;VDAALCTEK;VWVYPPEK;FDPVTGHVDPK;AGYTLVDNYPK;ALPQPQSVNSLLGCHR;SLQEEFPGVPSPLDAAVECHR;CSPDLVLTALLSDNHGATYAFR;ELGSPHGISLDAVDATFVCPGTSR;CSDGWGFDASTLDEHGAMLFFK;SLGPNSCSASGLGLYIVHGPHVYCYK;GECQDEGVLFFQGTHTWFWDSTTK	1;1;1;1;1;1;1;1;1;1;1;1;1;1;1	15	121	20456;84162;84163;84164;84165;84166;84169;98955;98956;108447;108448;108449;108450;108451;108452;108457;108462;108464;108467;108469;108473;133418;133420;133421;133424;133427;133429;133430;133431;133433;133434;133435;133436;136991;137095;137104;137105;137113;137114;137125;137129;137130;137131;137132;137133;137135;137136;137137;137139;137144;137146;137148;137152;137156;137158;137159;137161;137163;13…	-	Hemopexin OS=Sus scrofa GN=HPX PE=1 SV=2	0.789892	112	9.999e-05	0.000614361	0.962139	113	0.0527947	0.166309	0.860007	119	9.999e-05	0.000883912	1.01141	106	0.543846	0.801099	1.29536	113	9.999e-05	0.000806305	1.08281	114	0.010199	0.0561301	0.827602	111	9.999e-05	0.000566156	1.03366	112	0.252475	0.502675	0.940444	120	0.121688	0.302487	0.73996	119	9.999e-05	0.000720091
tr|I3LDC7|I3LDC7_PIG	3097	48738.4	NTILK;VEEFK;VEISYTPR;NILGGTVFR;YNVGVK;EAIICK;DLAACIK;SQFEAQK;IIWELIK;GWPLYLSTK;ATDFVVPGPGK;SEGGFIWACK;DIFQEIYDK;LIDDMVAQAMK;IQGGSVVEMQGDEMTR;SDYLNTFEFMDK;GQETSTNPIASIFAWTR;FKDIFQEIYDK;SIEDFAHSSFQMALSK;LIFPYVELDLHSYDLGIENR;MTYMVHDFTDCGGVAMGMYNQDK;NYDGDVQSDSVAQGYGSLGMMTSVLICPDGK	0;0;1;0;1;1;1;1;1;1;1;1;1;1;1;1;1;1;1;1;1;1	19	121	30677;43021;43026;43029;44765;44766;44769;44771;44774;44780;44781;44782;47164;47165;47167;47168;47169;47170;47171;47172;47173;48361;48362;61565;61574;73731;73732;73733;73736;73737;85725;107094;107096;107097;107098;107100;107101;107102;107103;107104;107105;107106;107107;107108;107109;107111;107112;107115;107116;150366;150371;150372;150374;150376;150381;156784;156785;156787;156788;156790;156791;175…	-	Isocitrate dehydrogenase [NADP] OS=Sus scrofa GN=IDH1 PE=1 SV=1	0.846114	117	9.999e-05	0.000614361	1.0457	111	0.00139986	0.00898349	0.96424	107	0.0321968	0.111343	1.26521	117	9.999e-05	0.000827052	1.60865	119	9.999e-05	0.000806305	1.47179	118	9.999e-05	0.00106016	0.780508	115	9.999e-05	0.000566156	0.993073	115	0.784522	0.918812	0.933499	117	0.00349965	0.0158753	0.65415	120	9.999e-05	0.000720091
sp|Q9XSD9|PGS2_PIG	5036	40198.1	TLQELR;VDAASLK;GLNNLAK;VPGGLAEHK;VHENEITK;ELHLNNNK;ISPGAFAPLVK;VVQCSDLGLDK;NLHTLILINNK;ITEIKDGDFK;LNKVPGGLAEHK;DLPPDTALLDLQNNK;FPEVPELEPLGPMCPFR;VVQCSDLGLDKVPK;ASYSGVSLFSNPVQYWEIQPSTFR;DLPPDTALLDLQNNKITEIK;KAVFNGLNQMIVVELGTNPLK;KASYSGVSLFSNPVQYWEIQPSTFR	1;1;1;1;1;1;1;1;1;1;1;1;1;1;1;1;1;1	18	120	15747;54254;54295;54353;54426;54477;54538;54555;54587;54681;60270;60272;60273;60274;60275;60276;60279;105019;105020;105027;105028;105029;105030;105032;105033;105037;105038;105040;122501;126188;126189;126193;126200;126204;126207;126211;126214;126219;126222;160229;160233;160235;160236;160237;160238;160240;160241;160242;160244;160245;160246;160247;160248;160249;160250;160251;160252;160253;160254;160…	-	Decorin OS=Sus scrofa GN=DCN PE=2 SV=1	0.991163	116	0.534547	0.733329	0.948801	115	0.00119988	0.00785699	1.03501	105	0.029597	0.104394	0.882341	115	9.999e-05	0.000827052	0.87324	119	9.999e-05	0.000806305	0.936451	106	0.00029997	0.002619	0.839608	118	9.999e-05	0.000566156	0.793118	116	9.999e-05	0.000655356	0.87472	110	9.999e-05	0.000726752	1.07329	116	9.999e-05	0.000720091
tr|I3LER3|I3LER3_PIG	645	14953.2	MNPPK;FLFVDK;QGFEAASIK;LVWVPSEK;KLVWVPSEK;VTVGKDDIQK;QGFEAASIKEEK;NFINNPVAQADWAAK;GDEVIVELVENGKK;VEDMAELTCLNEASVLHNLR;FSKVEDMAELTCLNEASVLHNLR;FLFVDKNFINNPVAQADWAAK;QGFEAASIKEEKGDEVIVELVENGK	0;1;1;1;1;1;1;1;1;1;1;1;1	12	119	30278;30279;30282;69018;69027;69028;69036;69038;69043;69047;69050;69054;69055;117190;117191;117199;117203;117204;117207;117209;117210;119459;119466;119471;119472;119473;119475;119477;119478;119479;119480;119483;119485;119486;119487;119488;119490;119491;119492;119493;119494;119495;119497;119498;119499;119500;119501;119502;119503;119504;119505;238458;238461;238462;238463;238464;238465;238466;238467…	-	Uncharacterized protein OS=Sus scrofa PE=1 SV=1	0.558561	118	9.999e-05	0.000614361	0.662355	110	9.999e-05	0.000942839	0.630104	116	9.999e-05	0.000883912	0.506672	119	9.999e-05	0.000827052	0.620849	115	9.999e-05	0.000806305	0.575057	117	9.999e-05	0.00106016	0.39457	117	9.999e-05	0.000566156	0.450986	119	9.999e-05	0.000655356	0.429079	118	9.999e-05	0.000726752	1.0743	118	9.999e-05	0.000720091
tr|I3LTH8|I3LTH8_PIG	4289	31487.4	GQESFK;LLSISGK;VTLATLK;FINYVK;TVSLGAGAK;GPSSVEDIK;SKGQESFK;ADKDYHFK;MTDQEAIQDLWQWR;MSVQPTVSLGGFEITPPVVLR;DELHIVEAEAMNYEGSPIK	1;1;1;1;1;1;1;1;1;1;1	11	119	52191;58147;58148;64469;64471;64473;64474;64476;64477;64478;64479;72256;72258;72259;72260;72261;72268;72269;76617;76619;76623;76627;76629;76630;76634;76635;76641;76647;76648;111908;111914;111915;111916;111917;111918;111920;111921;111923;111925;111926;111927;111929;111931;111932;111933;111935;111936;111937;111941;111943;111944;111945;111946;111949;111950;111952;111955;111956;111962;193583;223602;2…	tr|I3LUP6|I3LUP6_PIG	Uncharacterized protein OS=Sus scrofa GN=NPM1 PE=1 SV=1	1.46174	117	9.999e-05	0.000614361	1.24863	118	9.999e-05	0.000942839	1.31176	118	9.999e-05	0.000883912	1.14652	117	9.999e-05	0.000827052	1.00989	114	0.519448	0.788634	1.0414	112	0.0145985	0.074274	1.4681	117	9.999e-05	0.000566156	1.283	116	9.999e-05	0.000655356	1.32138	118	9.999e-05	0.000726752	1.25006	119	9.999e-05	0.000720091
tr|Q06A94|Q06A94_PIG	891	34271.3	IVIQK;IFVGGIK;IEVIEIMTDR;DYFEQYGK;KIFVGGIK;LFIGGLSFETTDESLR;SSGPYGGGGQYFAKPR;SHFEQWGTLTDCVVMR;GFAFVTFDDHDSVDK;IFVGGIKEDTEEHHLR;KLFIGGLSFETTDESLR;GFGFVTYATVEEVDAAMNARPHK;SHFEQWGTLTDCVVMRDPNTK;SHFEQWGTLTDCVVMRDPNTKR	1;0;1;1;0;1;1;1;1;1;1;1;1;1	12	119	32617;32628;32676;32693;61620;61632;61652;61666;61667;106890;106891;106898;106900;106901;106902;106903;106905;106906;106907;106908;106909;106910;106911;106916;106917;106918;106920;106921;106923;106924;106927;106928;106930;106931;106932;106935;106936;106937;106939;106940;106941;106942;106943;106944;106945;106947;106948;106949;106953;106955;111462;111465;111470;146132;146133;146135;146136;146137;14…	-	Heterogeneous nuclear ribonucleoprotein A1 OS=Sus scrofa GN=HNRNPA1 PE=1 SV=1	1.32497	116	9.999e-05	0.000614361	1.16156	118	9.999e-05	0.000942839	1.26136	116	9.999e-05	0.000883912	1.09163	113	9.999e-05	0.000827052	0.988231	116	0.455654	0.743857	1.03636	110	0.0907909	0.299754	1.44989	116	9.999e-05	0.000566156	1.24809	115	9.999e-05	0.000655356	1.39037	118	9.999e-05	0.000726752	1.15753	116	9.999e-05	0.000720091
tr|F1RNU9|F1RNU9_PIG	4005	63076.3	AVLHVALR;INFTEDR;LLPHK;DPSAVAK;ELQAAGK;ILLDYSK;LFEGDKDR;EWFLQSAK;SNTPILVDGK;KELQAAGK;HFVALSTNTTK;FNHFSLNLNTNHGR;KLQTWYHEHR;VWFVSNIDGTHIAK;TFTTQETITNAETAK;ILLANFLAQTEALMK;VFEGNRPTNSIVFTK;MIPCDFLIPVQTQHPIR;NLVTEAVMQMLVDLAK;SNTPILVDGKDVMPEVNR;MIPCDFLIPVQTQHPIRK;FAAYFQQGDMESNGKYITK;TFTTQETITNAETAKEWFLQSAK;SITDVINIGIGGSDLGPLMVTEALKPYSAEGPR	1;1;1;1;1;1;1;1;1;1;1;1;1;1;1;1;1;1;1;1;1;1;1;1	24	117	28892;28898;28899;28902;28903;28908;28914;30918;30930;30931;30934;30939;30945;30946;30947;30948;33949;33960;33962;33964;49909;49910;49911;49915;57537;89462;89466;89468;89469;89471;89472;125667;133939;133942;133943;133945;133947;133949;133953;133956;144636;144639;144640;144643;144649;144650;144651;144653;144654;173787;173788;194444;194445;194447;194449;233031;233032;239867;239872;277682;277683;277…	sp|P08059|G6PI_PIG	Glucose-6-phosphate isomerase OS=Sus scrofa GN=GPI PE=3 SV=2	0.903097	114	9.999e-05	0.000614361	0.910086	110	9.999e-05	0.000942839	0.926063	110	9.999e-05	0.000883912	1.03965	113	0.0164984	0.0670554	1.06897	113	0.00029997	0.00211294	1.08199	111	9.999e-05	0.00106016	0.92739	113	0.00109989	0.00469711	0.943711	115	0.029697	0.0943051	0.960457	110	0.0887911	0.238666	0.840734	112	9.999e-05	0.000720091
tr|F1SUX4|F1SUX4_PIG	1260	237324	LEALVR;YGQELAAVR;ELGELVPLR;FLELQK;QELAEALASR;LALLNEK;NEILQGK;LVAAESEK;DAQIAVMQQR;ELQQAGLK;DQELASLK;AEVGSLEQQVR;LLQAETASSSAR;ALQQVQEK;AQADLALEK;FQVATDTLK;QFLEVELDQAR;SSALREEVQTLR;GQQILQQPVPER;DWDQFEHK;IQTELAVILK;LSQLEEHLAQLR;LADDLSALQEK;VMEGSELELAK;VAGIEAHSELQISR;LQQLGEAHQAK;ASYAEQLSMLK;QQVEQLSSSLK;QQSELAQLHASLAR;LTAQVEQLEVFQR;SLEAQVAHADQQLR;TTQIINITMTK;LEFVCSFLQK;VEFAALQEALAHALR;AQELGSTQDALASAQR;…	1;1;1;1;1;1;1;1;1;1;1;1;1;1;1;1;1;1;1;1;1;1;1;1;1;1;1;1;1;1;1;1;1;1;1;1;1;1;1;1;1;1;1;1;1;1;1;1;1;1;1;1;1;1	54	116	11510;11511;53943;58821;58823;70766;70790;70791;72137;72151;72160;75918;76112;87854;90366;90372;99158;99161;104045;104052;106091;106095;111196;111198;111202;115157;119755;119756;138501;138502;138504;138505;144547;144548;155987;157073;157080;157086;161240;167671;167673;169224;169232;189464;189477;189479;189485;190562;190602;190571;190572;190577;195794;195795;195796;200520;200524;200529;200531;2022…	-	Uncharacterized protein OS=Sus scrofa GN=NUMA1 PE=1 SV=2	1.18797	114	9.999e-05	0.000614361	1.10207	109	9.999e-05	0.000942839	1.13922	115	9.999e-05	0.000883912	1.05835	114	0.00029997	0.00220518	0.988356	110	0.479252	0.760926	1.03538	113	0.0471953	0.187298	1.2248	116	9.999e-05	0.000566156	1.1649	111	9.999e-05	0.000655356	1.23047	114	9.999e-05	0.000726752	1.0768	111	9.999e-05	0.000720091
tr|F1S4P6|F1S4P6_PIG	6117	166566	AIVDAAR;DLFVMR;VLNWIR;SLEDVVR;LESLNIQR;ITTMQLER;FLWESYR;IGLINDMVR;RLGEDPLSR;VSTVFWK;LEEIPLIK;LLLTPWVK;KIDYFER;IHEPIMLK;ANEFLEVGK;LATLLGLQAPPTR;RLEEIPLIK;NICQQVNIK;MLEDRDLFVMR;TLSFGSDLNYATR;RANEFLEVGK;VLLATLSIPITPER;LLDMDGIIVEK;NQLTAMSSVLAK;LYHDIAQQAFK;AVEDIHGLFSLSK;LTSLVPFVDAFQLER;FNVLQYVVPEVK;EEQHQLAVTAYLK;LLQQVAQIYQSIEFSR;EDAPIGPHLQSMPSEQIR;DLYNWLEVEFNPLK;KQPALDVLYDVMK;IKDMDLWEQQEEER;DIDIEDLEEL…	1;1;1;1;1;1;1;1;1;1;1;1;1;1;1;1;1;1;1;1;1;1;1;1;1;1;1;1;1;1;1;1;1;1;1	35	115	12733;17591;19624;21447;46476;49872;52370;59646;59649;59651;59653;62448;93471;93473;93475;93476;118688;118691;118693;118694;122595;122596;122597;122598;122723;126003;126005;126007;126010;126011;133468;133469;145586;145587;145588;145589;145590;145591;145593;163174;163175;163176;163177;164592;164593;165581;165582;165583;171520;171524;171525;171527;178424;194482;194483;194484;194485;194486;194487;19…	-	Eukaryotic translation initiation factor 3 subunit A OS=Sus scrofa GN=EIF3A PE=1 SV=1	1.21402	112	9.999e-05	0.000614361	1.03988	111	0.0313969	0.112254	1.1348	112	9.999e-05	0.000883912	1.1374	111	9.999e-05	0.000827052	1.02143	113	0.19528	0.458203	1.08321	108	9.999e-05	0.00106016	1.22922	112	9.999e-05	0.000566156	1.06988	115	9.999e-05	0.000655356	1.18075	114	9.999e-05	0.000726752	1.04067	110	0.00469953	0.0187875
tr|F1SLF6|F1SLF6_PIG	1550	59928.1	ALEIIPR;TCTIILR;EIAVTVK;TLVDIAK;SLHDAIMIVR;TATQLAVNK;LLDVVHPAAK;QQLLIGAYAK;YNFFTGCPK;ATISNDGATILK;CQVFEETQIGGER;LPIGDVATQYFADR;TFSYAGFEMQPK;NDSVVAGGGAIEMELSK;GKATISNDGATILK;QLCDNAGFDATNILNK;VQGGALEESQLVAGVAFK;KTFSYAGFEMQPK;QVKPYVEEGLHPQIIIR;TMMACGGSIQTSVNALSSDVLGR;SQDAEVGDGTTSVTLLAAEFLK;INALTAASEAACLIVSVDETIK;AIKNDSVVAGGGAIEMELSK;EGTDSSQGIPQLVSNISACQVIAEAVR;INALTAASEAACLIVSVDETIKNPR;HAQGGTWYGVDIN…	1;1;1;1;1;1;1;1;1;1;1;1;1;1;1;1;1;1;1;1;1;1;1;1;1;1	26	115	20748;20751;20752;20753;20754;20756;20757;28602;28603;28605;67159;67331;67227;67314;89109;89131;89150;89151;89153;89162;89163;89164;89168;89169;89170;89172;89173;89175;89178;115718;115720;149876;149877;149879;149880;149881;149882;149883;149884;149885;149887;161417;161418;161420;161421;161422;161423;161425;161429;161431;161432;169401;169404;169406;169408;169409;189837;189838;202638;202641;206042;2…	tr|D0G0C9|D0G0C9_PIG	Uncharacterized protein OS=Sus scrofa GN=CCT7 PE=1 SV=2	1.16195	114	9.999e-05	0.000614361	1.04503	104	0.00059994	0.00438303	1.1101	106	9.999e-05	0.000883912	1.0241	106	0.135986	0.350217	0.952668	114	0.00309969	0.0167464	0.980207	103	0.377562	0.727278	1.24937	112	9.999e-05	0.000566156	1.11658	108	9.999e-05	0.000655356	1.18271	102	9.999e-05	0.000726752	1.10154	114	9.999e-05	0.000720091
tr|I3LNH3|I3LNH3_PIG	733	107104	EGVPVMR;LDLLEDR;SLLLSVNAR;NPEPELLVR;YFTWDPSR;AWWADMFR;GLLNFEHQR;SGGVERPFVLSR;TMLEHLASK;VPDVLVAEPPTAR;GHFETPVWIER;LVAIVDPHIK;WYQMGAYQPFFR;VLLVLELQGLQK;LSFQHDPETSVLILR;EPWLLPTQYQDMIR;KLVAIVDPHIK;VHEELQNLGLYVK;MLDYLQGSGETPQTDVR;FSFSGNTLVSSSADSK;REPWLLPTQYQDMIR;KPGVNVASDWSIHLR;FGAVWTGDNTAEWDHLK;VVIIGAGKPATVVLQTK;DLHNIYGFYVHMATADGLVLR;YHGPQTLYLPVTLSSIPVFQR;LSVSGQDDNSVEVTVAEGPYK;ALLDSLQLGPDTLTIHLINEVTK…	1;1;1;1;1;1;1;1;1;1;1;1;1;1;1;1;1;1;1;1;1;1;1;1;1;1;1;1;1;1;1	31	114	18219;28119;28120;28121;28122;46535;46536;46537;67713;68673;68674;68675;68677;68678;70842;70843;70844;70853;70866;78294;78295;131762;131766;131767;140380;148963;148971;148972;148976;148981;148985;150707;150709;150710;150714;150717;150718;161474;161477;161478;161480;213159;213164;229961;229962;229965;251314;251315;251316;251317;251318;258825;258827;258829;258831;258846;258861;258865;270101;270102;…	sp|P79403|GANAB_PIG	Neutral alpha-glucosidase AB OS=Sus scrofa GN=GANAB PE=3 SV=1	1.10572	112	9.999e-05	0.000614361	1.06508	110	9.999e-05	0.000942839	1.07585	107	9.999e-05	0.000883912	1.04686	113	0.0121988	0.0524436	1.05129	110	0.00039996	0.00273551	1.04855	109	0.00379962	0.0239705	1.1383	114	9.999e-05	0.000566156	1.09434	112	9.999e-05	0.000655356	1.13555	110	9.999e-05	0.000726752	1.01373	112	0.510349	0.714832
tr|K9IVR7|K9IVR7_PIG	1336	66812.1	EWTISY;IAVVGEGR;GHTNQVSR;VCSLGGSK;VFASLPQVER;VINSVDIK;IWDTTQK;SIQCLTVHK;LYSILGSTLK;YEYQPFAGK;FKFTIGDHSR;KVFASLPQVER;YAPSGFYIASGDVSGK;FATASADGQIYIYDGK;IWDTTQKEHLLK;MTVDESGQLVSCSMDDTVR;LYSILGSTLKDEGK;LATGSDDNCAAFFEGPPFK;FGAVFLWDSGSSVGEITGHNK;GPVTDVAYSHDGAFLAVCDASK;NIDNPAVADIYTEHAHQVVVAK;VVTVFSVADGYSENNVFYGHHAK;AHDGGIYAISWSPDSTHLLSASGDK;CFSIDNPGYEPEVVAVHPGGETVAVGGADGNVR	1;1;1;1;1;1;1;1;1;1;1;1;1;1;1;1;1;1;1;1;1;1;1;1	24	114	19346;19613;31707;77776;77779;86676;86677;86678;86679;86680;86681;86682;99466;99475;99478;99490;99493;99495;100395;156277;156281;156284;156285;156297;158928;158929;158930;160779;160780;160782;160783;160785;160786;160789;160790;160791;191003;209357;209358;209359;209360;209361;209362;209363;282176;282177;282179;282181;294937;294938;294940;294943;294945;294946;294947;294948;294949;294950;294951;2949…	-	WD repeat-containing protein 1 OS=Sus scrofa GN=WDR1 PE=2 SV=1	0.957011	109	0.0009999	0.00437851	0.971397	107	0.0558944	0.173295	0.993153	99	0.715428	0.889286	0.984468	112	0.286871	0.577006	1.02379	110	0.128287	0.340048	0.990802	95	0.586041	0.860687	1.04727	106	0.00129987	0.00546533	1.05869	109	0.00089991	0.00452	1.08919	99	9.999e-05	0.000726752	0.938327	114	0.00029997	0.00172051
sp|Q29058|LEG4_PIG	79	35982.3	TIVIK;LTEGIVVR;FDGWDK;GYVPPSGK;SLVINFK;VGSSGDVALHINPR;VVFNSQQDGK;SSFNPFAPGQYFDLSIR;VGMSVYIQGVANEHMK;FKVYANGQHLFDFSHR;KSSFNPFAPGQYFDLSIR;VVFNSQQDGKWGNEEK;HNQQPCNLPCMEGAPTFNPPVPYK	0;1;0;1;1;1;1;1;1;1;1;1;1	11	113	28814;29831;29832;29833;29835;29836;68707;68708;76826;76827;76828;76832;76833;76835;76836;76840;76850;76851;76852;76854;76856;76857;76858;76866;76867;76869;76872;76873;76874;76875;76876;76877;76880;80787;80791;80794;80795;80796;80798;80799;80800;80801;80802;80803;80804;80806;80808;80809;80810;80811;164775;164779;164780;164781;164782;164784;164785;164786;164787;164788;164789;164790;164791;164792;1…	-	Galectin-4 OS=Sus scrofa GN=LGALS4 PE=2 SV=1	0.843931	112	9.999e-05	0.000614361	0.994271	110	0.766823	0.918214	0.964075	107	0.0170983	0.0670655	1.3953	113	9.999e-05	0.000827052	1.67079	112	9.999e-05	0.000806305	1.60851	109	9.999e-05	0.00106016	0.735791	112	9.999e-05	0.000566156	0.852915	113	9.999e-05	0.000655356	0.82862	110	9.999e-05	0.000726752	0.576856	113	9.999e-05	0.000720091
tr|G9F6X9|G9F6X9_PIG	2269	62664.7	VFNLYPR;SAAEVIAQAR;MSIIWDK;MVIPGGIDVHTR;GSPLVVISQGK;GIQEEMEALVK;QIGENLIVPGGVK;IVLEDGTLHVTEGSGR;KPFPDFVYK;FQLTDSQIYEVLSVIR;GLYDGPVCEVSVTPK;DHGVNSFLVYMAFK;MDENQFVAVTSTNAAK;THNSSLEYNIFEGMECR;SITIANQTNCPLYITK;DRFQLTDSQIYEVLSVIR;IAVGSDADLVIWDPDSVK;FQMPDQGMTSADDFFQGTK;IVNDDQSFYADIYMEDGLIK;SCCDYSLHVDITEWHK;GTVVYGEPITASLGTDGSHYWSK;ILDLGITGPEGHVLSRPEEVEAEAVNR;AALAGGTTMIIDHVVPEPGTSLLSAFDQWR	1;1;1;1;1;1;0;1;1;1;1;1;0;1;1;1;1;1;0;1;1;1;1	20	113	33384;33385;33386;33387;33388;33389;33390;56343;56345;56350;56353;56356;56358;56362;56364;56370;56373;56374;100643;100646;100647;100649;100650;100651;100652;100653;128613;128616;128617;128618;128619;128620;128621;128622;128624;133410;133416;156111;156112;156113;156114;156115;156116;156117;156118;156119;156120;156123;202198;202200;202202;202203;202204;202205;202206;202208;222506;222507;222509;2225…	tr|I3LJE2|I3LJE2_PIG	Dihydropyrimidinase-like 2 OS=Sus scrofa PE=2 SV=1	0.972227	103	0.0405959	0.106687	0.922827	107	9.999e-05	0.000942839	0.972424	103	0.153585	0.365584	0.872494	108	9.999e-05	0.000827052	0.852685	109	9.999e-05	0.000806305	0.868104	107	9.999e-05	0.00106016	0.930632	106	0.00019998	0.00102557	0.877853	106	9.999e-05	0.000655356	0.950597	110	0.0905909	0.242124	1.09962	107	9.999e-05	0.000720091
tr|F1RJ93|F1RJ93_PIG	1692	23440.7	NVIGLQMGTNR;TLMNLGGLAVAR;IQASTMAFK;ENFQNWLK;GASQAGMTGYGMPR;NFSDNQLQEGK;QMEQISQFLQAAER;KIQASTMAFK;DDGLFSGDPNWFPK;QYDADLEQILIQWITTQCR;YGINTTDIFQTVDLWEGK;DGTVLCELINGLYPEGQAPVKK	1;1;1;1;1;1;1;1;1;1;1;1	12	112	102372;102373;102374;106192;106195;106196;106197;106198;106199;106200;106201;106202;106205;110740;110745;130516;130520;130522;130526;130527;130528;130529;130530;130532;135280;135282;154360;154363;154366;154367;154369;154370;154465;154466;154467;154471;154473;154479;210706;210708;210710;210711;210713;210714;210716;210718;210720;210721;210723;210724;210725;210728;210730;235064;235069;235073;235076;…	-	Transgelin OS=Sus scrofa GN=TAGLN2 PE=1 SV=1	1.33089	110	9.999e-05	0.000614361	1.15912	110	9.999e-05	0.000942839	1.17841	105	9.999e-05	0.000883912	1.17431	108	9.999e-05	0.000827052	1.0529	109	0.00039996	0.00273551	1.05453	105	0.00549945	0.0328203	1.363	112	9.999e-05	0.000566156	1.19088	112	9.999e-05	0.000655356	1.23915	107	9.999e-05	0.000726752	1.09879	103	9.999e-05	0.000720091
tr|F1SUM3|F1SUM3_PIG	5004	24374.6	GFMVTR;IWMGK;AVAISLPK;SYTVGVTMMHR;DTQSGSLLFIGR;GVVEVTHDLQK;KAVAISLPK;LQIVEMPLAHK;LFYADHPFIFLVR;HLAGLGLTEAIDK;LSSLIIIMPHHVEPLER;TGLYNYYDDEKEK	1;1;1;1;1;1;1;1;1;1;1;1	12	112	12257;38775;75363;75366;75368;75369;75370;75372;75375;75376;75377;75378;75379;75380;75382;75383;75388;75389;75390;75391;75392;75394;75395;75396;75398;75399;75400;75401;124948;124951;124953;124954;124957;129270;211371;211377;128301;128306;128311;128313;128314;128318;196530;196532;196533;196534;196535;196539;196540;196542;196544;196545;198224;198225;198226;210563;210571;210573;210577;210580;210582;…	-	Uncharacterized protein OS=Sus scrofa PE=1 SV=1	0.983971	108	0.20198	0.380704	0.938173	109	0.00029997	0.00240793	0.938915	108	0.00019998	0.00158194	0.831513	104	9.999e-05	0.000827052	0.807022	100	9.999e-05	0.000806305	0.811097	109	9.999e-05	0.00106016	1.02695	108	0.167283	0.343504	0.980888	106	0.320668	0.585683	1.00093	108	0.962804	0.988523	1.13613	105	9.999e-05	0.000720091
tr|F1RTN3|F1RTN3_PIG	1358	67840.9	ISQLEMAR;ALTSELANAR;YGDFNK;VLEQHK;IGFPWSEIR;SGYLAGDK;ALLENEK;ESPLLFK;NISFNDK;GFSTWLK;APDFVFYAPR;LFFLQVK;IQVWHEEHR;QLFDQVVK;EDAVLEYLK;LNKDQWEER;FVIKPIDK;KESPLLFK;NISFNDKK;KAPDFVFYAPR;TQEQLALEMAELTAR;ILALCMGNHELYMR;KTANDMIHAENMR;GMLREDAVLEYLK;KPDTIEVQQMK;EVWFFGLQYQDTK;RKPDTIEVQQMK;FYPEDVSEELIQDITQR;KTQEQLALEMAELTAR;IAQDLEMYGVNYFSIK;GSELWLGVDALGLNIYEQNDR;VTTMDAELEFAIQPNTTGK;AKFYPEDVSEELIQDITQR;EGILN…	1;1;1;0;0;1;1;1;0;1;0;0;1;0;1;1;0;1;0;0;1;0;1;1;0;1;0;1;1;1;1;0;1;1	21	110	40634;40635;40636;63247;63248;63249;63251;63657;63663;65885;65890;65894;65897;65899;65900;65901;65902;65903;65905;65906;65907;65909;65910;65913;65915;65916;65917;75749;75751;75765;75766;75771;75772;75774;75776;75777;75781;75783;75784;75785;75786;75788;75790;75791;75792;75794;75795;75796;75798;75799;75800;75804;75805;75807;75809;75810;75814;75815;75820;75823;78518;79826;79828;79837;79838;79840;798…	-	Moesin OS=Sus scrofa GN=MSN PE=1 SV=1	1.19929	105	9.999e-05	0.000614361	1.05265	102	0.00149985	0.00952149	1.12022	102	9.999e-05	0.000883912	0.932604	103	9.999e-05	0.000827052	0.83762	105	9.999e-05	0.000806305	0.894302	102	9.999e-05	0.00106016	1.2695	107	9.999e-05	0.000566156	1.09567	106	9.999e-05	0.000655356	1.21515	107	9.999e-05	0.000726752	1.21644	107	9.999e-05	0.000720091
tr|I3LT38|I3LT38_PIG	5712	211706	ATLEDWR;EAIPWYR;GNPAVSFVR;AQDFSPCLN;NVILQTTK;VAYDLQYNVR;LVALPFQLDTR;VVADVQPCSGK;NPDGSVLVQQK;SAVHSPGVYELSHR;FDFMGTCVYALAR;QCVYDLCAHK;LQDGVQACYPIGCGR;RFDFMGTCVYALAR;YYPLGEAFYPGPECGR;FCGLLTSSTGPLAACHK;AEAVGLVHLFFQDGLVTVTR;YSCSSSTGLTCQEVSCPPGR;RPDFCPLQCPAHSHYK;VEVTLPSSYHGAVCGLCGNMDR;YLLSQGICIPVQDCGCSHDGR;LCGDSCPVSCPSLSAPEGCEPTCR;VTVPGNYYQQLCGLCGNYNDNPK;EGCVCDAGFVLSGDTCVPVGQCGCLHEGR;GMACQDHSCEPGQVCQPS…	1;1;1;1;1;1;1;1;1;1;1;1;1;1;1;1;1;1;1;1;1;1;1;1;1;1;1;1;1;1	30	110	30215;37625;37627;37633;37637;40498;40499;40500;40501;64647;64648;107658;107659;107660;107661;107662;107663;107664;107666;107667;107669;107670;113307;113308;113309;113310;113311;122346;122353;122354;122355;122356;122357;122358;122359;122360;122361;122362;177169;177173;177174;177175;177176;177178;177183;184339;184340;184344;198877;198878;202079;202080;202081;202082;214209;214212;214214;214217;2142…	-	Uncharacterized protein OS=Sus scrofa GN=FCGBP PE=1 SV=1	0.958705	102	0.0106989	0.0351593	1.55932	108	9.999e-05	0.000942839	1.67227	107	9.999e-05	0.000883912	1.66851	110	9.999e-05	0.000827052	2.79859	110	9.999e-05	0.000806305	2.98962	108	9.999e-05	0.00106016	0.550608	109	9.999e-05	0.000566156	0.888143	102	9.999e-05	0.000655356	0.981208	104	0.659934	0.861846	0.579452	106	9.999e-05	0.000720091
tr|F1SF64|F1SF64_PIG	821	80948.2	FFQVR;QAGLQVWR;TPIVIVK;QIFVWK;MYLETDPSGR;LHFWLGK;QIPFDASK;LYMVSDASGSMR;GAEYVASVLK;EPAHLLSLFK;GQIIYTWQGANATR;DKPLIIYK;DELTTSAFLTVQLDR;ATEVPLSWDSFNK;AGGVASGFNHVLTNDLSAQR;ELQGYESTDFVGYFK;DYQTSPLLETQAEEHLPR;QGHEPPTFTGWFLGWDSNR;IQEGEEPEEFWNSLGGK;VSQGKEPAHLLSLFK;QGHEPPTFTGWFLGWDSNRW;GASQEEEKGAEYVASVLK;KDYQTSPLLETQAEEHLPR;SQLIVVEEGSEPPELIEVLGK;LHSSPQMAAQHNMVDDGSGQVEIWR;VTMVAEENPFSMAMLLSEECFILDHGAAK;TAEE…	1;1;1;1;1;1;1;1;1;1;1;1;1;1;1;1;1;1;1;1;1;1;1;1;1;1;1	27	109	11350;43321;43322;69194;69195;69196;69197;69198;69200;80761;80763;80765;80766;80767;80769;92739;103368;103369;103373;103374;103375;103380;104509;104519;104526;135126;135127;135128;135129;135130;135131;135132;135133;135135;142421;142434;142436;142440;176116;176117;176118;176119;209462;209463;209466;209467;209468;209470;214396;241252;241253;241254;241255;241256;241257;241258;241259;241260;241261;24…	-	Adseverin OS=Sus scrofa GN=SCIN PE=1 SV=2	0.850932	103	9.999e-05	0.000614361	1.14763	104	9.999e-05	0.000942839	1.01624	106	0.442356	0.711633	1.23887	108	9.999e-05	0.000827052	1.73887	109	9.999e-05	0.000806305	1.49991	107	9.999e-05	0.00106016	0.771885	108	9.999e-05	0.000566156	1.02666	100	0.149885	0.343149	0.96363	103	0.0622938	0.179082	0.667718	107	9.999e-05	0.000720091
tr|K9IWD4|K9IWD4_PIG	3402	111537	LQDLTLR;TLGGLEMELR;VQEVLLK;TPVTVTLK;DSGVQPQLQIR;YFQHLLGK;EVQYLLNK;FPEHELGFDPQR;DAVIYPILVEFTR;FFGDSAASMAIK;LDEIEQVILVGGATR;AEFEDLCADLFER;SLAEDFAEQPIK;AHFNLDESGVLSLDR;DAVITVPAFFNQAER;TKDSGVQPQLQIR;VPGPVQQALQSAEMK;AANSLEAFIFETQDK;LGNTISSLFGGGATPDAK;VLQLINDNTATALSYGVFR;VAIVKPGVPMEIVLNK;NINADEAAAMGAVYQAAALSK;LSATSSWLEDEGFGATTAMLK;LIPEMDQIFTEVEMTTLEK;TVLSANADHMAQIEGLMDDVDFK	1;1;1;1;1;1;1;1;1;1;1;1;1;1;1;1;1;1;1;1;1;1;1;1;1	25	109	26575;26589;26593;79232;79237;79238;79241;79242;79243;79245;83702;83718;83729;83810;91292;113341;133278;133279;133280;133281;133282;133490;133491;133494;179422;179423;179426;179429;179430;179431;179432;179433;179434;179437;179439;179441;198357;198358;198359;198360;198361;198362;198365;201544;201546;201547;201550;218588;218602;218603;218605;218606;218607;218911;218913;218914;218915;228654;228656;2…	-	Hypoxia up-regulated protein 1 OS=Sus scrofa GN=HYOU1_tv1 PE=2 SV=1	1.22149	104	9.999e-05	0.000614361	1.07566	107	9.999e-05	0.000942839	1.14471	103	9.999e-05	0.000883912	1.11104	102	9.999e-05	0.000827052	1.00772	109	0.584242	0.833183	1.04039	103	0.0079992	0.0455845	1.2311	107	9.999e-05	0.000566156	1.08042	108	9.999e-05	0.000655356	1.15819	107	9.999e-05	0.000726752	1.07719	105	9.999e-05	0.000720091
tr|K9J4R6|K9J4R6_PIG	301	86939.1	VTILGHVQR;TFVLEVMGR;MGIYVGAK;LPDSQIPK;YLEDIAAQMR;AMQWISSK;FLEHLSGAGK;ELVVTQLGYDTR;SFESNLNTYK;NLVFQPVAELK;EWSGLLEELAK;DLQSNVEHLTEK;REWSGLLEELAK;MFAVYDGFEGFAK;AIGVLTSGGDAQGMNAAVR;NVLGHMQQGGAPSPFDR;FVSDDSICVLGISK;ASFEVSEAGQLEPVQHR;IMEVVDAIMTTAQSHQR;LPLMECVQMTQDVQK;TNCNVGVVNVGAPAAGMNAAVR;EIGWADVGGWTGQGGSILGTK;NESCSENYTTDFIYQLYSEEGR;MGVEAVVALLQATPETPACVVSLSGNQAVR;HGHLNVVGMVGSIDNDFCGTDMTIGTDSALHR	1;0;0;1;1;1;1;1;1;1;1;1;1;1;0;1;1;1;1;1;1;1;1;1;1	22	109	58317;64728;64729;64730;64731;64732;64733;85989;85991;85994;85998;86001;102267;102268;102270;102271;104411;104413;104414;104415;104416;104417;104418;104419;104424;117157;117158;117164;117165;117166;117168;117171;117173;117174;148733;157363;157366;157368;157370;157371;157374;157376;157377;157380;239103;189402;189404;205245;205249;205254;205256;209529;209532;209534;209535;209536;209537;209538;20954…	-	ATP-dependent 6-phosphofructokinase OS=Sus scrofa GN=PFKP_tv1 PE=2 SV=1	0.876989	102	9.999e-05	0.000614361	0.895437	106	9.999e-05	0.000942839	0.966877	105	0.115288	0.29702	1.05696	106	9.999e-05	0.000827052	1.13388	105	9.999e-05	0.000806305	1.13351	98	9.999e-05	0.00106016	0.841301	101	9.999e-05	0.000566156	0.867572	99	9.999e-05	0.000655356	0.917644	102	0.00029997	0.0018479	0.797905	107	9.999e-05	0.000720091
sp|P28491|CALR_PIG	5290	48411.1	NVLINK;FVLSSGK;HKPDFGR;FYGDQEK;VHVIFNYK;EQFLDGDGWTDR;GKNVLINK;GQTLVVQFTVK;KVHVIFNYK;HEQNIDCGGGYVK;IDNSQVESGSLEDDWDFLPPK;DDEFTHLYTLIVRPDNTYEVK;IDNSQVESGSLEDDWDFLPPKK;LFPDGLDQTDMHGDSEYNIMFGPDICGPGTK	1;1;1;1;1;1;1;1;1;1;1;1;1;1	14	108	53656;53664;53667;53668;53670;53671;53672;53674;53678;53680;62307;62314;62315;62316;62317;62318;90706;90707;99055;99058;99062;99067;99069;99070;137678;137680;137682;137683;137685;137687;137691;169581;169583;169584;185660;194691;194692;194694;194695;194696;194697;194698;194700;194701;194702;194703;194704;194705;194706;194707;194708;194709;251606;251607;251608;251609;251610;251611;256985;256994;256…	-	Calreticulin OS=Sus scrofa GN=CALR PE=1 SV=3	1.19737	106	9.999e-05	0.000614361	1.03775	107	0.0629937	0.189813	1.12636	99	9.999e-05	0.000883912	1.13228	106	9.999e-05	0.000827052	1.03444	105	0.0450955	0.15414	1.06836	100	0.0264974	0.119891	1.34491	107	9.999e-05	0.000566156	1.18482	106	9.999e-05	0.000655356	1.21714	100	9.999e-05	0.000726752	1.01258	106	0.677932	0.832206
tr|K9IVQ3|K9IVQ3_PIG	3655	54165.3	GFGFIR;AVVIVDDR;TLAEIAK;VELDNMPLR;ALIEMEK;AGEVFIHK;DKGFGFIR;GIVEFSGKPAAR;MGQMAMGGAMGINNR;EKLEMEMEAAR;MEELHNQEVQK;FAQPGSFEYEYAMR;RMEELHNQEVQK;LFVGNLPPDITEEEMR;FGQAATMEGIGAIGGTPPAFNR;GAMPPAPVPAGTPAPPGPATMMPDGTLGLTPPTTER;CSEGSFLLTTFPRPVTVEPMDQLDDEEGLPEK	0;1;0;1;1;1;1;1;1;1;1;1;1;1;1;1;1	15	108	11346;29786;29787;29789;29790;29791;64428;64431;64439;71789;71790;71793;71795;85034;85036;85038;85041;85043;103300;103306;103318;114380;114382;198405;198407;198408;198411;198415;198421;198422;198423;198841;198842;225836;225837;225839;225840;225841;237111;238671;238673;238676;238677;238679;238680;238682;238683;292231;270599;270601;270609;270611;272841;272845;272847;272848;272849;272850;272851;2728…	tr|I3LSU1|I3LSU1_PIG	Non-POU domain-containing octamer-binding protein OS=Sus scrofa GN=NONO PE=2 SV=1	1.31785	106	9.999e-05	0.000614361	1.15033	103	9.999e-05	0.000942839	1.18106	105	9.999e-05	0.000883912	1.10351	105	9.999e-05	0.000827052	0.985138	102	0.245075	0.526001	1.00383	105	0.846015	0.968228	1.37614	106	9.999e-05	0.000566156	1.22335	103	9.999e-05	0.000655356	1.27159	101	9.999e-05	0.000726752	1.15293	107	9.999e-05	0.000720091
sp|Q95334|AMPE_PIG	1506	108711	NVALLSR;SQDVFTVIR;AQLLNYK;NNIEWLK;INPDHIGFYR;EQVLETVK;ASVLGFACK;ASLIDDAFALAR;LLYGLASVK;ALSNMPVEK;KFEFK;MEDEYLPWQR;YISYNSYGK;YPEAGAGEKPR;SFPCFDEPNK;ATYTISIIHPK;MLEDWITPEK;YLDLLKDPNVIK;ETNLLYDPNESASSNQQR;ITQLPVLWRPSGEQVQVR;EESVDDIWTQTTFQK;SGKPLTIYVQPEQK;IAIPDFGTGAMENWGLITYR;TSDFWEALEEASNLPVK;SVPMSTYLVCFAVHQFDSVTR;EVMDTWTNQMGYPVLNVEDMR;IVTIAEPFNTELQLWQMESFFK	1;1;1;1;1;1;1;1;1;1;1;1;1;1;1;1;1;1;1;1;1;1;1;1;1;1;1	27	107	16682;67438;67440;88783;88785;88788;88790;107534;107538;107539;107540;110632;110635;110638;110646;110647;198344;115701;115706;115707;115708;115711;115716;117606;117607;117612;117616;117634;117646;117648;119693;119694;119695;119696;119697;119698;119699;119700;119701;119702;119703;119704;119709;119714;121005;121006;121007;121008;121009;121010;121011;128124;128125;132690;149654;149655;149656;149657;…	-	Glutamyl aminopeptidase OS=Sus scrofa GN=ENPEP PE=1 SV=1	0.693432	107	9.999e-05	0.000614361	1.12285	104	9.999e-05	0.000942839	0.847722	105	9.999e-05	0.000883912	2.07406	106	9.999e-05	0.000827052	3.48476	105	9.999e-05	0.000806305	2.58658	107	9.999e-05	0.00106016	0.57577	107	9.999e-05	0.000566156	0.93565	102	0.00059994	0.00316862	0.717971	106	9.999e-05	0.000726752	0.324291	107	9.999e-05	0.000720091
tr|I3LJW4|I3LJW4_PIG	2272	99779.1	WGSQAFR;TFQAVMR;VLLEAAIR;FEFLK;AVLAESYER;VAVSDMK;YLQAVGMFR;FFNLNK;GQQVFLK;GPFLLGIK;NCDQFLVK;DFESCLGAK;QFVIPGMFK;TVVPCCSGPK;TSLSPGSGVVTYYLR;DIWPTRDEIQAVER;YQQAGLPLIILAGK;FVEFFGPGVAQLSIADR;AVDAGLNVKPYIK;VILQDFTGVPAVVDFAAMR;ANYLASPPLVIAYAIAGTIR;IIPPGSGIIHQVNLEYLAR;SPPFFEDLTLDLQPPK;QAPQTIHLPSGEVLDVFDAAER;INPVCPADLVIDHSIQVDFNR;KAVDAGLNVKPYIK;LMGNPHPLVTSTDIVLTITK;DFSDSSQDPDFAQVVELDLK;SNLVGMGVIPLEYLPGEN…	1;1;1;1;1;1;1;1;1;1;1;1;1;1;1;1;1;1;1;1;1;1;1;1;1;1;1;1;1;1;1	31	107	25687;25856;29605;29607;29610;29612;49087;49091;61488;65115;65127;71241;71243;71244;72001;80587;80589;80590;80591;80592;80593;80594;87396;87398;138662;138666;139524;139532;150862;150867;150868;161261;161287;215027;215029;215030;215033;215034;245266;245272;245273;245275;245276;258783;258785;258786;258787;258788;258789;258790;258791;258792;271758;271759;271760;271761;291847;297919;297923;297924;297…	-	Aconitate hydratase OS=Sus scrofa GN=ACO1 PE=1 SV=1	1.04196	103	0.0069993	0.0241577	1.02714	105	0.190181	0.418599	1.03514	102	0.0674933	0.19888	1.16826	104	9.999e-05	0.000827052	1.18142	101	9.999e-05	0.000806305	1.16573	98	9.999e-05	0.00106016	1.10802	101	9.999e-05	0.000566156	1.10566	104	9.999e-05	0.000655356	1.09236	99	9.999e-05	0.000726752	0.869287	105	9.999e-05	0.000720091
sp|P35750|CAN1_PIG	220	82296.3	LETMFR;NYLSIFR;GFSLESCR;SMVNLMDR;LFELIITR;SEQFINLR;WLQLTMFA;DFFLANASR;SGSMSAYEMR;MAIESAGFK;AHCLQSGSLFR;YLGQDYEQLR;QLAGEDMEISVR;MEDGEFWMSFR;KLFELIITR;LGLVEFNILWNR;APSDLYSIILK;NWNTTLYEGTWR;QVNYQGQMVNLIR;LEICNLTPDALK;DEAFPPVPQSLGFK;NYPATFWVNPQFK;KAPSDLYSIILK;RPTELFSNPQFIVDGATR;LPPGEYVVVPSTFEPNK;LVFVHSAQGNEFWSALLEK;DMETIGFAVYEVPPELVGQPVHLK;LPPGEYVVVPSTFEPNKEGDFVLR	1;1;1;1;1;1;1;1;1;1;1;1;1;1;1;1;1;1;1;1;1;1;1;1;1;1;1;1	28	106	19213;34014;42947;45114;45117;53632;53636;53642;53941;53942;53944;53946;55066;62026;62027;62028;79179;79180;79181;118073;118076;123051;125812;125813;125814;125817;125818;125819;125820;125821;125822;125825;144513;144514;144517;144519;168181;168182;168183;168184;168185;168186;168187;169320;169322;180019;180020;194689;199347;199348;199349;199350;205396;205398;205400;205401;209461;237634;237635;23763…	-	Calpain-1 catalytic subunit OS=Sus scrofa GN=CAPN1 PE=2 SV=3	0.974295	101	0.0446955	0.115783	1.06175	105	0.00079992	0.00552445	0.992533	101	0.651735	0.858582	1.05599	106	9.999e-05	0.000827052	1.18037	103	9.999e-05	0.000806305	1.06046	97	0.00079992	0.00619609	0.983376	102	0.483652	0.718252	1.0836	104	9.999e-05	0.000655356	1.03348	101	0.157784	0.367168	0.889187	102	9.999e-05	0.000720091
tr|F1RJX8|F1RJX8_PIG	1079	139874	LALINR;FAVLDR;ISPLQFR;DVAVMQLR;VWDISGLR;VWDMSK;GNNVYCLDR;QLFLQTYAR;MHSLLIK;SSGLTAVWVAR;TLDLPIYVTR;VTTVTEIGK;TALNLFFK;YAVTTGDYGIIR;GFFEGSIASK;EYIVGLSMEIER;VLTIDPTEFK;GYPEVALHFVK;NLKNEITK;QELILSNSEDK;KYDEVLHMVR;LVGQSIIAYLQK;LQLCYQLTTVGK;QQPLFVSGGDDYK;DAESITLFDVQQK;SILLSVPLLVVDNK;LSFLYLITGNLEK;GITGVDLFGTTDAVVK;VTTVTEIGKDVIGLR;KLEALCNIHENIR;LLHDQVGVTQFGPYK;DMSGHYQNALYLGDVSER;YVIWSADMSHVALLAK;TTYQALPC…	1;1;1;1;1;1;1;1;1;1;1;1;1;1;1;1;1;1;1;1;1;1;1;1;1;1;1;1;1;1;1;1;1;1;1;1;1;1;1;1;1;1;1;1;1	45	106	11476;13085;13091;13094;26779;37167;37172;40046;40048;40050;68335;68338;77360;85443;85444;85445;85450;86738;86740;86742;86743;86853;86854;86855;86857;86858;99146;99147;99148;116355;118134;118138;138986;138991;138992;138995;144041;144045;169665;178445;178446;178447;178448;178452;205732;206669;209817;213295;213296;213298;224931;224933;224935;224938;224939;245382;251908;251913;251919;261333;261335;2…	-	Coatomer subunit alpha OS=Sus scrofa GN=COPA PE=1 SV=1	1.03598	102	0.00829917	0.0280687	1.02312	103	0.211979	0.451133	1.07595	101	9.999e-05	0.000883912	1.04477	106	0.0132987	0.0560478	1.07244	106	9.999e-05	0.000806305	1.1085	102	9.999e-05	0.00106016	1.06478	104	0.00069993	0.00317302	1.04455	101	0.00149985	0.00709969	1.13592	103	9.999e-05	0.000726752	0.971568	100	0.0228977	0.07197
tr|F1SGS9|F1SGS9_PIG	3010	60158.8	GFAVK;LNILTAGPR;IQALLDK;LFAYPDTHR;VFEHVGK;DAQLFIQK;LCENIAGHLK;FSTVAGESGSADTVR;FNSANEDNVTQVR;TFYLNVLNEEER;NAVHTYVQAGSHLAAR;GAGAFGYFEVTHDITR;LGPNYLQIPVNCPFR;DAILFPSFIHSQK;VWPHSEYPLIPVGK;GPLLVQDVVFTDEMAHFDR;GPLLVQDVVFTDEMAHFDRER;FYTEDGNWDLVGNNTPIFFIR;NPVNYFAEVEQMAFDPSNMPPGIEPSPDK	1;1;1;1;1;1;1;1;1;1;1;1;1;1;1;1;1;1;1	19	106	22328;22332;42897;42899;42900;42901;42902;42904;75908;75946;75949;75962;79431;79432;79434;79436;79440;165442;79523;79528;79529;79531;79532;79534;79535;79538;79539;120762;176076;176080;182716;182719;182720;185484;185489;195631;195632;195633;195634;195639;195640;195641;195642;195643;195646;195648;195649;238574;238575;238576;238578;238582;238587;238588;248058;248061;248062;248069;248071;248073;24807…	-	Catalase OS=Sus scrofa GN=CAT PE=1 SV=1	0.988009	102	0.582442	0.769912	0.976379	103	0.320268	0.588448	0.946362	100	0.00639936	0.030292	1.04773	102	0.0130987	0.0555359	1.06293	103	0.00039996	0.00273551	1.01625	103	0.432657	0.76647	1.00698	99	0.812619	0.923039	1.02001	101	0.476652	0.732944	0.971946	104	0.278372	0.541135	0.911982	102	9.999e-05	0.000720091
tr|F1RFI1|F1RFI1_PIG	5895	49744.1	LTLILR;GTVVTGTLER;IILPQGK;DPELGLK;ILAEGGGAK;EHLLLAK;AEAGDNLGALVR;TTLTAAITK;ELLTEFGYK;ELAMPGEDLK;VEAQVYILSK;TVVTGIEMFHK;LLDAVDTYIPVPTR;GITINAAHVEYSTANR;QIGVEHVVVYVNK;GEETPIIVGSALCALEQR;ADAVQDSEMVELVELEIR;TIGTGLVTDTPAMTEEDK;DLEKPFLLPVESVYSIPGR;NMITGTAPLDGCILVVAANDGPMPQTR;ELLTEFGYKGEETPIIVGSALCALEQR	1;1;1;1;1;1;1;1;1;1;1;1;1;1;1;1;1;1;1;1;1	21	105	13666;13668;13670;13671;13672;60094;60097;69061;69062;69063;69066;69463;69465;79554;79561;79567;81904;81905;97478;97480;97489;97490;97492;97495;97499;97505;108514;108517;108518;108519;108520;108521;160123;160125;160128;160132;160804;160807;160809;160810;160811;160812;160816;160832;174196;174197;174198;174199;174200;174201;174202;174203;174205;206167;206170;206171;206172;206174;206183;206184;20820…	-	Elongation factor Tu OS=Sus scrofa GN=TUFM PE=1 SV=1	1.11254	98	9.999e-05	0.000614361	1.10115	95	9.999e-05	0.000942839	1.10471	99	9.999e-05	0.000883912	1.12303	104	9.999e-05	0.000827052	1.16168	101	9.999e-05	0.000806305	1.15384	101	9.999e-05	0.00106016	1.02948	100	0.213179	0.413948	1.04089	102	0.039696	0.120537	1.0858	101	9.999e-05	0.000726752	0.935808	103	9.999e-05	0.000720091
tr|F1RUK8|F1RUK8_PIG	2562	50789.8	LYSESLAR;YLDFK;MLLFTEVTR;TFEGVDPK;FNIPGAPPASMGR;VTEGSFVYK;DLGTDSQIFISR;DWNVDLIPK;VICILSHPIK;FVSISDLLVPK;QLICDPSYVK;FNIPGAPPASMGRGR;YIAIASTTVETK;GRDWNVDLIPK;FLVYVANFDENDPR;MTGSEFDFEEMK;MTGSEFDFEEMKR;EIRPALELLEPIEQK;KFLVYVANFDENDPR;SPYLYPLYGLGELPQGFAR;FDLGQDVIDFTGHALALYR;NTSDANSCQIIIPQNQVNR;VPSTEAEALASSLMGLFEK;NPYYGGESASITPLEDLYK;NPYYGGESASITPLEDLYKR;KFDLGQDVIDFTGHALALYR;KSDIYVCMISSAHNVAAQGK;TYDATT…	0;0;1;1;1;1;0;0;1;0;1;1;1;0;1;0;0;1;1;0;0;1;1;1;1;0;1;0	16	105	38632;38640;38644;49281;49290;77170;77171;77174;77175;77176;77177;77178;77179;77181;77182;77183;77184;80888;100611;100613;100614;100617;100618;100624;100625;100626;100628;100629;100641;134314;134316;134325;134359;134367;134378;134398;134414;134415;134475;134658;134675;134676;134707;134744;134745;139521;139523;139525;140355;140360;140361;140365;140366;140370;145685;145686;145688;145689;145690;1456…	-	Rab GDP dissociation inhibitor OS=Sus scrofa GN=GDI2 PE=1 SV=1	1.21104	160	9.999e-05	0.000614361	1.17769	162	9.999e-05	0.000942839	1.17851	160	9.999e-05	0.000883912	1.07886	160	9.999e-05	0.000827052	1.06467	153	9.999e-05	0.000806305	1.03096	153	0.0652935	0.237896	1.20746	163	9.999e-05	0.000566156	1.17554	162	9.999e-05	0.000655356	1.18878	157	9.999e-05	0.000726752	1.1118	153	9.999e-05	0.000720091
tr|F1S5J1|F1S5J1_PIG	4783	159836	LLAEILR;GSLILGFR;YAVLLK;ILGFMK;DALTTLK;ADAVWNK;LNDLFLK;ITELLYK;IWDELQK;LIQAYAMK;TALDLEQIPSR;DAFNIFLK;FSPTDFLAK;LQDAINILK;NASQFDWALMR;VYLQNEYK;ELYENLTAK;SMDINLWSK;LDSSAVLDTGK;NVQGIVEILK;EDSLSDFGSFFLR;TAQLTLSDLESK;DLLQIIFSFSK;VIEEQLEPALEK;MVFINNIALAQIK;LEDTALQILLACPVSR;AGYPQYVSEILEK;NLLDSYHVPELIK;DLPITEAVFSALVTGHAR;SYVLDKDVTSAK;AGDMENAENILTVMK;GFTLNDAANSLLIITQVR;VFDNTCHSGSPGSNQALLLLR;LFECDRDQLYYNLL…	1;1;1;1;1;1;1;1;1;1;1;1;1;1;1;1;1;1;1;1;1;1;1;1;1;1;1;1;1;1;1;1;1;1;1;1;1;1;1	39	104	22613;22616;22617;22619;22620;26972;26973;55472;55496;55513;55845;55847;55853;67650;76529;76532;76536;92442;92461;97046;97051;112051;112053;112055;112062;113638;113644;113656;113753;113757;122125;122129;122132;122133;139371;139374;140028;140031;140033;140034;140035;141704;141705;141710;148131;154840;154842;154843;154862;158441;158445;158449;161682;163621;163623;163624;163630;163634;193657;193661;…	-	Uncharacterized protein OS=Sus scrofa GN=LRPPRC PE=1 SV=1	1.19051	101	9.999e-05	0.000614361	1.09336	104	9.999e-05	0.000942839	1.11132	101	9.999e-05	0.000883912	1.20297	101	9.999e-05	0.000827052	1.14228	100	9.999e-05	0.000806305	1.13521	102	9.999e-05	0.00106016	1.21207	102	9.999e-05	0.000566156	1.12267	101	9.999e-05	0.000655356	1.14622	104	9.999e-05	0.000726752	0.960568	101	0.0069993	0.0265268
tr|F1S6B4|F1S6B4_PIG	3833	43397	LLQSVVI;GFPNLAFIR;WINLDNNR;IPPGVFSK;KVPVIPSR;NQLEEVPSALPR;ISNVPAINNK;NLMQLNLAHNILR;LPSLVFLYMEK;LENLLLLDLQHNK;VPTAIHQLYLDSNK;LDGNYLKPPIPLDLMMCFR;IHYLYLQNNFITELPVESFK	1;1;1;1;1;1;1;1;1;1;1;1;1	13	103	16435;16436;16437;16438;16439;16440;16441;16442;16443;16444;16445;16446;16447;16448;16449;16450;16451;60466;60468;60473;60474;60475;60478;60479;60482;60485;60487;60489;60492;60495;62913;62914;62915;62916;62918;87318;87320;87321;87322;87323;87324;87327;87332;87339;87346;101872;101874;101875;101876;101877;145967;145968;145969;145972;145974;145975;145976;145984;151631;151633;151634;151635;151636;151…	-	Uncharacterized protein OS=Sus scrofa GN=PRELP PE=1 SV=2	1.00016	102	0.993101	0.997409	0.977657	102	0.280572	0.53992	0.920153	96	9.999e-05	0.000883912	0.859179	98	9.999e-05	0.000827052	0.846184	100	9.999e-05	0.000806305	0.813834	96	9.999e-05	0.00106016	0.858144	102	9.999e-05	0.000566156	0.835519	101	9.999e-05	0.000655356	0.805207	94	9.999e-05	0.000726752	1.14265	99	9.999e-05	0.000720091
tr|F1SC49|F1SC49_PIG	1730	144166	VGIFPR;SATLPLPTR;EIPSGSPVSPR;NEPWYK;GDIVYIYK;YSFSEDTK;CDDGWFVGTSR;SIYDYQPGK;TYIELLPPAEK;FGDLLNIDDTAK;NDWEPPDKK;QIDQNWYEGEHHGR;FGDLLNIDDTAKR;NPVDYIDLPFSSSPSR;QGIFPITYVDVIK;HTGVIPTHHQFITNER;SVQDLSDVSADEVGIPLR;LTPVQVLEYGEAIAK;HFIPADYLESTEEFIR;KLTPVQVLEYGEAIAK;SQTSQDLFSYQALYSYIPQNDDELELR	1;1;1;1;1;1;1;1;1;1;1;1;1;1;1;1;1;1;1;1;1	21	103	10795;10811;10812;10813;10822;43039;43040;43041;43044;80866;80869;80870;80871;80872;80873;80874;85569;122784;122838;122857;122886;122901;122922;122925;122927;122929;122936;122945;124715;124725;124726;130088;130090;130092;130093;151747;151753;151754;151757;151758;209329;209334;209335;209336;209340;209341;209342;209343;209345;209346;221890;221891;221895;221901;221904;221905;247320;254615;254618;257…	-	Uncharacterized protein OS=Sus scrofa PE=1 SV=2	0.586321	103	9.999e-05	0.000614361	0.684385	103	9.999e-05	0.000942839	0.606666	103	9.999e-05	0.000883912	0.551339	102	9.999e-05	0.000827052	0.671209	103	9.999e-05	0.000806305	0.589407	103	9.999e-05	0.00106016	0.476413	103	9.999e-05	0.000566156	0.562334	103	9.999e-05	0.000655356	0.498506	103	9.999e-05	0.000726752	1.02888	99	0.193081	0.37898
tr|F1SPT5|F1SPT5_PIG	5473	185927	VVQDLAAR;GQVVDVVER;TEVLMGAQR;LMDATEELR;AMDYDVLLR;LSTVQGIVGSR;ELIQSVK;SLADVDMILAR;TFRPAAMLVER;IQNVVTSFAPQR;LHTLGDNLLDPR;HSNFLGAYDSIR;AETVQAALEEAQR;QLDQHLDLLK;EGQAMEFLVASVPR;ALAEGGGILSQVAETR;VLDPAIPIPDPYSPR;LASPGGTPSWTGPGFVR;DGFFGLSASDALGCQR;VLVLEMFSGGDAASLER;EIGEATEHLTQLEAK;DFLSQEGADPDSIEMVATR;YFSYDCGADFPGVPLAPPR;LTDVQDENFNANHALSSLER;YMVFLRPVCLEPGVSYK;GFSGIFPACHPCHACFGDWDR;VLELSIPASPEQIQHLAGEIAER;…	1;1;1;1;1;1;1;1;1;1;1;1;1;1;1;1;1;1;1;1;1;1;1;1;1;1;1;1	28	103	27938;27941;52414;53562;53564;53568;53573;69887;69888;73357;73913;73921;73922;73925;73926;73929;78888;78891;78893;79882;102718;102723;102731;102777;102783;102784;107167;107168;107171;107173;107175;127664;127665;127666;147785;147788;147790;148915;153579;153580;153584;153585;163221;163245;163250;163251;163252;163253;163254;163255;163257;163259;195801;195803;197717;197722;197732;197738;197766;197771…	-	Uncharacterized protein OS=Sus scrofa GN=LAMB2 PE=1 SV=2	0.725578	102	9.999e-05	0.000614361	0.716004	103	9.999e-05	0.000942839	0.753212	102	9.999e-05	0.000883912	0.679032	102	9.999e-05	0.000827052	0.689012	102	9.999e-05	0.000806305	0.707469	101	9.999e-05	0.00106016	0.64019	103	9.999e-05	0.000566156	0.630099	103	9.999e-05	0.000655356	0.67469	103	9.999e-05	0.000726752	1.04668	99	0.00339966	0.0141177
tr|F1SV22|F1SV22_PIG	117	834415	VMDFFR;LMALGPIR;LTVEEAVR;AFSIDIIR;TLVLESER;MFNALIHR;NLLVSVQSR;LIIEMLER;LQDELVTLR;APLTVAQSIAR;VDEIDAAIQR;LSPHELTALR;TGSLEEMTQR;ATSFASAVK;QEQLELTLGR;ITGQLESLESR;LQELVDVK;SSQIDQAIVK;ETISLPEAIK;SIQDAELLVK;HLWENLGEK;WQQVWLLALER;EFANFDFDVWR;QLEDILVLAK;LELLLQIANK;SFPQNPVELK;LVSDANEQYK;ITEGYDGLTVRPR;FLDVLELAEK;LNHQGELMLK;QLTLASALEQK;MPPLIPAEVDK;QEFIDGILASK;TEQSVALLEQK;VTLDPVQLESSLLR;TCQPAVLPEEK;LLEAQLFAG…	0;1;0;1;1;1;1;1;1;1;1;1;1;1;1;1;1;1;1;1;1;0;1;1;1;1;1;1;1;1;1;1;1;1;1;1;1;1;1;1;1;1;1;1;1;1;1;1;1;1;0;1;1;1;1;1;1;1;1;1;1;1;1;1;1;1;1;1;1;1;1;1;1;1;1;1;1;1;1;1;1;1;1;1;1;1;1	83	103	21057;21058;27842;27843;34565;34566;37710;37718;40522;52622;52623;52629;56428;56719;56720;56722;71952;81254;82113;84785;87946;97564;97567;97757;110926;110928;115178;157174;160422;164334;167063;170948;171737;171965;176130;176965;179286;180802;182095;183713;189322;191889;194893;201995;202000;207221;208774;214647;217107;222766;222770;223539;223549;228393;228397;228454;237600;238895;238896;240874;248…	-	Uncharacterized protein OS=Sus scrofa GN=MACF1 PE=1 SV=2	1.04981	101	0.00289971	0.011212	1.02921	99	0.0543946	0.169761	1.01612	98	0.30217	0.568942	0.893742	102	9.999e-05	0.000827052	0.919718	102	9.999e-05	0.000806305	0.897313	100	9.999e-05	0.00106016	1.04832	103	0.0379962	0.104313	1.0541	101	0.00139986	0.00668003	1.06462	100	0.00029997	0.0018479	1.12827	101	9.999e-05	0.000720091
sp|Q9GMB0|RPN1_PIG	3652	68805	IDHILDAL;QPDSGISSIR;IILPEGAK;FPLFGGWK;LAHLGVQVK;ALTSEVALLQSR;SEDLLDYGPFR;TVDLSSHLAK;NIQVDSPYEISR;TILPAAAQDVYYR;DVPPYSQDTFK;AASFLLALEPELEAR;VTAEVVLAHAGSSSSPR;KDTYIENEK;FFTVTLPVALDPGAK;VHSENNSPFLTITSMTR;VACITEQVLTLVNKR;LVDHVFDEQVIDSLTVK;VIEVSHWGNIAVEENVDLK;NLVEQHIQDIVVHYTFNK;QFVVFEGNHYFYSPYPTK;APDELHYTYLDTFGRPVIVAHK;ISVTVETVYTHVLQPYPTQITQSEK;THYIVGYNLPSYEYLYNLGDQYALK	1;1;1;1;1;1;1;1;1;1;1;1;1;1;1;1;1;1;1;1;1;1;1;1	24	101	33571;33572;33573;33574;33575;33576;33577;33578;33579;33580;33581;33582;66205;86596;86598;117419;117422;117425;117426;117427;117428;117429;117434;121423;121424;121425;121426;126902;126904;126911;126913;133592;133593;133595;133596;133598;133599;133600;133601;133602;133603;133605;133606;151807;151812;151813;151818;151820;164423;164432;164435;164442;181912;181928;181999;215322;215325;215328;215330;2…	tr|F1SPG2|F1SPG2_PIG	Dolichyl-diphosphooligosaccharide--protein glycosyltransferase subunit 1 OS=Sus scrofa GN=RPN1 PE=1 SV=1	1.11802	97	9.999e-05	0.000614361	1.02349	97	0.180782	0.404329	1.08145	98	9.999e-05	0.000883912	1.06298	100	0.00059994	0.00398757	1.00281	97	0.843116	0.948764	1.02542	96	0.19858	0.511606	1.1182	98	9.999e-05	0.000566156	1.01448	99	0.629837	0.840892	1.0748	98	0.00459954	0.0202414	1.01067	93	0.593641	0.778892
tr|F1S232|F1S232_PIG	662	66032.7	ILLEAAR;AFEPATGR;VFVQK;IMEMSAK;FTEEVVK;EVNLAVQDAK;MGPLINRPHLER;TVCVEMGDVESVF;ISFTGSVPTGSK;VIATFTCSGEK;ANDTTFGLAAGVFTR;VTIEYYSQLK;GIKPVTLELGGK;VLCGGDLYVPEDPK;EILDKFTEEVVK;SPLIIFSDCDMGNAVK;EEIFGPVMSILSFDTEAEVVER;VIATFTCSGEKEVNLAVQDAK;REPLGVCVGIGAWNYPFQIACWK	1;1;0;1;1;1;1;1;1;1;1;1;1;1;1;1;1;1;1	18	101	18109;18110;18111;18113;18116;18117;18118;25320;25321;25327;35823;35831;35835;35841;78298;78299;78302;89408;89413;89414;89419;156537;156540;156542;156543;156546;156548;156552;156553;156554;156559;156560;167790;167791;167793;167794;167796;167797;167800;167801;167805;167806;167807;167808;167810;167811;167813;167815;167817;172727;172746;179401;179402;179403;179404;183118;183121;183123;183130;183131;…	-	4-trimethylaminobutyraldehyde dehydrogenase OS=Sus scrofa GN=ALDH9A1 PE=1 SV=2	0.879533	103	9.999e-05	0.000614361	1.01689	102	0.417058	0.684324	0.98472	98	0.411659	0.682591	1.20845	105	9.999e-05	0.000827052	1.43066	104	9.999e-05	0.000806305	1.30837	95	9.999e-05	0.00106016	0.786724	104	9.999e-05	0.000566156	0.905402	101	9.999e-05	0.000655356	0.886252	101	9.999e-05	0.000726752	0.704379	103	9.999e-05	0.000720091
tr|F1S2E2|F1S2E2_PIG	3928	54232.9	TLEDAIR;FNAILCSR;NTPAFFAER;SEIDLLDIR;TILALMK;LLISLSQGNR;QQILLSFK;SELSGNFEK;GTIADAPGFDPLR;AHLVAVFNEYQR;TPILFDAYEIK;GAGTDEACLIEILASR;SLYHDITGDTSGDYR;GFGTDEQAIIDCLGSR;EMSGDLEEGMLAVVK;GTIADAPGFDPLRDAEVLR;EAIKGAGTDEACLIEILASR;LLISLSQGNRDESTNVDMALVQR	1;1;1;1;1;1;1;0;1;1;1;1;1;1;1;1;1;1	17	101	21448;21450;47796;47797;64912;64914;69129;69130;69132;69133;69135;69136;69137;73598;73602;73603;73604;73605;73607;74835;74843;74845;74851;74853;124883;124884;124885;124886;124887;124888;124890;124891;124892;134759;134762;134767;134769;139287;139290;139291;139295;172077;172084;172086;172087;172088;172090;172091;172092;172093;172094;172096;172098;218860;218861;218863;218864;218868;281438;234490;234…	-	Annexin OS=Sus scrofa GN=ANXA11 PE=1 SV=2	0.926934	97	9.999e-05	0.000614361	0.937418	98	0.00109989	0.00731055	1.00236	91	0.910009	0.969191	1.02314	99	0.231977	0.508852	1.08314	99	9.999e-05	0.000806305	1.04296	83	0.0224978	0.105437	0.875377	96	9.999e-05	0.000566156	0.895607	97	9.999e-05	0.000655356	0.913946	90	0.00019998	0.00131315	0.876427	99	9.999e-05	0.000720091
tr|F1S8L9|F1S8L9_PIG	2639	87507.5	FIEIAAR;LNTLLQR;TTWVTK;AVVVCPK;MMVAGFK;VCFEMK;MCLFAGFQR;DLPEHAVLK;NGQDLGIAFK;KAEVEGK;KAVVVCPK;MMVAGFKK;GYFEYIEENK;GKVCFEMK;NFILDQTNVSAAAQR;YNILGTNTIMDK;SSGPTSLFAVTVAPPGAR;RNFILDQTNVSAAAQR;LLEQYKEESK;DCEVVMMIGLPGAGK;GYFEYIEENKYSR;LSASSLTMESFAFLWAGGR;KDCEVVMMIGLPGAGK;KAVVVCPKDEDYK;EKPYFPIPEEYTFIQNVPLEDR;EVLAERPLFPHVLCHNCAVEFNFGQK;GNFTLPEVAECFDEITYVELQKEEAQK	1;1;1;1;1;0;1;1;1;1;1;1;1;1;1;1;1;1;1;1;1;1;1;1;1;1;1	26	101	21639;21644;21645;21646;21647;21648;21652;21653;21659;21661;21662;26455;26456;61907;61909;61916;61918;69677;69678;69717;69745;72182;72184;72187;72189;72191;72192;72193;72198;72210;75469;79019;82071;82072;82073;82074;82075;82076;82077;82078;82079;138252;149793;149801;150408;190454;190455;190456;193823;213730;213732;213733;213734;278988;216909;227705;227706;227707;236701;236702;236703;236704;236705…	-	Uncharacterized protein OS=Sus scrofa GN=HNRNPU PE=1 SV=2	1.11621	101	9.999e-05	0.000614361	1.00175	88	0.927907	0.978405	1.09411	97	0.00089991	0.00583868	1.18743	97	9.999e-05	0.000827052	1.10397	94	9.999e-05	0.000806305	1.15371	96	0.00019998	0.00186578	1.46728	97	9.999e-05	0.000566156	1.2692	96	9.999e-05	0.000655356	1.48315	95	9.999e-05	0.000726752	0.915735	98	9.999e-05	0.000720091
tr|K9IW91|K9IW91_PIG	3161	295161	ALGLVIR;TLGDLVR;DTMLQALR;AIITALGVDR;LFCLTLHR;IDPEAFITR;GMGFLMK;GLGILSLK;LSSLFIK;LMDEAVLALR;EILSELGK;FVIQGAGAK;ASLLDPVPEVR;ALGTLVSHVTLR;QAGAEALSQAVAR;IIIEDLLEATR;LLTWVIGTASPR;VVLPYLVPK;ELILPTIQK;EMLQAQLDK;TALLEFYMK;LAYGLLEELK;LMPEIVATASK;LYRPPPVLDALGR;LMQQLLESDK;IISESPPDQWEAR;QSVVVLMGSLAK;LTEVLTDSHVK;ILPEIIPILEEGLR;QGEEVFQSLCK;QGVCIGLSEIMK;AYSDQAIVNLLK;DAVLYFSESLVPTAR;NLLNSLQSSGIGSK;KGAAYGLAGLVK;D…	1;1;1;1;1;1;1;1;1;1;1;1;1;1;1;1;1;1;1;1;1;1;1;1;1;1;1;1;1;1;1;1;1;1;1;1;1;1;1;1;1;1;1;1;1;1;1;1;1;1;1;1;1;1;1	55	101	14475;16760;40633;59413;66247;66587;66589;72181;75969;75971;77963;82834;82836;82837;82838;99720;99733;100251;100413;100414;100417;100419;120772;122028;122034;122035;126293;126295;134171;134173;134178;140045;140046;140047;140048;140049;147641;153693;164270;173772;173773;173774;173775;177240;177243;178456;178457;190105;195904;195905;198428;198429;198430;200814;216473;216474;216475;222578;222586;225…	-	GCN1 general control of amino-acid synthesis 1-like 1 OS=Sus scrofa GN=GCN1L1 PE=2 SV=1	1.1153	101	9.999e-05	0.000614361	1.07574	96	9.999e-05	0.000942839	1.09753	96	9.999e-05	0.000883912	1.03247	99	0.117488	0.316163	1.01214	101	0.422058	0.718016	1.03028	97	0.149085	0.42286	1.15925	99	9.999e-05	0.000566156	1.10313	95	9.999e-05	0.000655356	1.15524	97	9.999e-05	0.000726752	1.0465	97	9.999e-05	0.000720091
tr|F1RG16|F1RG16_PIG	2499	45964.9	YIGIVK;VHIEIGPDGR;YIEVFK;GLPFGCTK;DGAAGVHFIYTR;TEMDWVLK;DLSYCLSGMYDHR;ATENDIYNFFSPLNPVR;ITGEAFVQFASQELAEK;YGDGEFTVQSTTGHCVHMR;VTGEADVEFATHDEAVAAMSK;GLPWSCSVEDVQNFLSDCTIR;SGAYSAGYGGYEEYSGLSDGYGFTTDLFGR	1;0;1;1;1;1;1;0;1;1;1;1;1	11	99	51630;51637;51638;51640;51642;73236;73239;73240;73241;73243;73245;73246;73247;73248;73249;73251;73252;73254;73255;73256;73257;73259;73260;73261;73262;73263;73264;73265;73266;73267;73269;73270;75332;75340;96909;96913;96920;96924;132542;132543;132544;132545;132546;132547;132548;132549;132550;132552;218044;138106;138114;138115;138116;138117;138119;138122;138125;138128;138132;138135;138137;219464;219…	-	Uncharacterized protein OS=Sus scrofa GN=HNRNPF PE=1 SV=1	1.37546	99	9.999e-05	0.000614361	1.15198	92	9.999e-05	0.000942839	1.27697	97	9.999e-05	0.000883912	1.181	98	9.999e-05	0.000827052	1.01926	98	0.30497	0.602443	1.09892	94	0.00059994	0.00482134	1.51593	98	9.999e-05	0.000566156	1.2684	99	9.999e-05	0.000655356	1.41004	97	9.999e-05	0.000726752	1.12316	96	9.999e-05	0.000720091
tr|F1SI77|F1SI77_PIG	466	47286.3	GGNMK;SGFFDER;AGVHIK;VISMEK;GLSLPPACTR;GWEFMWNER;VVVDALSGLK;IPPPLPNKH;LYPPSAEYPDLR;RLYPPSAEYPDLR;SFLIWVNEEDHTR;LGYILTCPSNLGTGLR;LYPPSAEYPDLRK;GTGGVDTAATGSIFDISNLDR;RGTGGVDTAATGSIFDISNLDR;TVGMVAGDEETYEVFAELFDPVIQER;TTPTGWTLDQCIQTGVDNPGHPFIK;LSEMTEAEQQQLIDDHFLFDKPVSPLLTAAGMAR	0;1;0;0;1;1;1;1;1;1;1;1;1;1;1;1;1;1	15	98	20653;26379;36638;36639;55342;55348;55354;55357;55359;55361;55363;55369;55370;55382;68722;68726;68727;68730;68731;68736;68737;68738;68740;68742;68743;117070;117071;117072;117073;117074;117075;121615;132209;132223;132230;132231;132232;132234;132236;132238;132239;132240;132241;132242;132245;132247;132248;132249;132250;132254;135395;135398;135401;135403;135404;164444;164449;164450;164457;164461;1644…	-	Uncharacterized protein OS=Sus scrofa GN=LOC100519994 PE=1 SV=1	0.777366	97	9.999e-05	0.000614361	1.06544	95	0.00019998	0.00168364	0.984083	95	0.536346	0.788721	1.33007	98	9.999e-05	0.000827052	1.86194	98	9.999e-05	0.000806305	1.66297	94	9.999e-05	0.00106016	0.605675	95	9.999e-05	0.000566156	0.813227	94	9.999e-05	0.000655356	0.783312	97	9.999e-05	0.000726752	0.560133	98	9.999e-05	0.000720091
tr|I7HD36|I7HD36_PIG	1277	113845	AAEILAR;GIVVYTGDR;LSLDELHR;HLLVMK;IMESFK;LIIVEGCQR;TSATWLALSR;AAVPDAVGK;YHTEIVFAR;LIFDNLK;LNIPVSQVNPR;NMVPQQALVIR;SPDFTNENPLETR;CIELCCGSVK;AVAGDASESALLK;IVEIPFNSTNK;LIFDNLKK;VIMVTGDHPITAK;NIAFFSTNCVEGTAR;DMTSEQLDDILK;DAFQNAYLELGGLGER;ADIGVAMGIAGSDVSK;GVGIISEGNETVEDIAAR;AVFQANQENLPILK;QGAIVAVTGDGVNDSPALK;MSINAEEVVVGDLVEVK;KADIGVAMGIAGSDVSK;NLEAVETLGSTSTICSDK;WINDVEDSYGQQWTYEQR;QAADMILLDDNFASIVTGVE…	1;1;1;1;0;0;1;0;1;0;0;0;1;1;1;1;0;0;1;1;1;0;0;1;0;1;0;0;1;0;1;1;1	19	98	14639;14650;47655;47660;47663;48109;48113;48114;48115;63178;63179;63182;63184;63185;63187;66056;66062;66065;66066;66069;66071;72200;76070;76074;83079;83086;83087;83088;84474;84478;84479;84480;84481;84483;84484;84485;84489;84490;92432;92433;92440;112301;112303;121300;121304;121311;121312;121313;193648;193649;193651;193652;193653;193654;193656;193662;196658;198366;198376;198385;198387;198388;198389…	tr|F1SAX3|F1SAX3_PIG;tr|D2WKD6|D2WKD6_PIG	Sodium/potassium-transporting ATPase subunit alpha (Fragment) OS=Sus scrofa GN=atp1a1 PE=2 SV=1	0.823907	97	9.999e-05	0.000614361	0.965503	94	0.0484952	0.156387	0.943299	94	0.00049995	0.00349027	1.35924	97	9.999e-05	0.000827052	1.70489	98	9.999e-05	0.000806305	1.57899	94	9.999e-05	0.00106016	0.746519	98	9.999e-05	0.000566156	0.902607	98	9.999e-05	0.000655356	0.878106	96	9.999e-05	0.000726752	0.577918	98	9.999e-05	0.000720091
sp|Q3YLA6|SRSF1_PIG	1220	27823.8	DIDLK;LRVEFPR;DGTGVVEFVR;IYVGNLPPDIR;DIEDVFYK;KEDMTYAVR;GGPPFAFVEFEDPR;TKDIEDVFYK;VVVSGLPPSGSWQDLK;GGPPFAFVEFEDPRDAEDAVYGR;RGGPPFAFVEFEDPRDAEDAVYGR	0;0;1;1;1;1;1;1;1;1;1	9	97	33221;34589;34591;70136;70137;70138;70141;70143;70147;70150;70154;117592;117593;117596;117599;117600;117601;117603;117604;117609;117611;117614;117617;117618;117619;117621;117622;117623;117624;117626;117635;117636;117637;117641;117643;117647;117649;117650;117651;117653;117654;117655;140143;140147;140148;140149;163520;163521;163522;205783;205785;205787;205794;205795;205796;205798;205801;273900;2739…	-	Serine/arginine-rich splicing factor 1 OS=Sus scrofa GN=SRSF1 PE=2 SV=3	1.31825	97	9.999e-05	0.000614361	1.20584	95	9.999e-05	0.000942839	1.1875	93	9.999e-05	0.000883912	1.09728	96	9.999e-05	0.000827052	1.03335	97	0.0560944	0.183913	1.00023	91	0.989701	0.996602	1.31	96	9.999e-05	0.000566156	1.20629	94	9.999e-05	0.000655356	1.20013	96	9.999e-05	0.000726752	1.16547	97	9.999e-05	0.000720091
tr|F1RHL9|F1RHL9_PIG	2806	104219	VIQSYNIR;TIPWLENR;LEDFRDYR;VLAVNQENER;EGLLLWCQR;EQILLQK;ALDYIASK;DGLGLCALIHR;LASELLEWIR;MVSDIAGAWQR;HTNYTMEHIR;GITQEQMNEFR;VGWELLLTTIAR;LMLLLEVISGER;TFTAWCNSHLR;TINEVETQILTR;GYEEWLLNEIR;DLLLDPAWEK;HRPDLIDYSK;GYEEWLLNEIRR;QYEHNIINYK;QSILAIQNEVEK;ISNRPAFMPSEGK;ETADTDTAEQVIASFR;ISSSNPYSTVTVDDIR;ELPPDQAQYCIK;NVNIQNFHTSWK;FAIQDISVEETSAK;LVSIGAEEIVDGNVK;QLVPIRDQSLQEELAR;ACLISMGYDLGEAEFAR;CQLEINFNTLQTK;…	1;0;0;1;0;1;1;1;0;1;0;1;1;0;0;1;0;0;1;0;1;1;1;1;1;1;1;0;1;1;1;0;0;1;1;0;1;1;1;0;1;1;1;1	29	97	50243;50244;59330;59332;59333;59335;59336;59337;59339;59340;59342;59343;59346;59347;59348;59350;78279;93589;94491;94495;94496;94501;94502;94503;94505;94507;94508;94514;94518;95090;95102;97359;97367;97368;97372;97381;108697;108698;110253;110255;110257;111135;111136;111137;111139;111143;111144;111145;130588;130589;145866;151182;151186;151187;151189;151439;151441;151443;151444;151446;151447;156056;1…	-	Uncharacterized protein OS=Sus scrofa GN=ACTN2 PE=1 SV=1	0.665858	105	9.999e-05	0.000614361	0.681093	105	9.999e-05	0.000942839	0.653509	105	9.999e-05	0.000883912	0.578794	105	9.999e-05	0.000827052	0.613151	105	9.999e-05	0.000806305	0.582558	105	9.999e-05	0.00106016	0.517426	104	9.999e-05	0.000566156	0.523918	105	9.999e-05	0.000655356	0.513471	105	9.999e-05	0.000726752	1.10791	105	9.999e-05	0.000720091
tr|F1S441|F1S441_PIG	1554	67992.2	GLVLLSR;LHFIFR;TYFTDK;WEVDEMK;GTLSGWILSK;TPYTIMFGPDK;TPELNLDQFHDK;APVPTGEVYFADSFDR;VVDDWANDGWGLK;WEVDEMKETK;KPEDWDERPK;RVVDDWANDGWGLK;YDGKWEVDEMK;IPNPDFFEDLEPFK;VVDDWANDGWGLKK;KIPNPDFFEDLEPFK;CESAPGCGVWQRPMIDNPNYK;WKPPMIDNPNYQGIWKPR;TPELNLDQFHDKTPYTIMFGPDK	1;1;1;1;1;1;1;1;1;1;1;1;1;1;1;1;1;1;1	19	97	15605;15606;15607;15608;15611;15612;15613;15614;15615;23230;23232;23236;23238;23249;23258;23262;23267;70163;113277;113281;113282;149603;149605;149606;149607;149611;149612;149613;149615;149616;149617;149618;149620;149624;208360;208362;208363;208367;208372;208375;252818;252825;252827;252829;252831;252832;252833;252836;252838;255006;255007;255010;255011;255012;255013;255014;255015;255016;255017;2550…	-	Uncharacterized protein OS=Sus scrofa GN=CANX PE=1 SV=1	1.17259	96	9.999e-05	0.000614361	1.0819	94	0.00029997	0.00240793	1.01699	89	0.228977	0.480294	1.17325	95	9.999e-05	0.000827052	1.12001	97	9.999e-05	0.000806305	1.04315	94	0.00319968	0.0206839	1.19016	96	9.999e-05	0.000566156	1.10217	94	9.999e-05	0.000655356	1.07395	90	9.999e-05	0.000726752	0.971057	90	0.0323968	0.0953433
tr|F1S5A8|F1S5A8_PIG	2140	91655.5	FNLPR;FTDILVR;VAAMSVAQR;SLMSADNVR;YMTDGMLLR;YYDILK;IFEPPPPK;YGVIILDEAHER;SNLGSVVLQLK;VESLLVTAISK;LQLPVWEYK;LDLGEDYPSGK;VIVMSATLDAGK;TLATDILMGVLK;TEMQDNTYPEILR;THPVEIFYTPEPER;IRVESLLVTAISK;ALVTGYFMQVAHLER;LQLPVWEYKDR;IIPLYSTLPPQQQQR;ASTNAMLISAGLPPLK;VADEMDVMLGQEVGYSIR;TCTDIKPEWLVK;AYKTEMQDNTYPEILR;IAPQYYDMSNFPQCEAK;FAHIDGDHLTLLNVYHAFK;LGIDDLVHFDFMDPPAPETLMR;THPVEIFYTPEPERDYLEAAIR;KLGIDDLVHFDFMDPPA…	1;1;1;1;0;1;1;1;1;1;1;1;1;1;1;1;1;1;1;1;1;1;1;1;1;1;1;1;1	28	97	8129;27034;27037;27041;37277;37278;50175;74606;74607;74609;79291;110001;110002;110003;110004;110009;163007;163008;163013;176831;176832;176833;176834;176835;176836;177259;177260;177261;177262;177263;181745;181747;181748;187064;187066;187070;187073;190122;190127;190136;209635;209638;213672;213674;217518;217520;217524;217526;242539;246648;246852;246859;246860;246867;250523;257299;257301;257302;25730…	-	Uncharacterized protein OS=Sus scrofa GN=DHX15 PE=1 SV=1	1.234	93	9.999e-05	0.000614361	1.11455	88	9.999e-05	0.000942839	1.19305	96	9.999e-05	0.000883912	1.12805	97	9.999e-05	0.000827052	1.04467	93	0.00039996	0.00273551	1.08673	90	9.999e-05	0.00106016	1.29623	96	9.999e-05	0.000566156	1.1619	97	9.999e-05	0.000655356	1.26256	93	9.999e-05	0.000726752	1.07546	95	9.999e-05	0.000720091
tr|F1SKM0|F1SKM0_PIG	6301	53331.4	SLLTYGR;SGMFWLR;IAEVDASVVR;IPLAEWESR;MVLAAAGGVEHR;QLLDLAQK;RIPLAEWESR;EHTAYYIK;LCTSATESEVVR;EVESMGAHLNAYSTR;ADLTEYVSQHYK;DVILQELQENDSSMR;NALVSHLDGTTPVCEDIGR;VASEQSSQPTCTVGVWIDAGSR;HFSSLSGTYVEDAVPAFTPCR;YFYDQCPAVAGLGPIEQLPDYNR;YENEKNNGAGYFVEHLAFK;AVELLADIVQNCSLEDSQIEKER;DVVFDYLHATAFQGTPLAQSVEGPSENVR	1;1;1;1;1;1;1;1;1;1;1;1;1;1;1;1;1;1;1	19	97	20609;20611;20612;31369;31371;31372;31373;31374;66042;66043;66044;66047;66051;66053;66054;66055;66060;66061;66072;66073;66074;74767;104652;104653;104654;104655;104659;104660;104663;104664;104665;104666;111067;111068;111069;111071;111075;111076;111077;111078;117569;117573;117574;117575;117579;139050;139064;139065;145637;145647;145650;145654;231853;231856;231857;231858;288508;251907;251909;251912;2…	-	Uncharacterized protein OS=Sus scrofa GN=UQCRC1 PE=1 SV=1	0.95732	94	0.0170983	0.0526651	0.995885	89	0.782322	0.923482	1.09096	87	9.999e-05	0.000883912	1.07647	96	0.00019998	0.00154227	1.18253	95	9.999e-05	0.000806305	1.22133	87	9.999e-05	0.00106016	0.912308	91	0.00049995	0.0023353	0.970746	91	0.340766	0.606416	1.151	90	9.999e-05	0.000726752	0.85978	94	9.999e-05	0.000720091
tr|I3LLI8|I3LLI8_PIG	4825	26807.8	IISSIEQK;YLAEFATGNDR;QMVETELK;VAGMDVELTVEER;EAAENSLVAYK;HLIPAANTGESK;YLAEFATGNDRK;LICCDILDVLDK;AASDIAMTELPPTHPIR;KVAGMDVELTVEER	0;1;1;1;1;1;1;0;1;1	8	97	107908;107909;107911;107913;107914;107915;107916;107917;107918;107920;117499;117505;117506;117507;117508;117509;125182;125191;125195;125198;125200;125204;172284;172290;172291;172292;172293;172295;172296;172297;172298;172300;172302;172303;172305;172306;172307;172308;172309;172310;187306;187310;187312;187313;187317;187320;187322;199820;199825;199826;199829;199831;199835;199837;237142;237145;237152;…	-	Uncharacterized protein OS=Sus scrofa PE=1 SV=1	1.10256	90	9.999e-05	0.000614361	1.05259	91	0.00029997	0.00240793	1.03728	94	0.0474953	0.151642	1.03306	93	0.0531947	0.173601	1.03871	95	0.00679932	0.0328224	1.01399	94	0.444456	0.775662	1.05505	93	0.0205979	0.0626532	1.01893	91	0.447755	0.705554	1.0405	92	0.0741926	0.20649	1.02275	94	0.127487	0.27784
tr|F1SQN1|F1SQN1_PIG	6523	58514.9	TVTIVVR;MLVELSK;FSNISAAK;SIHDALCVIR;AYILNLVK;TLSGMESYCVR;EDIEFICK;VIDPATATSVDLR;TGCNVLLIQK;ALIAGGGAPEIELALR;IGLIQFCLSAPK;GDVTITNDGATILK;GIHPTIISESFQK;DALSDLALHFLNK;DTLLNSATTSLNSK;GIEILTDMSRPVELSDR;TDMDNQIVVSDYVQMDR;VVSQYSSLLSPMSVNAVMK;LGGTIDDCELVEGLVLTQK;AQDIEAGDGTTSVVIIAGSLLDSCTK;AFADAMEVIPSTLAENAGLNPISTVTELR;TIGTKPVAHIDQFTADMLGSAELAEEVNLNGSGK	1;1;1;1;1;1;1;1;1;1;1;1;1;1;1;1;1;1;1;1;1;1	22	96	18259;18262;18263;80570;80571;80573;80576;80578;80582;85786;85790;85796;85797;85798;85799;85800;85801;85804;85806;96818;96872;96877;96878;96881;112776;112777;112778;112779;112780;112781;112782;112783;112784;130870;130871;130872;147221;147271;147275;147279;147281;173060;173061;173062;202252;202257;202258;202259;202261;202262;202263;202264;202265;228558;228560;228562;228563;244124;244126;244127;244…	-	T-complex protein 1 subunit delta OS=Sus scrofa GN=CCT4 PE=1 SV=1	1.20435	95	9.999e-05	0.000614361	1.03251	86	0.0520948	0.164691	1.1765	92	9.999e-05	0.000883912	1.03347	94	0.0532947	0.173767	0.940268	90	9.999e-05	0.000806305	1.00624	88	0.732527	0.933995	1.23783	96	9.999e-05	0.000566156	1.07927	94	0.00029997	0.0017053	1.25719	95	9.999e-05	0.000726752	1.12685	92	9.999e-05	0.000720091
sp|P63246|RACK1_PIG	230	35492.7	VWQVTIGTR;TIIMWK;IIVDELK;IWDLEGK;DETNYGIPQR;LWDLTTGTTTR;QEVISTSSK;VWNLANCK;DVLSVAFSSDNR;LWNTLGVCK;LTRDETNYGIPQR;YWLCAATGPSIK;DGQAMLWDLNEGK;YTVQDESHSEWVSCVR;FSPNSSNPIIVSCGWDK;HLYTLDGGDIINALCFSPNR;AEPPQCTSLAWSADGQTLFAGYTDNLVR	1;1;1;1;1;1;1;1;1;1;1;1;1;1;1;1;1	17	95	66257;66258;66261;66262;66263;66264;73993;73995;73996;73997;73998;84039;84040;84042;84046;84048;84056;84057;84059;84060;84069;91836;99540;99542;99546;120139;120143;120144;120145;120146;120147;120148;120150;120151;125500;132984;132989;132990;132992;132993;132995;133116;133118;133120;133121;133122;133123;133124;133126;133127;133129;133131;157708;157712;157713;157715;157716;157717;205371;205381;2330…	-	Receptor of activated protein C kinase 1 OS=Sus scrofa GN=RACK1 PE=1 SV=3	1.24612	92	9.999e-05	0.000614361	1.16387	88	9.999e-05	0.000942839	1.27693	88	9.999e-05	0.000883912	1.10377	93	9.999e-05	0.000827052	1.07663	90	9.999e-05	0.000806305	1.09068	80	9.999e-05	0.00106016	1.26332	94	9.999e-05	0.000566156	1.16987	91	9.999e-05	0.000655356	1.33952	91	9.999e-05	0.000726752	1.10492	95	9.999e-05	0.000720091
tr|F1S0X9|F1S0X9_PIG	6498	46718	VIAPWR;IDIVENR;FIGMK;QGLGLK;MPEFYNR;VQVSVFK;VFIEDVSK;NDLMEYAK;NQAPPGLYTK;QHGIPIPVTPK;KVFIEDVSK;APNSPDILEIEFK;FELSCYSLAPQIK;STALELFVYLNEVAGK;EQGYDVIAYLANIGQK;FAELVYTGFWHSPECEFVR;EFVEEFIWPAIQSSAMYEDR;TQDPAKAPNSPDILEIEFK;GIYETPAGTILYHAHLDIEAFTMDR;EQGYDVIAYLANIGQKEDFEEAR;NPWSMDENLMHISYEAGILENPK	1;1;1;1;1;1;1;1;1;1;1;1;1;1;1;1;1;1;1;1;1	21	95	14457;14458;26533;26537;31924;34937;34940;34941;34944;34954;34956;34970;34971;34974;34976;34977;34990;34992;34993;35004;43137;43139;77689;113389;113391;113392;113393;113394;126828;126829;126833;126838;157116;157117;157122;157123;157125;157128;157129;157130;157132;157134;157135;157136;157138;157140;157141;157145;157146;157148;157156;184829;184830;184831;184833;184835;184836;184837;233596;233601;25…	-	Uncharacterized protein OS=Sus scrofa GN=ASS1 PE=1 SV=1	0.691143	94	9.999e-05	0.000614361	0.940422	92	0.00589941	0.029013	0.811669	92	9.999e-05	0.000883912	1.16588	88	9.999e-05	0.000827052	1.61266	95	9.999e-05	0.000806305	1.34996	92	9.999e-05	0.00106016	0.678308	95	9.999e-05	0.000566156	0.931256	94	0.00539946	0.0218951	0.777724	91	9.999e-05	0.000726752	0.570624	94	9.999e-05	0.000720091
tr|F1SDN2|F1SDN2_PIG	1702	51370.6	LAAAFAVSR;AALLGLLHR;NIVVVDGVR;ELMPHDLAR;VGSPPLEK;MMLDLNK;TLAKPNIR;EAALGAGFSDK;DFTYVSQDPK;IPFLQSGTSYK;ALAMGYKPK;KMMLDLNK;AMDSDWFAQNYMGR;DQLLLGPTYATPK;AQDEGLLSDVVPFK;DVVDYLVFGTVIQEVK;LNFLSPELPAVAEFSTSETMGHSADR;EGGQYGLVAACAAGGQGHAMIVEAYPK	1;1;1;1;1;1;1;1;1;1;1;1;1;1;1;1;1;1	18	95	32789;32790;32792;32797;44658;44659;44661;44662;44663;44664;44665;44667;44668;44671;44672;44673;44674;44675;44677;44678;44679;44683;44687;46145;46168;46169;46170;70671;70676;70679;70684;70687;70688;70691;70697;82847;82848;82849;82850;82852;82854;82855;82856;82858;92824;92826;92828;92838;106480;106484;106488;150588;188709;200566;200567;200568;200570;200571;200572;200573;200574;200576;211915;211917…	-	Uncharacterized protein OS=Sus scrofa GN=HADHB PE=1 SV=2	0.957162	90	0.0513949	0.129809	0.974398	93	0.344566	0.613178	1.00106	88	0.967003	0.98806	1.09361	85	9.999e-05	0.000827052	1.17603	86	9.999e-05	0.000806305	1.20367	87	9.999e-05	0.00106016	0.914108	90	9.999e-05	0.000566156	0.920171	82	9.999e-05	0.000655356	0.955873	87	0.0722928	0.202237	0.847143	92	9.999e-05	0.000720091
tr|F1SPG9|F1SPG9_PIG	4222	122682	AEDLPLR;SDPYALVR;FFLQDPR;FLGGLVK;AEWLNK;AQDLPLK;VQLDLAK;TLNPEFNER;LLAETVAPAVR;LLYLDSSEVR;LEQILQWNR;ALTLGALTLPLAR;VELGEKPLR;LTVWYYSEER;SQELDVQVK;GSNPHLQTFTFTR;FEWELPLDEALR;WFTLSSGQGQVLLR;SAELAAALLSVYLER;IHVLEAQDLIAK;LEWLSLLPDAEK;KPNIESLELQVR;AVYSTNSPVWEEAFR;LLVPLVPDLQDVAQLR;ELPAWVSFPDVEK;TVPQTSAPIWDESASFLIR;GVSSRPEPPSAAILVVYLDR;GEGTGVLGSLSLPLSELLVADR;LTHGDSPQEAPAGPLGQVK;LLTAPELTLDQWFQLSSSGPNSR;VLQ…	1;1;1;1;0;1;1;1;1;1;1;1;1;1;1;1;1;1;1;1;1;1;1;1;1;1;1;1;1;1;1;1	31	95	21005;35079;35546;35551;35552;61622;61633;61661;67457;72462;72467;72472;72798;72808;79405;85501;85504;85505;85508;85509;85510;85511;85512;100121;101719;101729;133327;133331;133332;133333;133334;143434;143436;143464;143470;143471;143472;145002;145005;145009;189124;189130;189131;193187;193188;193189;193190;193193;193194;212917;212924;216634;216635;216638;216639;216640;229374;229375;229376;243336;24…	-	Uncharacterized protein OS=Sus scrofa GN=ESYT1 PE=1 SV=1	1.02195	89	0.113389	0.247801	0.978997	94	0.289471	0.551047	0.979182	90	0.159684	0.377057	0.897699	93	9.999e-05	0.000827052	0.890109	94	9.999e-05	0.000806305	0.89083	95	9.999e-05	0.00106016	1.07126	90	9.999e-05	0.000566156	1.01249	92	0.656534	0.856301	1.04182	95	0.0533947	0.158926	1.09582	93	9.999e-05	0.000720091
tr|I3LRH2|I3LRH2_PIG	3911	78220.1	LELQGPR;NLPYK;NDLAVVDVR;ALVATSGK;VFGNEIK;ALELTGLK;TGISDVFAK;GIAYIEFK;VTLDWAKPK;GFGFVDFNSEEDAK;GYAFIEFASFEDAK;FGYVDFESAEDLEK;VTQDELKEVFEDAVEIR;KFGYVDFESAEDLEK;GLSEETTEETLKESFDGSIR;VEATEPTTSFNLFVGNLNFSK;TLVLSNLAYSATEETLQEVFEK;QKVEATEPTTSFNLFVGNLNFSK;EAMEDGEIDGNKVTLDWAKPK	1;0;1;1;1;1;1;1;1;1;1;1;1;1;1;1;1;1;1	18	95	20875;38804;52421;64613;64615;77635;77639;77642;87353;87356;87364;87373;87379;87381;87384;87389;113567;113568;113571;113572;113576;113579;113590;113597;113621;114545;114546;114547;114548;114549;114550;114551;114552;114553;114554;114555;232179;232180;232181;273636;273638;273639;273640;273642;273644;278817;278818;278819;278820;278821;278822;278823;278824;278826;278827;278828;278829;278830;278831;27…	-	Uncharacterized protein OS=Sus scrofa GN=LOC100519984 PE=1 SV=1	1.69702	95	9.999e-05	0.000614361	1.21437	88	9.999e-05	0.000942839	1.32274	95	9.999e-05	0.000883912	1.21668	91	9.999e-05	0.000827052	0.904736	92	9.999e-05	0.000806305	0.962116	95	0.10009	0.319998	1.8309	94	9.999e-05	0.000566156	1.32176	92	9.999e-05	0.000655356	1.45692	95	9.999e-05	0.000726752	1.36075	95	9.999e-05	0.000720091
sp|P10668|COF1_PIG	948	18773.7	CTLAEK;VFNDMK;MIYASSK;NIILEEGK;KLTGIK;MLPDKDCR;AVLFCLSEDK;KSSTPEEVK;YALYDATYETK;LGGSAVISLEGKPL;KNIILEEGK;AVLFCLSEDKK;HELQANCYEEVKDR;EILVGDVGQTVDDPYATFVK;KEDLVFIFWAPECAPLK;ESKKEDLVFIFWAPECAPLK	1;0;0;0;1;1;0;0;0;1;0;0;1;1;1;1	8	92	58779;58780;65766;65768;65771;65774;65775;65777;65778;65779;75474;75475;75476;75478;75479;75481;75482;75484;75485;75488;75490;75491;75492;75494;75495;75496;75497;75498;75499;75501;75502;75505;75507;75508;75509;75510;75511;75512;75513;75514;75515;75516;75517;75519;75520;75521;75522;75523;75525;75526;75528;75529;75531;75533;75534;75536;75542;75543;75544;75545;75546;75548;75550;75552;75556;75559;755…	-	Cofilin-1 OS=Sus scrofa GN=CFL1 PE=1 SV=3	1.18911	113	9.999e-05	0.000614361	1.15002	108	9.999e-05	0.000942839	1.1765	99	9.999e-05	0.000883912	1.10156	109	9.999e-05	0.000827052	1.12209	112	9.999e-05	0.000806305	1.10932	103	0.0049995	0.0303489	1.15076	112	9.999e-05	0.000566156	1.14161	112	9.999e-05	0.000655356	1.1275	103	0.00239976	0.0114361	1.04129	112	0.0365963	0.105079
sp|P29269|MYL9_PIG	75	19853.5	ELLTTMGDR;EAFNMIDQNR;GNFNYVEFTR;FTDEEVDEMYR;KGNFNYVEFTR;NAFACFDEEASGFIHEDHLR;ATSNVFAMFDQSQIQEFK;ELLTTMGDRFTDEEVDEMYR;DGFIDKEDLHDMLASLGK;ATSNVFAMFDQSQIQEFKEAFNMIDQNR	0;0;1;1;1;1;0;1;0;0	5	92	60592;60595;60596;60597;60598;60599;60602;60603;60604;60605;60606;60608;60609;60610;60611;60612;60613;60614;60615;60616;60617;60618;60619;60620;60621;60626;60627;60628;60629;60630;60631;60632;60633;60634;60636;60637;60638;60639;60640;60641;60642;60643;60644;60645;60646;60648;60650;60651;60652;60653;60654;60655;60656;60657;60659;60660;60661;60663;60664;60665;60666;60669;60670;60671;60673;60674;606…	-	Myosin regulatory light polypeptide 9 OS=Sus scrofa GN=MYL9 PE=1 SV=2	0.63152	92	9.999e-05	0.000614361	0.714806	84	9.999e-05	0.000942839	0.708379	89	9.999e-05	0.000883912	0.548833	91	9.999e-05	0.000827052	0.641165	82	9.999e-05	0.000806305	0.638825	89	9.999e-05	0.00106016	0.50741	90	9.999e-05	0.000566156	0.521163	91	9.999e-05	0.000655356	0.577016	89	9.999e-05	0.000726752	1.10399	91	9.999e-05	0.000720091
tr|K9IVR9|K9IVR9_PIG	3902	98399.5	DPSVVVR;TTLVIMER;DTTAWTVGR;WLAIDANAR;VAAGLQIK;TLATWATK;VAALQNLVK;MELITILEK;SNEILTAIIQGMR;EHIKNPDWR;SDYDMVDYLNELR;AAVENLPTFLVELSR;SSAYESLMEIVK;GDQENVHPDVMLVQPR;TVSPDRLELEAAQK;LVEARPMIHELLTEGR;LAATNALLNSLEFTK;LQQVLQMESHIQSTSDR;GALQYLVPILTQTLTK;HFIMQVVCEATQCPDTR;VQHQDALQISDVVMASLLR;YMEAFKPFLGIGLK;YLEVVLNTLQQASQAQVDK;KVQHQDALQISDVVMASLLR;ESTLEAIGYICQDIDPEQLQDK;EGCLEAYTGIVQGLKGDQENVHPDVMLVQPR	1;1;1;1;1;1;1;1;1;1;1;1;1;1;1;1;1;1;1;1;1;1;1;1;1;1	26	92	16381;44427;44428;53912;59488;59491;59492;59494;59496;75644;75645;75646;75649;75650;75653;100441;100443;100445;118926;118927;118928;118929;118930;157479;157480;157481;171868;171871;171872;171873;171875;171877;171880;171885;187316;223690;223692;223693;223694;223696;230387;230388;230389;230390;230391;230392;230393;230394;230399;230884;230886;230888;230889;268819;268820;268821;273108;273115;273436;2…	-	Importin subunit beta-1 OS=Sus scrofa GN=KPNB1 PE=2 SV=1	1.24072	89	9.999e-05	0.000614361	1.1268	89	9.999e-05	0.000942839	1.17834	86	9.999e-05	0.000883912	1.01614	91	0.486251	0.762477	0.962033	90	0.0435956	0.150615	0.99645	90	0.893211	0.979203	1.29812	90	9.999e-05	0.000566156	1.16753	88	9.999e-05	0.000655356	1.27534	89	9.999e-05	0.000726752	1.17518	90	9.999e-05	0.000720091
sp|Q710C4|SAHH_PIG	152	48158.5	IILLAEGR;YPELLSGIR;QAQYLGMSR;VADISLAAWGR;ATDVMIAGK;AGIPVYAWK;RATDVMIAGK;WLNENAVEK;VAVVAGYGDVGK;ALDLAENEMPGLMR;VPAINVNDSVTK;EGPFKPDHYRY;EMYSASKPLK;GISEETTTGVHNLYK;KLDEAVAEAHLGK;KALDLAENEMPGLMR;WSSCNIFSTQDHAAAAIAK;DGPLNMILDDGGDLTNLVHTK;GETDEEYLWCIEQTLYFK	1;1;1;1;1;1;1;1;1;1;1;1;1;1;1;1;1;1;1	19	91	29603;29604;29606;29608;29609;29611;29614;29616;63706;63707;63708;63709;63710;65023;90223;90226;90227;90231;90232;90234;90236;90240;90244;104513;104523;104524;133065;133066;133067;133069;133070;133072;133073;133074;149578;160834;169791;169792;169793;169795;169804;169807;169810;169812;204551;204553;204554;204555;204556;204557;204558;204559;204560;204561;204562;204563;208678;208687;204959;204962;20…	-	Adenosylhomocysteinase OS=Sus scrofa GN=AHCY PE=3 SV=3	1.29252	90	9.999e-05	0.000614361	1.18407	89	9.999e-05	0.000942839	1.23015	91	9.999e-05	0.000883912	1.11435	90	9.999e-05	0.000827052	1.05502	87	0.00059994	0.00395044	1.07675	89	0.00019998	0.00186578	1.32431	90	9.999e-05	0.000566156	1.22948	87	9.999e-05	0.000655356	1.31537	88	9.999e-05	0.000726752	1.1294	89	9.999e-05	0.000720091
tr|B2ZF47|B2ZF47_PIG	1289	57322.3	LADLIER;TIEEVIGR;VVGNPFDSR;LADLIERDR;VTLELGGK;AAFQLGSPWR;RVTLELGGK;YYAGWADK;TLPIDGDYFSYTR;LGPALATGNVVVMK;EEIFGPVMQILK;TFVQEDIYAEFVER;ELGEYGLQAYTEVK;VSEQTPLTALYVANLIK;VAFTGSTEVGHLIQVAAGK;GYFIQPTVFGDVQDGMTIAK;HEPVGVCGQIIPWNFPLLMQAWK;EAGFPPGVVNIVPGYGPTAGAAIASHEDVDK	0;1;1;0;0;1;0;1;1;1;1;1;1;1;1;1;1;1	14	91	22787;22796;22800;22802;22803;22807;22809;22810;22812;34555;34567;34568;34570;34571;34574;49463;49470;49473;74812;74814;79879;79883;79887;79888;83541;83542;83544;83546;123641;123642;123722;123723;201174;201181;201187;201188;201189;201191;271655;234106;234107;234108;234109;234110;234111;234112;234113;234114;237484;241157;241158;241159;241161;241163;241164;241166;241167;241168;249349;249351;249355;…	sp|Q2XQV4|ALDH2_PIG	Mitochondrial aldehyde dehydrogenase 2 OS=Sus scrofa GN=ALDH2 PE=2 SV=1	0.985575	86	0.323268	0.537412	1.14136	89	9.999e-05	0.000942839	1.02542	89	0.117988	0.301963	1.15198	91	9.999e-05	0.000827052	1.39264	90	9.999e-05	0.000806305	1.23279	91	9.999e-05	0.00106016	0.950515	91	0.00979902	0.0330623	1.11158	90	9.999e-05	0.000655356	1.01735	90	0.453555	0.720148	0.822687	91	9.999e-05	0.000720091
tr|D2SW96|D2SW96_PIG	1029	36834.4	LNLVQR;YLMGER;LVVITAGAR;ISGFPK;NVNIFK;FIIPNIVK;VIGSGCNLDSAR;VHPISTMIK;DQLIHNLLK;SADTLWGIQK;QVVDSAYEVIK;GEMMDLQHGSLFLR;VTLTPEEEAHLK;ELADEIALVDVMEDK;VTLTPEEEAHLKK;LKGEMMDLQHGSLFLR;GYTSWAIGLSVADLAESIMK;NLHPELGTDADKEHWK;ELADEIALVDVMEDKLK	0;1;1;1;1;1;0;1;1;1;1;1;1;1;1;1;1;1;1	17	91	14524;14529;14532;14534;14538;14539;14540;14543;14547;16176;31977;31981;31982;31984;31987;31988;31991;42238;61776;61778;61779;61780;61781;115217;115218;115219;115220;115221;115222;115223;115224;115225;115227;115228;115229;115230;115256;115264;115265;115271;115276;115277;115278;115279;115283;115286;115288;115289;115290;115291;115294;115296;115297;115299;115300;115302;115303;115306;115307;115310;11…	sp|P00339|LDHA_PIG	L-lactate dehydrogenase OS=Sus scrofa PE=2 SV=1	1.00467	89	0.715028	0.861298	1.07974	88	0.00179982	0.0110011	0.964575	90	0.0126987	0.0527957	1.16293	91	9.999e-05	0.000827052	1.28144	86	9.999e-05	0.000806305	1.14307	90	9.999e-05	0.00106016	0.997059	89	0.937406	0.978749	1.11128	90	9.999e-05	0.000655356	1.00804	91	0.825717	0.934279	0.833171	91	9.999e-05	0.000720091
tr|F2Z584|F2Z584_PIG	969	13909.6	STITSR;EIQTAVR;SAPAPK;YTSSK;LAHYNK;LLLPGELAK;ESYSVYVYK;QVHPDTGISSK;AMGIMNSFVNDIFER;KESYSVYVYK	0;0;0;0;0;0;1;0;0;1	2	91	9236;9238;9240;9245;21300;21318;21335;21341;28318;28321;30115;64391;64392;64393;64394;118158;118160;118161;118164;118165;118166;118168;118169;118170;118175;118176;118177;118178;118179;118180;118182;118183;118184;118186;118187;118193;118196;118197;118198;118201;118202;118203;118204;118205;118206;118207;118208;118209;118215;118216;118219;118222;118226;118231;118232;118234;118236;118237;118238;11823…	tr|F2Z580|F2Z580_PIG;tr|F2Z579|F2Z579_PIG;tr|F2Z581|F2Z581_PIG;tr|I3LAQ1|I3LAQ1_PIG	Histone H2B OS=Sus scrofa GN=HIST1H2BD PE=3 SV=1	1.11372	88	9.999e-05	0.000614361	0.984109	90	0.515648	0.762104	1.15035	88	9.999e-05	0.000883912	1.03279	89	0.0852915	0.250387	0.953714	90	0.0111989	0.0501892	1.09658	89	0.0029997	0.0196789	1.44719	90	9.999e-05	0.000566156	1.28757	90	9.999e-05	0.000655356	1.48224	89	9.999e-05	0.000726752	1.0396	90	0.0238976	0.0744183
tr|M3UZ37|M3UZ37_PIG	892	36022.9	LTDCVVMR;GGNFGFGDSR;IDTIEIITDR;DYFEEYGK;GGGGNFGPGPGSNFR;NYYEQWGK;LTDCVVMRDPASK;LFIGGLSFETTEESLR;EESGKPGAHVTVK;GFGFVTFDDHDPVDK;RGFGFVTFDDHDPVDK;NMGGPYGGGNYGPGGSGGSGGYGGR;KLFIGGLSFETTEESLR;EDTEEHHLRDYFEEYGK;DYFEEYGKIDTIEIITDR;GFGFVTFSSMAEVDAAMAARPHSIDGR;RGFGFVTFDDHDPVDKIVLQK	0;1;1;0;1;0;0;0;0;1;1;1;0;0;1;0;1	8	91	50891;50897;50898;50900;55887;55889;55890;55892;55895;55896;55897;55904;55907;55911;55913;55914;98285;98293;98299;98302;98303;98307;98309;98310;98311;98315;98320;98322;98323;98324;98325;98327;98328;98329;98330;98333;98334;98335;98336;98351;98355;98358;98360;98361;98366;98380;98403;98414;98436;98484;146417;146419;146420;146421;146422;146423;146424;146425;146426;146427;146428;146430;146431;146432;1…	-	Heterogeneous nuclear ribonucleoprotein A2/B1 OS=Sus scrofa GN=HNRNPA2B1 PE=2 SV=1	1.33101	90	9.999e-05	0.000614361	1.20386	84	9.999e-05	0.000942839	1.18668	89	9.999e-05	0.000883912	1.05543	89	0.040196	0.138194	0.971497	84	0.137386	0.358258	0.99784	82	0.926107	0.986293	1.39236	89	9.999e-05	0.000566156	1.20227	90	9.999e-05	0.000655356	1.22618	91	9.999e-05	0.000726752	1.19023	84	9.999e-05	0.000720091
sp|Q0Z8U2|RS3_PIG	4144	26824.5	LLGGLAVR;QGVLGIK;TEIIILATR;AELNEFLTR;FIMESGAK;ELTAVVQK;TQNVLGEK;FVADGIFK;GLCAIAQAESLR;IMLPWDPTGK;KFVADGIFK;DEILPTTPISEQK;FGFPEGSVELYAEK;GGKPEPPAMPQPVPTA;FVDGLMIHSGDPVNYYVDTAVR	1;1;1;1;1;1;1;1;1;1;1;1;1;1;1	15	90	19473;19478;19480;57125;57131;59548;59549;59550;59551;59552;59553;59555;59556;59557;59558;59559;59560;73207;73213;73220;73226;97754;97756;97759;99469;99483;99487;99491;99494;99681;99682;102027;102032;102033;102035;127062;127064;127066;127069;127071;127073;127075;127080;176775;176776;176777;176778;176779;176780;176781;176782;176785;223919;223920;223921;223922;223924;255791;255792;255793;255794;255…	-	40S ribosomal protein S3 OS=Sus scrofa GN=RPS3 PE=1 SV=1	1.24701	90	9.999e-05	0.000614361	1.20465	88	9.999e-05	0.000942839	1.23811	89	9.999e-05	0.000883912	1.08575	89	9.999e-05	0.000827052	1.08948	84	9.999e-05	0.000806305	1.1079	89	0.00019998	0.00186578	1.2129	90	9.999e-05	0.000566156	1.15928	86	9.999e-05	0.000655356	1.25219	90	9.999e-05	0.000726752	1.10016	88	9.999e-05	0.000720091
tr|E1CAJ6|E1CAJ6_PIG	2901	48425.4	FALLK;GFPTIK;IFGSNK;LTPEWK;NSYLEVLLK;TGEAIVDAALSALR;GSFSEQGINEFLR;LAAVDATVNQVLASR;GSTAPVGGGAFPAISTR;VATALKDVVK;NLEPEWAAAATEVK;IFQKGESPVDYDGGR;HQSLGGQYGVQGFPTIK;KDVIELTDDTFDK;NLEPEWAAAATEVKEQTK;SCEEHQLCVVAVLPHILDTGAAGR;ALDLFSDNAPPPELLEIISEDVAK;NVLDSEDVWMVEFYAPWCGHCK;KSCEEHQLCVVAVLPHILDTGAAGR	1;1;0;1;1;1;1;1;1;1;1;1;1;1;1;1;1;1;1	18	90	31300;31302;31303;31313;45411;45415;45416;45915;45920;45924;69970;69976;69977;69978;69979;154427;154428;154429;155365;155366;155369;155370;155371;155372;155373;155374;155375;155376;155378;155380;155381;155382;182725;182727;182728;182731;182732;182733;182734;182735;182736;182738;182739;182740;182760;196049;196052;196054;196055;196056;196057;196058;196059;196060;196061;196063;196069;200695;200696;2…	-	Protein disulfide isomerase P5 OS=Sus scrofa GN=pdi-p5 PE=1 SV=1	1.29134	89	9.999e-05	0.000614361	1.19188	84	9.999e-05	0.000942839	1.30747	90	9.999e-05	0.000883912	1.08942	83	0.00019998	0.00154227	1.0246	80	0.147185	0.376726	1.11396	90	9.999e-05	0.00106016	1.37732	89	9.999e-05	0.000566156	1.22275	90	9.999e-05	0.000655356	1.42941	90	9.999e-05	0.000726752	1.16148	90	9.999e-05	0.000720091
tr|F1RIU3|F1RIU3_PIG	1488	58371.8	EGIVALR;GLQDVLR;ETLIDVAR;AGMSSLKG;SVTLLIK;FTFIEK;KFIEDR;GFVVINQK;AQAALAVNISAAR;MLVSGAGDIK;ALQFLEQVK;IITEGFEAAK;EMDRETLIDVAR;TEVNSGFFYK;QADLYISEGLHPR;GIDPFSLDALAK;VLAQNSGFDLQETLVK;AQLGVQAFADALLIIPK;VEDAYILTCNVSLEYEK;RVEDAYILTCNVSLEYEK;DGNVLLHEMQIQHPTASLIAK;KQDEPIDLFMVEIMEMK;NAIDDGCVVPGAGAVEVAMAEALIK;VATAQDDITGDGTTSNVLIIGELLK	1;1;1;1;1;1;1;1;1;1;1;1;1;1;1;1;1;1;1;1;1;1;1;1	24	90	15591;15597;19606;19612;19615;34561;65263;70036;70043;70045;72410;72427;72431;77846;77852;104348;104350;104351;104352;104353;117423;117424;117431;117433;128694;128701;128703;128705;128710;133470;133476;153801;153805;153807;153808;153809;153810;153811;153812;153815;153816;153817;153818;153819;153820;154394;154397;154400;154401;154403;154408;172311;172314;172315;172316;186469;186470;186473;187273;1…	-	Uncharacterized protein OS=Sus scrofa GN=LOC102163415 PE=1 SV=1	1.24712	88	9.999e-05	0.000614361	1.0821	88	9.999e-05	0.000942839	1.16516	87	9.999e-05	0.000883912	1.05308	89	0.0222978	0.0858877	0.951773	90	0.00629937	0.0308726	1.00064	86	0.977302	0.996011	1.31245	89	9.999e-05	0.000566156	1.15215	89	9.999e-05	0.000655356	1.26303	87	9.999e-05	0.000726752	1.13552	88	9.999e-05	0.000720091
tr|F1SFF3|F1SFF3_PIG	5395	154617	AIAVDPIR;DGVISVNR;VFTYNAANR;MVYWTDVAGR;ALFHTDLVNPR;GNLYWTDWNR;ESLLEHYGGTPR;ESYNVQLELPAR;VFALYTDEEK;SDFCWCVDQDGR;KLECTLPDGTGR;GTMYWTDSGLDK;HWAIPTTQQLNVDR;DVPPVPSGGEVVLPNYPR;GETSEQPGAQVPAPPK;DIGLPNGLTFDPFSK;GTMYWTDSGLDKIER;EEQYFSLTSTEQSVK;ITQTAEGLDPENYLSIK;DSPDPSWAALPPHPDEGALPAER;HTCVLIAPPPNPCEDGSHNCAPTSQAR;ASLEPGAEPETIVNSGLISPEGLAIDHFR	1;1;1;1;1;1;1;1;1;1;1;1;1;1;1;1;1;1;1;1;1;1	22	90	26071;26074;26079;26666;65387;100848;100854;100856;105351;105352;125459;125465;125467;125469;125470;125478;125481;125484;125486;125487;125488;125495;137734;137736;137739;137740;137741;147460;147463;147465;147467;147469;147472;231414;163932;163936;163939;163943;193530;193534;193538;193539;193540;193541;193542;193543;193544;200390;200391;200392;200393;228432;228433;228439;228441;234825;234826;23482…	-	Uncharacterized protein OS=Sus scrofa GN=NID2 PE=1 SV=2	0.7907	89	9.999e-05	0.000614361	0.85387	88	9.999e-05	0.000942839	0.83465	88	9.999e-05	0.000883912	0.718676	88	9.999e-05	0.000827052	0.809071	88	9.999e-05	0.000806305	0.773539	87	9.999e-05	0.00106016	0.710553	89	9.999e-05	0.000566156	0.790043	88	9.999e-05	0.000655356	0.771132	88	9.999e-05	0.000726752	1.04806	88	0.00309969	0.0130172
sp|Q0QF01|SDHA_PIG	1036	73793.7	SMTLEIR;AFGGQSLK;GEGGILINSQGER;TGHSLLHTLYGR;HTLSYVDVK;LYGDLQHLK;WHFYDTVK;KPFQEHWR;LGANSLLDLVVFGR;VGSVLQEGCEK;GVIALCIEDGSIHR;VSLEYRPVIDK;TLNEADCATVPPAIR;AAFGLSEAGFNTACVTK;LPGISETAMIFAGVDVTK;DHVYLQLHHLPPEQLAVR;SHTVAAQGGINAALGNMEEDNWR;VPSIKPNAGEESVMNLDK;EPIPVLPTVHYNMGGIPTNYK;VSDAISTQYPVVDHEFDAVVVGAGGAGLR;GCGPEKDHVYLQLHHLPPEQLAVR;AGLPCQDLEFVQFHPTGIYGAGCLITEGCR;GSDWLGDQDAIHYMTEQAPASVVELENYGMPFSR	1;1;1;1;1;1;1;1;1;1;1;1;1;1;1;1;1;1;1;1;1;1;1	23	89	25433;25438;77836;77851;139279;139281;139282;139283;139288;139289;139293;146519;149549;156564;156565;156566;156572;156574;156579;156580;159053;159054;159055;159057;159058;159059;159060;159063;159066;159068;167564;167571;167573;167574;167575;167580;167583;167588;180038;180039;180040;180041;190553;190557;199117;221230;221232;221236;222367;222368;222369;222370;222372;222373;222374;297708;297716;2977…	-	Succinate dehydrogenase [ubiquinone] flavoprotein subunit, mitochondrial OS=Sus scrofa GN=SDHA PE=1 SV=2	0.863256	87	9.999e-05	0.000614361	0.921113	88	0.00019998	0.00168364	0.978726	85	0.269473	0.530396	1.16955	89	9.999e-05	0.000827052	1.28384	88	9.999e-05	0.000806305	1.30655	81	9.999e-05	0.00106016	0.857878	88	9.999e-05	0.000566156	0.923477	88	9.999e-05	0.000655356	0.966997	81	0.177482	0.397704	0.708849	86	9.999e-05	0.000720091
tr|F1S4D7|F1S4D7_PIG	2584	68060.9	LYVEK;MLEEMQIR;AEAAQAAAK;EAIDIFMK;DKNFNLPR;NQQIMEQK;CFIFDRPTQR;LIQEGFQEENR;QPLVVVAIVGLYR;LIQEGFQEENRR;LHNEIQNLQK;EIFSPLEEGVK;GFSLGSTVQSHTK;GIWMWCVPHPK;AIAHYEQQMAEK;GLQAEEILQEYLK;LQLPTETLQELLDLHR;ESVGEAILQTDQTLSEK;EHTLVLLDTEGLGDVEK;KGLQAEEILQEYLK;SKESVGEAILQTDQTLSEK;LQLPTETLQELLDLHRDVEK	1;1;1;1;1;1;1;1;0;1;1;1;0;1;0;1;1;1;1;1;1;1	19	89	43058;64312;64313;64314;64315;64316;64317;64318;64319;64320;64321;64322;84235;121695;121698;121699;121700;121701;121703;121705;121709;126550;126557;126576;132861;132863;132865;137339;137342;137345;137346;141992;141993;141995;148615;148617;148618;148619;148621;166458;193504;199529;199530;199532;199534;199535;199536;199538;199540;199542;199544;199546;202514;202519;202520;202522;202523;202524;202525…	-	Uncharacterized protein OS=Sus scrofa GN=GBP1 PE=1 SV=2	1.27437	90	9.999e-05	0.000614361	1.1772	83	9.999e-05	0.000942839	1.12369	86	9.999e-05	0.000883912	1.10659	88	9.999e-05	0.000827052	1.06007	86	9.999e-05	0.000806305	0.987463	85	0.548645	0.844003	1.27965	90	9.999e-05	0.000566156	1.18478	90	9.999e-05	0.000655356	1.146	89	9.999e-05	0.000726752	1.11389	86	9.999e-05	0.000720091
tr|I3L677|I3L677_PIG	5975	60109.2	LEEFFAR;IFGPIWNR;WDGVPFILR;IDHYLGK;QSEPFFK;WVNPHKL;EMVQNLMVLR;IFTPLLHK;GGYFDEFGIIR;LQPIPYVYGSR;VIVEKPFGR;IYPTLWWLFR;VQPDEAVYTK;VGFQYEGTYK;DNIACVILTFK;DGLLPEDTYIVGYAR;DVAGDIFQQQCK;NSYVAGQYDDAASYAR;LILDVFCGSQMHFVR;DLQSSDQLSNHISSLFR;LFYLALPPTVYEAVTK;DNIACVILTFKEPFGTEGR;KPGMFFSPEESELDLTYGNR	1;1;1;1;1;1;1;1;1;1;1;1;1;1;1;1;1;1;1;1;1;1;1	23	89	33796;33797;33798;33799;33800;33801;33802;33803;53226;53231;53237;53242;75269;75274;87612;87615;87617;87619;87625;97744;97745;97747;97748;101132;110929;110931;110932;110933;110936;122372;122373;122375;122377;122410;122415;122416;128101;128102;128103;144883;144884;144885;144886;144887;144888;157685;174103;174104;174113;174116;174119;174120;174121;174123;174127;186479;186480;214308;214309;235676;23…	-	Glucose-6-phosphate 1-dehydrogenase OS=Sus scrofa GN=G6PD PE=1 SV=1	1.05527	86	0.00029997	0.00153835	1.04073	89	0.0605939	0.184627	1.10348	82	9.999e-05	0.000883912	1.17014	86	9.999e-05	0.000827052	1.17231	86	9.999e-05	0.000806305	1.23054	80	9.999e-05	0.00106016	1.23934	88	9.999e-05	0.000566156	1.21839	86	9.999e-05	0.000655356	1.2996	87	9.999e-05	0.000726752	0.888401	89	9.999e-05	0.000720091
tr|F1RIF8|F1RIF8_PIG	842	53514.1	SFLEDIR;SVFLGK;IILLVK;IQFSGDK;YGPSLMPGGNR;EAWPHLK;AFEEWNK;EIFQSIAAK;SFLEDIRK;VDDFLANEAK;IISYTQGFMLLR;SLEEMVSMLK;AGQAVDDFIEK;HEMLPANLIQAQR;GILFVGSGVSGGEEGAR;DVLGMEQHEMAK;NPGLQNLLLDDFFK;LVPLLDTGDIIIDGGNSEYR;DAFDRNPGLQNLLLDDFFK;VGTGEPCCDWVGDEGAGHFVK;LVPLLDTGDIIIDGGNSEYRDTTR;MVHNGIEYGDMQLICEAYHLMK	0;0;1;0;1;1;1;1;0;1;0;1;1;0;1;1;0;1;0;1;1;1	14	88	28954;42919;42920;53308;53309;53311;53312;53313;53314;53315;53316;53317;53318;53319;53320;53321;74520;87197;87198;87200;87201;97346;97348;97349;97352;109565;133489;133492;133493;133495;133496;133748;165836;165837;165838;165841;165843;165845;165848;165849;165865;170938;170945;170946;170955;179291;179292;179293;179294;179295;179296;179297;179298;179299;179301;179303;179304;179305;179306;179307;1793…	-	6-phosphogluconate dehydrogenase, decarboxylating OS=Sus scrofa GN=PGD PE=1 SV=2	1.12026	104	9.999e-05	0.000614361	1.02363	92	0.124188	0.311991	1.06662	99	0.00019998	0.00158194	1.12593	100	9.999e-05	0.000827052	1.07752	98	9.999e-05	0.000806305	1.09381	96	9.999e-05	0.00106016	1.18523	101	9.999e-05	0.000566156	1.09689	98	9.999e-05	0.000655356	1.17163	99	9.999e-05	0.000726752	0.978306	95	0.113189	0.255089
tr|F1RVE7|F1RVE7_PIG	1752	91417.2	NVLSLTDK;SLGTDLMNEMR;IGFGSFVEK;SAVTTVVNPK;GVCECGVCK;GEVFNELVGK;SGEPQTFTLK;LPEGVTINYK;WDTGENPIYK;TVMPYISTTPAK;LLVFSTDAGFHFAGDGK;LQPEDITQIQPQQLVLQLR;NVLSLTDKGEVFNELVGK;FQGPTCEMCQTCLGVCAEHK;RAEDYPIDLYYLMDLSYSMK;LGGIVLPNDGQCHLENDVYTMSHYYDYPSIAHLVQK	1;1;1;1;1;1;1;1;1;1;1;1;1;1;1;1	16	88	99984;100008;100009;120524;120526;120528;120529;120530;120531;120532;125387;125388;125391;126893;126894;126895;126897;126898;126900;126907;126909;136435;136446;136455;136456;136457;136478;151238;151239;151243;151244;151245;151250;157993;158050;158059;158084;158087;162123;162129;162141;162143;162145;169520;169522;169524;169525;169526;169527;195691;195692;195694;195697;195698;195700;195701;195705;2…	-	Integrin beta OS=Sus scrofa GN=ITGB1 PE=1 SV=1	0.652405	88	9.999e-05	0.000614361	0.737491	87	9.999e-05	0.000942839	0.648454	83	9.999e-05	0.000883912	0.679422	83	9.999e-05	0.000827052	0.828854	85	9.999e-05	0.000806305	0.665162	80	9.999e-05	0.00106016	0.604276	88	9.999e-05	0.000566156	0.691339	88	9.999e-05	0.000655356	0.602038	84	9.999e-05	0.000726752	0.914668	86	9.999e-05	0.000720091
tr|F1S0D9|F1S0D9_PIG	6668	57545.2	AYIDSFR;ADEVVWVR;ENLINK;GEEILSGAQR;VFCIGPVFR;IYVISSAEPR;VSDLTVQK;ESIVDVEGVVR;IHDPQLLTER;LQSGICHLFR;QSNSYDMFMR;QFPCEPFK;LEYCEALAMLR;VTMLFLGLHNVR;FGAPPHAGGGIGLER;ALHHGIDLEK;FQTEIQMVNK;YDTDFYILDK;QMCICADFEK;NNAYLAQSPQLYK;YGVSSMIQSQEKPDR;IGSCTQQDVELHVQK;LPLQLDDAVRPEVEGEEEGR;IISAASEGGANVFTVSYFK;YDTDFYILDKYPLAVRPFYTMPDPR;EKYDTDFYILDKYPLAVRPFYTMPDPR	1;1;1;1;1;1;1;1;1;1;1;1;1;1;1;1;1;1;1;1;1;1;1;1;1;1	26	88	27899;46574;46577;60514;66195;66197;66199;66200;66202;66206;73688;73689;73691;73692;73695;84202;84209;84210;84216;84217;84226;99971;99993;99999;100006;102190;102191;102193;102194;102196;102197;102198;102201;102205;107787;107788;107791;107793;107799;110390;123970;146964;146968;146971;150208;150211;150213;150214;159302;159304;159305;159306;159307;159309;159312;163367;168610;168613;168616;168621;169…	-	Uncharacterized protein OS=Sus scrofa GN=DARS PE=1 SV=1	1.2393	82	9.999e-05	0.000614361	1.16244	80	9.999e-05	0.000942839	1.19641	78	9.999e-05	0.000883912	1.09844	87	9.999e-05	0.000827052	1.06681	87	0.00019998	0.00149499	1.05239	80	0.0292971	0.128529	1.29185	83	9.999e-05	0.000566156	1.17996	84	9.999e-05	0.000655356	1.21942	81	9.999e-05	0.000726752	1.0843	84	9.999e-05	0.000720091
tr|F1SFR6|F1SFR6_PIG	921	47018.7	VPLVVR;AQILAGGR;EIVLK;GVFSSGLK;VMVAEALDISR;LYNLFLK;ETYLAILMDR;INFDDNAEFR;DIFAMDDK;DPEVVGQLAK;ESQVYQAFK;QMIGYNLATK;EQIDIIEGIK;KLYNLFLK;FFVADTANEALEAAK;EQIDIIEGIKDSQAQR;MAENLGFLGPLQNQAADQIK;IDATQVEVNPFGETPEGQVVCFDAK;LEGTNVHEAQNILTNSGLPITSAVDLEDAAK	1;1;1;1;1;0;1;1;1;1;1;1;1;1;1;1;1;1;1	18	88	10393;18078;18082;18084;18087;18088;18089;18092;32859;32881;74550;74551;74554;102752;102762;102773;102782;102785;102790;102792;102793;102794;102795;102802;102803;102813;107174;106002;106004;106006;106007;106008;106009;106010;108667;108668;108669;108670;108671;108672;108673;108674;108675;108679;108683;113299;113306;113246;113247;113248;113249;113250;113251;118540;118542;118551;147881;147884;147890…	sp|P53590|SUCB2_PIG	Succinate-CoA ligase subunit beta OS=Sus scrofa GN=SUCLG2 PE=3 SV=2	1.10304	80	9.999e-05	0.000614361	1.11345	86	9.999e-05	0.000942839	1.05914	85	0.00029997	0.00222368	1.24007	85	9.999e-05	0.000827052	1.32964	86	9.999e-05	0.000806305	1.22813	86	9.999e-05	0.00106016	0.995108	87	0.851315	0.940997	1.04694	85	0.00109989	0.00541673	1.00906	85	0.654435	0.860253	0.839312	85	9.999e-05	0.000720091
tr|F1SHD7|F1SHD7_PIG	5955	82045.8	VGMQIPR;LTQPMIR;VMNILHR;VAVTPPGLAR;NIGPLVK;FEAPLFNAR;FAYDGLK;LEEVSPNLVR;DFYMTDSISR;MCLVEIEK;YDHLGDSPK;LSSGVTGDWK;SRLEEVSPNLVR;VALIGSPVDLTYR;GWNILTNSEK;VVAACAMPVMK;VLFLLGADGGCITR;AVTEGIQAVEEPSIC;FASEIAGVDDLGTTGR;GLLTYTTWEDALSR;SDGTAILAAVSNIAQNIR;ALSEIAGMTLPYDTLDQVR;ILQDIASGNHPFSQILK;VDSDSLCTEEVFPTAGAGTDLR;IASQVAALDLGYKPGVEAIR;LVNQQLLADPLVPPQLTIK;DLLNRVDSDSLCTEEVFPTAGAGTDLR;DCFIIYQGHHGDVGAPMADVILPG…	1;1;1;1;1;1;1;1;1;1;1;1;1;1;1;1;1;1;1;1;1;1;1;1;1;1;1;1;1	29	88	19594;19598;26544;29253;29254;29255;47874;47876;47881;63189;67415;67416;67417;67418;67420;67421;79121;89380;89381;89384;89390;111409;138138;138139;138140;140864;146225;146232;146235;158852;158854;160154;160156;160157;160158;160159;177579;182054;182056;182064;182066;185025;185028;185029;185030;215819;217276;217285;217286;217288;217291;217296;217298;217300;217303;221854;221855;221856;221862;221864;…	-	Uncharacterized protein OS=Sus scrofa GN=NDUFS1 PE=1 SV=2	0.986355	80	0.412559	0.629644	1.1009	80	9.999e-05	0.000942839	1.11758	81	9.999e-05	0.000883912	1.09541	83	9.999e-05	0.000827052	1.2522	84	9.999e-05	0.000806305	1.23997	80	9.999e-05	0.00106016	0.965101	83	0.135786	0.295562	1.08791	85	9.999e-05	0.000655356	1.13824	84	9.999e-05	0.000726752	0.883526	84	9.999e-05	0.000720091
tr|F2Z558|F2Z558_PIG	916	28214	NVVGAR;EMQPTHPIR;DSTLIMQLLR;VVSSIEQK;EKIETELR;YDDMAACMK;YLAEVAAGDDK;KEMQPTHPIR;FLIPNASQAESK;DICNDVLSLLEK;YLAEVAAGDDKK;GIVDQSQQAYQEAFEISK;TAFDEAIAELDTLSEESYK	0;0;0;1;1;1;1;0;1;1;1;1;1	9	88	6104;76723;98780;98782;98784;98785;98787;98789;98792;98796;98799;98802;98804;98805;98806;98808;98810;98811;98812;98814;98815;98816;98817;98818;98819;98822;98823;98825;98826;98828;98829;98830;98831;98832;98833;98837;98839;98840;98841;98842;98843;98856;103530;103537;103539;103541;103542;103543;103544;103545;103546;103547;103549;99939;99940;99953;99958;99959;99964;99965;99967;99969;99972;99974;99975…	-	Uncharacterized protein OS=Sus scrofa GN=YWHAZ PE=1 SV=2	1.12955	85	9.999e-05	0.000614361	1.06138	85	0.00029997	0.00240793	1.10621	77	9.999e-05	0.000883912	1.11213	84	9.999e-05	0.000827052	1.08044	86	9.999e-05	0.000806305	1.07054	73	0.00049995	0.00408273	1.10948	87	9.999e-05	0.000566156	1.0373	80	0.0832917	0.220366	1.09632	74	0.00019998	0.00131315	0.990755	80	0.60444	0.78635
tr|F1RQZ9|F1RQZ9_PIG	233	110360	GGGQIIPTAR;EFMIK;ALLGSVK;QDVVLNYPM;YDWDLLAAR;SYPSLTTK;LGEFFQTK;MYSEIDIK;GLSEDVSISK;VVYSAFLMATPR;DSIVQGFQWGTR;ITMIAEPLEK;ILDAVVAQEPLHR;TLDELGIHLTK;LWGDIYFNPK;STPVTVVLPDTK;ILAQVVGDVDTSLPR;VLSGTIHAGQPVK;IAVEPVNPSELPK;GNEEAQIFRPLK;RLWGDIYFNPK;MYSTDDGVQFHAFGR;FFDDPMLLELAK;SFVEFILEPLYK;AFIPAIDSFGFETDLR;SIVIRPLEPQPAPHLAR;GLAEDIENEVVQITWNR;TCFVDCLIEQTHPEIR;VPAGNWVLIEGVDQPIVK;RYDQDLCYTDILFTEQER;VADPVVTFCE…	0;1;1;1;1;1;1;1;1;1;1;1;1;1;1;1;1;1;1;1;1;1;1;1;1;1;1;1;1;1;1;1;1	32	87	45878;45879;45882;45884;46310;50126;50136;50146;70104;70108;80160;80161;101982;101983;101985;102016;122502;122508;131491;131495;141875;141880;146510;146516;146518;146520;157322;157325;157327;157328;172812;172814;172818;172819;176569;176570;176571;176572;176574;176576;176579;200362;200364;203966;204988;204989;210534;210537;210539;210540;210543;218117;218120;218126;218130;238959;238960;238961;23896…	-	Uncharacterized protein OS=Sus scrofa GN=EFTUD2 PE=1 SV=2	1.24597	85	9.999e-05	0.000614361	1.10506	83	9.999e-05	0.000942839	1.16656	85	9.999e-05	0.000883912	1.1262	86	9.999e-05	0.000827052	1.04215	84	0.00889911	0.0414043	1.07055	85	0.00139986	0.0101745	1.31971	86	9.999e-05	0.000566156	1.19991	86	9.999e-05	0.000655356	1.2748	86	9.999e-05	0.000726752	1.06622	84	9.999e-05	0.000720091
tr|F1S814|F1S814_PIG	227	61847.9	TAPTVIT;VIFADGSR;EAIQLIVR;NMILGK;SMPTSGALDR;IFQISK;ELEALISDR;LSGTGSAGATIR;QFPVGDK;VDLGVLGK;QEATLVVGGDGR;QQFDLENK;LYIDSYEK;NIFDFNALK;FFGNLMDASK;IALYETPTGWK;KQSVEDILK;IDAMHGVVGPYVK;AYQDQKPGTSGLR;TIEEYAICPDLK;IDNFEYSDPVDGSISR;IYQDPQVMLAPLISIALK	1;1;1;1;1;1;1;1;1;1;1;1;1;1;1;1;1;1;1;1;1;1	22	87	11729;11730;27179;39332;39333;39334;47709;47715;47724;60369;60388;61972;63229;63233;63237;72705;73712;75909;75928;75930;75934;75941;75945;75952;75958;102164;138105;140572;140574;140575;140578;140580;140582;155099;155100;155101;155102;155103;155105;155108;155109;155111;168030;168031;168032;168033;168036;168037;168039;168042;210520;210521;210523;210529;210530;210535;232527;237432;237433;237434;2374…	-	Uncharacterized protein OS=Sus scrofa GN=PGM1 PE=1 SV=2	0.893795	84	9.999e-05	0.000614361	0.895927	86	9.999e-05	0.000942839	0.887656	83	9.999e-05	0.000883912	1.03897	84	0.0308969	0.111709	1.07326	85	9.999e-05	0.000806305	1.01905	84	0.342266	0.694549	0.826428	81	9.999e-05	0.000566156	0.845844	86	9.999e-05	0.000655356	0.861785	84	9.999e-05	0.000726752	0.829457	83	9.999e-05	0.000720091
tr|F1SDX9|F1SDX9_PIG	1829	22019.2	EYFSK;IPLLADVTR;EGGLGPLK;GLFIIDGK;QITVNDLPVGR;NLSLDYGVLK;KEGGLGPLK;EGGLGPLKIPLLADVTR;NLSLDYGVLKEDEGIAYR;AEEFHQLGCEVLGVSVDSQFTHLAWINTPR	0;1;1;1;1;1;1;1;1;1	9	87	47319;47339;47340;47345;47349;51806;51807;51808;51809;51810;51811;51812;51813;51814;51815;51816;51817;51818;51820;51821;51822;51823;51824;51825;51826;51827;51828;51830;51831;51832;51833;51834;51835;69296;92431;92434;92435;92437;92438;92439;92441;92443;92447;92448;92449;92452;92454;92455;92457;104913;104914;104916;104917;104918;104921;166212;166214;166222;166227;166228;166229;166238;245895;189598;…	-	Peroxiredoxin 2 OS=Sus scrofa GN=PRDX2 PE=1 SV=2	1.06124	86	0.00109989	0.00476619	1.01804	87	0.585741	0.811274	1.0676	82	9.999e-05	0.000883912	1.0157	82	0.388461	0.684574	1.00955	86	0.69703	0.890265	1.03641	83	0.0992901	0.318304	1.11451	82	9.999e-05	0.000566156	1.07266	83	0.00049995	0.00268258	1.12164	80	9.999e-05	0.000726752	1.01408	85	0.546045	0.741474
tr|F1SEN2|F1SEN2_PIG	6690	61650.3	YNLGLDLR;MVEGFFDR;LVEDLK;VYNEAGVTFT;FTMELAK;RFTMELAK;ALASLMTYK;TAAYVNAIEK;DIVHSGLAYTMER;LQHGTILGFPK;CAVVDVPFGGAK;RDDGSWEVIEGYR;HGGTIPIVPTAEFQDR;TFVVQGFGNVGLHSMR;GFIGPGIDVPAPDMSTGER;DSNYHLLMSVQESLER;GASIVEDKLVEDLK;KGFIGPGIDVPAPDMSTGER;CVGVGESDGSIWNPDGIDPK;ISGASEKDIVHSGLAYTMER;IYEGSILEADCDILIPAASEK	1;1;1;1;1;1;1;1;1;1;1;1;1;1;1;1;1;1;1;1;1	21	87	44606;44607;44609;44614;52344;52345;52346;52348;52349;52352;57551;74749;74750;86197;86201;86229;86230;130287;130288;130767;130772;130779;130780;130781;130782;130785;130797;130803;130808;154660;154670;154677;154681;154682;154683;184915;184917;184919;184920;184921;184922;261021;261025;192186;192187;192188;192189;192190;192191;194614;210253;210255;247476;247480;247481;247483;247484;250051;281112;281…	-	Glutamate dehydrogenase 1, mitochondrial OS=Sus scrofa GN=GLUD1 PE=1 SV=1	1.01349	82	0.405359	0.623467	1.091	80	9.999e-05	0.000942839	1.07416	79	9.999e-05	0.000883912	1.13004	86	9.999e-05	0.000827052	1.23247	85	9.999e-05	0.000806305	1.20113	82	9.999e-05	0.00106016	0.979038	80	0.437156	0.674426	1.01897	79	0.370663	0.632865	1.04533	83	0.0926907	0.246339	0.861118	84	9.999e-05	0.000720091
tr|F2Z5R6|F2Z5R6_PIG	831	137981	TVSPALISR;LTSAIAK;CLDAVVSTR;IIPLVVK;MLTFLMLVR;DISSIGLK;EVEMGPFK;QSYYSIAK;NVVAECLGK;TYIQCIAAISR;DLFTCTIK;LSTLCPSAVLQR;LTLIDPETLLPR;ALTLIAGSPLK;ISGSILNELIGLVR;HEMLPEFYK;LGTLSALDILIK;AVAALLTIPEAEK;ADVFHAYLSLLK;EGPAVVGQFIQDVK;FMATNDLMTELQK;ITSEALLVTQQLVK;SVILEAFSSPSEEVK;FTISDHPQPIDPLLK;DLLDTVLPHLYNETK;TVIGELPPASSGSALAANVCK;VIRPLDQPSSFDATPYIK;VKEYQVETIVDTLCTNMLSDKEQLR	1;1;1;1;1;1;0;1;1;1;1;1;1;1;1;1;1;1;1;1;1;1;1;1;1;1;1;1	27	87	39553;39554;39555;39556;54746;57479;71697;71698;80539;84825;84833;113325;113328;113334;119923;119924;128372;128373;128899;130732;130737;143363;154053;154055;154056;154057;154060;154063;155793;155795;155797;155798;155802;182922;182923;187041;187059;187063;187067;204996;204997;204998;223183;223184;223186;223187;223188;223189;223190;223191;223192;223193;223194;223195;235595;235599;235600;235601;2356…	-	Uncharacterized protein OS=Sus scrofa GN=CAND1 PE=1 SV=1	1.0812	87	9.999e-05	0.000614361	1.02842	85	0.194181	0.424365	1.03777	85	0.0478952	0.152231	1.02011	86	0.325567	0.622297	1.01155	85	0.528947	0.797234	0.98205	81	0.334967	0.687031	1.11972	85	9.999e-05	0.000566156	1.0866	82	9.999e-05	0.000655356	1.10713	85	9.999e-05	0.000726752	1.02514	83	0.188881	0.372703
tr|I3LIK6|I3LIK6_PIG	2804	29694	TIPWLENR;LEDFRDYR;LASDLLEWIR;LASDLLEWIRR;GYEEWLLNEIR;LSNRPAFMPSEGR;ASIHEAWTDGK;GYEEWLLNEIRR;APENTMHAMQQK;CQLEINFNTLQTK;MLDAEDIVGTARPDEK;MVSDINNAWGCLEQAEK;AIMTYVSSFYHAFSGAQK;VLAVNQENEQLMEDYEK	0;0;0;0;0;1;0;0;1;0;1;1;0;1	5	87	59330;59332;59333;59335;59336;59337;59339;59340;59342;59343;59346;59347;59348;59350;78279;106155;106157;106159;106161;106164;106168;106171;106172;106173;106174;106176;106177;106178;106180;106181;106182;106183;106184;106185;106186;106187;151164;151171;164683;164702;164703;164704;164706;164707;164709;164710;164714;164715;164716;164717;164720;164721;164722;164724;164725;164726;164727;164730;164739;1…	-	Uncharacterized protein OS=Sus scrofa PE=1 SV=1	0.615478	87	9.999e-05	0.000614361	0.708245	86	9.999e-05	0.000942839	0.714141	85	9.999e-05	0.000883912	0.613304	87	9.999e-05	0.000827052	0.732271	86	9.999e-05	0.000806305	0.693316	80	9.999e-05	0.00106016	0.551716	86	9.999e-05	0.000566156	0.644083	86	9.999e-05	0.000655356	0.640362	87	9.999e-05	0.000726752	0.966624	85	0.0428957	0.119905
tr|I3LLU1|I3LLU1_PIG	290	19923.6	LPQTLSR;ILFVDPSLTVR;HLSPDGQYVPR;LYAYEPSDTALLLDNMK;LAEQFVLLNLVYETTDK;GWGDQLIWTQTYEEALYK;TSNKPLMIIHHLDECPHSQALK	1;1;1;1;1;1;1	7	87	21089;21090;21091;21092;21100;118870;118871;118872;118873;118874;118875;118876;118877;118878;118879;118880;118881;118882;118883;118884;118885;118886;118887;118888;121148;121152;121156;121161;121162;121163;121166;121168;121170;321013;321019;321020;321021;321022;321023;321024;321025;321026;321027;321028;321029;321030;321031;321033;321034;321035;321036;321037;321038;321039;321040;323267;323268;32326…	tr|F1SEI7|F1SEI7_PIG	Uncharacterized protein OS=Sus scrofa GN=AGR2 PE=1 SV=1	1.40078	86	9.999e-05	0.000614361	1.3934	86	9.999e-05	0.000942839	1.63105	87	9.999e-05	0.000883912	1.47939	86	9.999e-05	0.000827052	1.51903	86	9.999e-05	0.000806305	1.76175	87	9.999e-05	0.00106016	0.850668	77	9.999e-05	0.000566156	0.85931	81	9.999e-05	0.000655356	1.0344	83	0.29847	0.563364	0.913861	87	9.999e-05	0.000720091
tr|K9J6I5|K9J6I5_PIG	780	108072	DFLIR;GACILNMLR;GFPLVTVTVR;EFFSSLK;TQEFPYILR;VEDYFFGK;DYLGVDAFK;ALDLTLYLK;IFASTQFEPTSAR;ENWNQLVQK;HLAISNMPLVK;TMMNTWTLQK;NPVGYPLAWQFLR;LQWLLDQSFK;MAFPCFDEPAFK;NHIEFALSMSQNK;ASLINNAFQLVSIGK;TDVLILPEEVEWIK;FMEFVSVSVTHPDLK;DMNEVETQFKDFLIR;NEDLWNSMASICPTDGTQR;SVTLAEGLVEDHFDVSVK;FELGSNSIAHMVIGTTNQFSTR;ETEIMPVFQGLNELIPMYK;QDLAAVPDFQSGAMENWGLTTYR;GLDDAPETGYLWHVPLTFITSK;DVTVAVFAVGAQDPEGWDFLYSK	1;1;1;1;1;1;1;1;1;1;1;1;1;1;1;1;1;1;1;1;1;1;1;1;1;1;1	27	87	9160;63680;63681;72454;72455;72457;72459;90868;90871;90881;92272;92275;92276;92280;92284;132966;132967;132969;132970;132971;132972;132973;139933;139937;139938;139940;139942;146357;174510;174514;176946;195818;195819;195820;195821;195822;195823;195825;204141;204146;204148;204150;204868;204886;204896;204897;204898;204918;210359;210366;210369;253503;253504;253505;253510;253511;267017;267022;267023;26…	-	Endoplasmic reticulum aminopeptidase 1 OS=Sus scrofa GN=ERAP1 PE=2 SV=1	1.13322	83	9.999e-05	0.000614361	1.10994	82	9.999e-05	0.000942839	1.00853	86	0.754525	0.905788	1.19185	86	9.999e-05	0.000827052	1.18074	87	9.999e-05	0.000806305	1.08259	85	0.019598	0.0943481	1.10584	85	9.999e-05	0.000566156	1.0749	84	9.999e-05	0.000655356	1.02202	86	0.507949	0.765254	0.926516	82	9.999e-05	0.000720091
tr|Q0R678|Q0R678_PIG	2680	20076.6	DGLILTSR;ALVILAK;VTVAGLAGK;VTTHPLAK;VEKDGLILTSR;GAEEMETVIPVDVMR;VTVAGLAGKDPVQCSR;DVVICPDASLEDAKK;GLIAAICAGPTALLAHEIGFGSK;EGPYDVVVLPGGNLGAQNLSESAAVK;KGLIAAICAGPTALLAHEIGFGSK	1;1;1;1;1;1;1;1;1;1;1	11	87	28287;28288;28293;28295;28296;28297;28302;28306;59889;59890;59893;59894;59895;59896;59897;59899;59901;59902;59903;59907;59908;59909;59910;59911;59912;59913;59914;59915;59917;79660;79667;79668;79669;79671;79672;79673;79675;79680;79684;93510;198200;234447;234448;234451;234452;234453;234454;234455;234457;234459;234462;234463;234464;234465;234466;234467;234471;234472;234474;237738;237739;237744;23775…	-	DJ-1 protein OS=Sus scrofa GN=PARK7 PE=2 SV=1	0.930809	86	0.00049995	0.00237292	0.949237	87	0.0739926	0.213495	1.05634	81	0.0748925	0.215739	0.851328	86	9.999e-05	0.000827052	0.901682	85	9.999e-05	0.000806305	0.955654	78	0.180182	0.481029	0.93489	82	0.00069993	0.00317302	0.957947	83	0.120888	0.292981	1.07859	84	0.135386	0.328457	1.05795	86	0.00119988	0.005695
sp|Q29594|KCRB_PIG	1784	11652.3	YYALK;LAVEALSSLDGDLAGR	1;1	2	86	44290;211734;211740;211741;211742;211746;211748;211750;211751;211753;211755;211756;211757;211758;211763;211765;211766;211768;211769;211770;211771;211772;211773;211774;211775;211776;211777;211778;211779;211780;211781;211782;211783;211784;211786;211787;211789;211790;211792;211793;211794;211795;211796;211797;211798;211799;211800;211801;211802;211803;211804;211806;211807;211808;211810;211811;211812;2…	-	Creatine kinase B-type (Fragment) OS=Sus scrofa GN=CKB PE=2 SV=1	0.59072	81	9.999e-05	0.000614361	0.657544	82	9.999e-05	0.000942839	0.707077	83	9.999e-05	0.000883912	0.645252	84	9.999e-05	0.000827052	0.75362	84	9.999e-05	0.000806305	0.810329	84	9.999e-05	0.00106016	0.440052	84	9.999e-05	0.000566156	0.502439	84	9.999e-05	0.000655356	0.534821	84	9.999e-05	0.000726752	0.873378	82	9.999e-05	0.000720091
tr|I3LL97|I3LL97_PIG	5376	21468.1	GESLGIK;GLESTTLADK;CSQAVYAAEK;GFGFGQGAGALVHSE;SCFLCMVCK;GYGYGQGAGTLSMDK;HEETPGHRPTTNPNASK;NLDSTTVAVHGEEIYCK;TVYFAEEVQCEGSSFHK;GLESTTLADKDGEIYCK;KNLDSTTVAVHGEEIYCK;GYGYGQGAGTLSMDKGESLGIK	1;1;1;1;1;1;1;1;1;1;1;1	12	86	54260;54383;54430;54482;54505;54566;54631;141893;141894;141897;167199;167932;167934;167935;167936;167938;167939;167942;167943;167945;167947;167948;167950;167951;167952;167954;167957;167958;167959;167960;167965;167967;167968;167971;167972;167973;167976;167978;167981;167983;167987;167989;167994;189927;189930;189932;189934;189935;189936;189937;189938;189939;189940;189941;189943;189945;263806;263807;…	-	Uncharacterized protein OS=Sus scrofa GN=CSRP1 PE=1 SV=1	0.480992	86	9.999e-05	0.000614361	0.612019	83	9.999e-05	0.000942839	0.73147	85	9.999e-05	0.000883912	0.519202	85	9.999e-05	0.000827052	0.667223	85	9.999e-05	0.000806305	0.76484	83	9.999e-05	0.00106016	0.392657	85	9.999e-05	0.000566156	0.488498	85	9.999e-05	0.000655356	0.604326	86	9.999e-05	0.000726752	0.913071	83	9.999e-05	0.000720091
tr|K9IVK2|K9IVK2_PIG	545	352645	YDVGAVR;LVELYR;GFGYK;VVLPLLK;VTVPFLGK;FGQGDLPK;NAFNFGSK;IAVAVLEETTR;ILWHTMK;HVVFGFVK;HTGPGLLSMANR;SGFEGMFTK;ILQNYDNK;SVELNPTQK;LLVQHDINTLR;EVVESFANK;LQDVADSFK;YIASVQGSAPSPR;SIFATPAAELANR;TFLTNEQTK;FEEAQSMLK;LFPGSPAIYK;SASGEGFQFGK;FDAEISQWK;GQTSLTAELSK;EGQWDCSVCLVR;EAQWDCSVCLVR;SWWDAVCNLLHR;ITPDMTLQSMK;SGSSFVQQASFK;KIESFGSPK;SSPASAVPAPASFK;EAGQNLLEMMAYDR;SSIPEPIDPLFK;LLLDIPLQTPHK;KLPVSLESVK;VWVWTA…	1;1;0;1;1;1;1;1;1;1;1;1;1;1;1;1;1;1;1;1;1;1;1;1;1;1;1;1;1;1;1;1;1;1;1;1;1;1;1;1;1;1;1;1;1;1;1;1;1;1	49	86	17537;18730;18732;28414;28417;28418;28423;28429;28432;28437;28445;71695;71696;71699;91941;91945;91950;91953;91956;92114;98268;102229;102238;102242;102243;102244;102246;102248;102249;111027;112326;116758;132764;132765;133722;136385;136387;137172;137183;137189;138454;138488;140145;148083;155096;155268;158324;158325;163901;166557;169773;169782;189902;194328;203634;206833;206839;206852;208938;215422;…	-	E3 SUMO-protein ligase RanBP2 OS=Sus scrofa GN=RANBP2 PE=2 SV=1	1.18367	83	9.999e-05	0.000614361	1.08348	81	9.999e-05	0.000942839	1.13438	77	9.999e-05	0.000883912	1.12387	83	9.999e-05	0.000827052	1.04285	83	0.0118988	0.0528902	1.0699	78	9.999e-05	0.00106016	1.23189	84	9.999e-05	0.000566156	1.12468	83	9.999e-05	0.000655356	1.19912	82	9.999e-05	0.000726752	1.03649	82	0.0566943	0.149773
tr|K9J4P3|K9J4P3_PIG	1545	177121	INYIFR;ANPGAWILR;WGFTGGQK;AITTSLTTK;ILETTTFFQR;QLLYDAIK;FTVLDSQGK;FLFVDADQIVR;VDALLSAQPK;DLSQNFPTK;WLHQQTEK;VEHVVSVLEK;MDFILSHAMYCR;TIDLCNNPMTK;VWQLQDLSFQTAAR;LNIQPSEADYAVDIR;LGIEGLSLHNILK;SPAISWINNLELDSR;TTAIANSMNYLTK;HLVESTNEMAPLK;YNFQYELVQYK;ILAAPIELALVIMK;YQFFEDNHSAIK;AIWAALQTQTSNSAK;EGETYFDVVAVVDPVTR;IVPEWQDYDQEIK;IGMINNPSEDISYEK;DFSLDGAPYGYTPFCDSR;EQLDPDELETITMHK;EYLDLTATNNFFVDDYAR;KHLVESTN…	1;1;1;1;1;1;1;1;1;1;1;1;1;1;1;1;1;1;1;1;1;1;1;1;1;1;1;1;1;1;1;1;1;1;1;1;1;1	38	86	22262;22265;22266;51729;51730;97117;97126;113218;113220;117361;117362;117364;117365;117366;120968;120969;120976;120977;129756;129765;129817;129951;137360;137363;137364;143855;143862;146198;146227;151585;151594;171230;200143;200145;200147;217971;231392;231396;231397;240333;240334;241843;241844;241845;241846;242606;242607;246370;246371;246372;255420;255423;255424;261527;261640;261641;262132;262137;…	-	UDP-glucose glycoprotein glucosyltransferase 1 OS=Sus scrofa GN=UGGT1 PE=2 SV=1	1.1087	84	9.999e-05	0.000614361	1.03819	83	0.0223978	0.0861321	1.04598	83	0.0381962	0.126462	1.08813	85	9.999e-05	0.000827052	1.05619	84	0.00039996	0.00273551	1.03451	79	0.0920908	0.302633	1.12019	80	9.999e-05	0.000566156	1.04709	84	0.00949905	0.0356567	1.0573	78	0.0128987	0.0489902	0.99848	83	0.936606	0.968711
tr|M3TYC8|M3TYC8_PIG	3284	83417.2	LNLSQVR;ALIVEPSR;FLPNAPK;TGASVLNK;WQMNPYDR;ELLIIGGVAAR;DGFVALSK;MDQAIIFCR;ASDSFVVK;FLICTDVAAR;LDDLVSTGK;FGFGFGGTGK;FNFGEEEFK;MGLAISLVATEK;NQALFPACVLK;ELAEQTLNNIK;GSAFAIGSDGLCCQSR;IMHFPTWVDLK;IHNQIPQITSDGK;DLGLAFEIPPHMK;VGWSSMQASLDLGTDK;LQVIVCSATLHSFDVK;EAQTSFLHLGYLPNQLFR;GHVDILAPTVQELAALEK;DNTRPGANSPEMWSEAIK;FLVLDEADGLLSQGYSDFINR;GIDIHGVPYVINVTLPDEK;IDCDNLEQYFMQQGGGPDKK	1;1;1;1;1;1;1;1;1;1;1;1;1;1;1;1;1;1;1;1;1;1;1;1;1;1;1;1	28	86	22818;22824;29585;72760;72765;72768;73571;77065;77067;77070;77950;77951;77953;77954;77955;77957;85619;85624;88655;88657;89735;89739;89744;89749;89758;92066;92068;116338;116339;116341;124131;124133;124134;124137;124140;124145;173137;173144;198600;198604;198605;198608;205911;205912;205913;205916;205920;208996;209001;209005;236354;237627;237628;237629;237630;237631;237632;251345;251347;251348;255264…	-	DEAD (Asp-Glu-Ala-Asp) box helicase 1 OS=Sus scrofa GN=DDX1 PE=2 SV=1	1.08454	86	0.00019998	0.00109125	1.03733	83	0.0427957	0.142626	1.09502	84	9.999e-05	0.000883912	0.979545	85	0.350765	0.648033	0.968229	86	0.112889	0.311977	0.983647	81	0.429357	0.763437	1.12427	82	9.999e-05	0.000566156	1.07783	86	0.00019998	0.00117366	1.14846	85	9.999e-05	0.000726752	1.08751	80	9.999e-05	0.000720091
sp|Q9TSX9|PRDX6_PIG	5734	25060.1	GVFTK;NFDEILR;LAPEFAK;LSILYPATTGR;VATPVDWK;VVFIFGPDK;DFTPVCTTELGR;VIISLQLTAEK;ETLPFPIIDDK;VVFIFGPDKK;DLAIQLGMLDPAEK;FHDFLGDSWGILFSHPR;PGGLLLGDEAPNFEANTTIGR;MIALSIDSVEDHLAWSK;DLAIQLGMLDPAEKDEQGMPVTAR	1;1;1;1;1;1;1;1;1;1;1;1;1;1;1	15	85	26168;26171;26176;26177;26178;26182;26185;26193;26196;26197;26198;26200;26201;26202;26203;26204;26209;26210;26211;26212;26213;26215;32916;32917;70440;70444;70446;99389;99390;99393;99395;99396;99402;99404;99405;99407;99408;99412;107241;107242;107243;107244;138259;138261;138262;138263;138264;138266;138267;157861;157862;157863;157864;193617;212940;212941;212942;212943;212944;212945;212946;212948;252…	-	Peroxiredoxin-6 OS=Sus scrofa GN=PRDX6 PE=2 SV=3	0.951092	83	0.0215978	0.0634566	1.03006	83	0.160084	0.372774	0.966227	83	0.260074	0.520148	0.902517	82	9.999e-05	0.000827052	1.02203	82	0.19868	0.463259	0.920046	82	0.00069993	0.00550601	0.863313	82	9.999e-05	0.000566156	0.946779	83	0.0009999	0.00497978	0.861536	84	9.999e-05	0.000726752	1.02576	82	0.130787	0.283285
tr|B5APU3|B5APU3_PIG	6387	44999.3	NWDDMK;DKDNFWMTR;GYAFNHSADFETVR;ILLTEPPMNPTK;HLWDYTFGPEK;HIVLSGGSTMYPGLPSR;HMVFLGGAVLADIMK;LCYVGYNIEQEQK;LALETTVLVESYTLPDGR;KHMVFLGGAVLADIMK;VGNIEIKDLMVGDEASELR;CGYAGSNFPEHIFPALVGRPIIR	1;1;1;1;1;1;1;1;1;1;1;1	12	85	77990;77993;77997;78003;78004;78005;192895;192896;192898;192902;192903;192909;218651;218652;218662;218664;230168;230171;230172;230173;230174;230175;230176;230178;230179;230180;230181;230182;230183;233920;238871;238878;238880;238884;238890;292448;255232;255233;255234;255235;255237;258444;279796;279797;279799;279800;279801;279802;279803;279805;279806;279807;279808;279809;279810;279811;279812;279813…	-	Actin-related protein 2-like protein OS=Sus scrofa GN=ACTR2 PE=1 SV=1	1.17633	85	9.999e-05	0.000614361	1.07301	80	0.00049995	0.00376935	1.12167	79	9.999e-05	0.000883912	1.1193	80	9.999e-05	0.000827052	1.04779	80	0.00939906	0.0432467	1.0938	79	9.999e-05	0.00106016	1.41579	84	9.999e-05	0.000566156	1.25472	82	9.999e-05	0.000655356	1.33915	80	9.999e-05	0.000726752	1.01306	84	0.60114	0.7848
tr|F1RIE2|F1RIE2_PIG	5403	128111	GLWPLR;YLLGDMEGR;TVPLYESPR;EVGMYGK;LQTVAEK;EMLGGEIIPR;ALVSEWK;LYDGLFK;LGDSQLVK;VTLGTQPTVLR;GDFILVGDLMR;LFMLLLEK;LVFSNVNLK;DLLFILTAK;LYEWTTEK;LPSFELLHK;YLAIAPPIIK;IVVFQYSDGK;LEELHVIDVK;IAVMELFRPK;ALYYLQIHPQELR;ETDDTLVLSFVGQTR;TKGDFILVGDLMR;QGQGQLVTCSGAFK;ALVSEWKEPQGK;IGRPSETGIIGIIDPECR;TECNHYNNIMALYLK;MQEVVANLQYDDGSGMK;SDPNRETDDTLVLSFVGQTR;KICYQEVSQCFGVLSSR;SVLLLAYKPMEGNFEEIAR;DPNTYFIVGTAMVYPEEAEP…	1;1;1;1;1;1;1;1;1;1;1;1;1;1;1;1;1;1;1;1;1;1;1;1;1;1;1;1;1;1;1;1;1	33	85	14459;65008;65010;65011;65012;65013;65014;66581;66585;72100;73320;78503;78508;84793;84795;90479;90482;90489;90494;91674;97389;97390;111880;111885;133538;133541;141639;141640;141645;141646;141647;151569;151575;155771;155772;155773;155774;159979;159980;159981;159982;159983;159984;176315;176320;176321;176322;176323;187362;187364;187365;187367;189880;189882;189883;189884;189886;189887;226645;226649;2…	-	Uncharacterized protein OS=Sus scrofa GN=DDB1 PE=1 SV=1	1.16886	83	9.999e-05	0.000614361	1.07317	83	9.999e-05	0.000942839	1.0553	73	9.999e-05	0.000883912	1.04438	84	0.00879912	0.0403027	0.982539	81	0.164284	0.407368	0.962746	80	0.0127987	0.0669967	1.16136	85	9.999e-05	0.000566156	1.06285	84	9.999e-05	0.000655356	1.07642	82	0.00049995	0.00289096	1.07889	79	9.999e-05	0.000720091
tr|F1SKQ0|F1SKQ0_PIG	557	81618.9	QLAEDFLR;LMQLVDHR;DWVLNEFR;IVDQIRPDR;GVEICIATPGR;APILIATDVASR;LTPYEVDELR;TIIFVETK;WDLSELPK;LIDFLESGK;MLDMGFEPQIR;STCIYGGAPK;NFYVEHPEVAR;GDGPICLVLAPTR;LTPYEVDELRR;DMVGIAQTGSGK;APLPDLYPFGTMR;RCTYLVLDEADR;KIVDQIRPDR;VLEEANQAINPK;QTLMWSATWPK;SQPERDWVLNEFR;DGWPAMCIHGDK;GTAYTFFTPGNLK;LIQLMEEIMAEK;ELAQQVQQVADDYGK;FVINYDYPNSSEDYVHR;TTSSANNPNLMYQDECDRR;TLAYLLPAIVHINHQPYLER;LIQLMEEIMAEKENK;ESAAPAAAPTAEAPPP…	1;1;1;0;0;0;1;1;1;1;0;0;1;0;1;1;1;1;0;1;0;1;1;1;1;1;1;1;1;1;1	23	85	49863;49866;49867;55583;55584;55586;55588;55589;55591;55595;55600;55602;55609;70122;70125;70127;77800;77801;77804;94055;94056;94058;94059;109412;109414;109416;109418;109419;109421;109422;109425;109434;109438;109440;109442;111455;111456;111458;111459;117260;117264;117268;127929;138213;138223;138224;138226;138227;138230;138231;138233;138236;141093;141102;141114;141115;141118;141119;141121;141124;14…	-	Uncharacterized protein OS=Sus scrofa GN=DDX17 PE=1 SV=2	1.28459	84	9.999e-05	0.000614361	1.13152	81	9.999e-05	0.000942839	1.2628	83	9.999e-05	0.000883912	1.11301	84	9.999e-05	0.000827052	1.01299	82	0.467453	0.752351	1.10813	81	9.999e-05	0.00106016	1.44258	85	9.999e-05	0.000566156	1.27386	85	9.999e-05	0.000655356	1.4352	83	9.999e-05	0.000726752	1.10282	81	9.999e-05	0.000720091
tr|A5YV76|A5YV76_PIG	423	274797	FTSIR;LVLTSR;VVIQVR;GDLSSIR;AGLYGLPR;AVAHILGIR;TGTVSLEVR;FLEIGK;EHDLVLSMR;DVMLATGK;LSPDSIPGK;GLAQALQTK;DCMLGMEFSGR;LQVVDRPLPIR;MVVPGLDGAQAPR;VFTTVGSAEK;QTEHAFVNVLSR;VLQGDLVMNVYR;DNLEFFLSNVGR;REPLLIGSTK;AEAVVAVLLTK;NPQALEAAQAK;GLPPIALTGLSK;SDQALKPLGLR;VVEVLAGDGQLYSR;VLEALIPLQGLEAR;LCSVYYTSLNFR;KLQELSSK;AGIQEGVVQPLK;FDASFFGVHSK;VYQWESPDPK;TLEAVQTLLEQGLR;FPQLDETCFANSR;GVDLVLNSLAEEK;DPETLVGYSMIGCQR;G…	0;1;1;1;0;1;0;1;1;1;1;0;1;0;0;1;1;1;0;0;0;0;1;0;0;1;1;1;1;0;0;0;1;1;0;1;1;0;0;0;0;0;0;0;1;1;0;1;0;0;1;1;0;0;0;0;0;1;1;0;0;0;0;0	28	84	6590;10839;12510;12517;14956;25077;25080;41814;41821;41832;41833;41834;44199;44202;55442;55443;74622;74623;74624;85262;85265;85266;85271;85272;106716;106722;111348;111350;111353;111354;111355;111357;111358;130864;130865;132466;132473;133419;133425;133428;133443;133445;133449;142924;142925;159512;159513;159515;159516;159518;160817;160821;160823;160829;161809;161810;161811;161812;161814;161816;1618…	-	Fatty acid synthase OS=Sus scrofa GN=FASN PE=1 SV=1	1.22286	82	9.999e-05	0.000614361	1.14218	83	9.999e-05	0.000942839	1.3299	84	9.999e-05	0.000883912	1.08957	80	9.999e-05	0.000827052	1.0241	82	0.19758	0.461689	1.16362	82	9.999e-05	0.00106016	1.09064	83	0.00019998	0.00102557	1.02099	80	0.375462	0.637673	1.18844	76	9.999e-05	0.000726752	1.11256	81	9.999e-05	0.000720091
tr|F1RK53|F1RK53_PIG	6426	100708	GFVLLPK;IWDLQAGVER;ALAVLGCEVLR;EELLSAMVAK;EHLVSTGFNQMR;SLQSLLGPSSK;APPSALYLEEK;LFSGALASLTLDASPR;RAPPSALYLEEK;LLSLQPLGMTPVSQAPR;VAVPLLSSGGQVAVLELR;GLNLTTPGESDGFCANR;KEELLSAMVAK;LVSPAQPSPDAAQPAK;VLQLSDSAIVPISYHVPR;FHPLAADVLASSSYDLTIR;VVWVCDGHCLLVSGFDSR;SLMPLLDPDSGLLVLAGK;VPPEGLEEVLTTPEAVLTGHTEK;GESQLSCYEVAPQQPVLSPVTQCLLESALR;SSCSLIAFISDRPGVLGIVPLEGQGEDKR;QQPLTELAAHGDLVQSAIWSQDGALVGTTCK;AAEFHEDLFPDA…	1;1;1;1;1;1;1;1;1;1;1;1;1;1;1;1;1;1;1;1;1;1;1;1	24	84	70012;70013;70016;70017;70019;70020;70022;97725;97727;97728;102017;102018;102020;102021;102023;102026;157722;157723;157724;157726;157729;163882;163883;163884;163886;164617;164619;194229;220233;220235;220236;220237;220238;220241;220243;234955;263725;263736;263737;263755;263757;263758;263759;263760;263762;263763;263781;263782;263783;263785;267698;267702;276043;276044;276047;291570;291571;291572;325…	-	Coronin OS=Sus scrofa GN=LOC100513346 PE=1 SV=2	1.20664	82	9.999e-05	0.000614361	1.15828	81	9.999e-05	0.000942839	1.24785	82	9.999e-05	0.000883912	1.08476	84	0.00369963	0.0194671	1.08925	84	0.00019998	0.00149499	1.13957	82	9.999e-05	0.00106016	1.24762	83	9.999e-05	0.000566156	1.22323	84	9.999e-05	0.000655356	1.34335	84	9.999e-05	0.000726752	1.0573	84	0.00049995	0.00264249
tr|K7GNQ2|K7GNQ2_PIG	3948	81633.8	LTSDWGR;FCGLSQPR;HGFLLPLVR;LFQQVK;GLMATPAK;FWWQK;IPCFLAGDTR;QDSILVDELR;DHGLPGYNAWR;DFLPLVLGK;IGLDLAALNMQR;IVHEGGIDPILR;IYPQGFVPCSR;TNHLGLLAVNQR;IVGAMVQIITYR;IVCDNTGITTVPR;FGHTTLLPFMFR;RIGLDLAALNMQR;TDPSVANVFTLAFR;VGPLLACLFEK;LNRQDSILVDELR;VSETPQLTAMHTLFVR;ASAPNSWVPLSSAFFASWR;WLPAEYEDGLSLPFGWTPGK;SLMFTHWGQFIDHDMTFAPESLAR	1;1;1;1;0;1;1;1;1;1;1;1;1;1;0;1;1;1;1;1;1;1;1;1;1	23	84	23402;44726;64834;64835;64836;64837;64839;67769;67771;73305;73308;74514;87451;87452;87453;87454;87455;87456;98047;98048;98054;126086;126088;126089;126090;126091;132469;132472;132475;132476;132478;132479;132480;134836;134837;134838;134840;134842;134846;134858;139617;135931;135941;135953;137509;137513;137515;140926;140929;140935;149040;149043;149046;171792;171798;171803;178374;178375;178379;179339;…	tr|F1RSB4|F1RSB4_PIG	Eosinophil peroxidase OS=Sus scrofa GN=EPX PE=1 SV=1	0.800517	83	9.999e-05	0.000614361	0.970898	80	0.089891	0.246113	0.767373	83	9.999e-05	0.000883912	1.426	84	9.999e-05	0.000827052	1.82907	84	9.999e-05	0.000806305	1.33317	77	9.999e-05	0.00106016	1.24685	81	9.999e-05	0.000566156	1.57648	81	9.999e-05	0.000655356	1.25453	83	9.999e-05	0.000726752	0.535409	84	9.999e-05	0.000720091
tr|K9J6M1|K9J6M1_PIG	3002	181289	LIIDVIR;MVVSFNR;IQAFWK;ESWLTGK;ITLEDVISHR;GIAEQTIVTLR;FLGVDMEK;AMESIGLPK;DLNLMDIK;HTDNTVQWLR;KLIIDVIR;QSDILSVLK;LAAVDHINTVLR;MWSAPEDMLLR;LIFQMPQNK;LQQTLNALNK;DIIEEITADYIR;YGIQMPSFSK;YQDILNAMAK;TLDSLLLPTAK;TLVGSENPPLTVIR;IFYPETTDVYDR;NKLEASIENLR;LGIAPQIQDLLGK;QMFIDNISAIVK;SAVPNTNDIIPECADR;AFLYDQEEHVVK;SLMINTSPVEVYK;SPTMGFNNLDEMHVER;NKYQDILNAMAK;GVLLDIDDLQTNQFK;VDQVQDIVTGNPTVIK;QWVTLVVDVNQFLEK;EIKD…	1;0;1;1;1;1;1;1;1;1;1;1;1;1;0;1;1;1;1;1;1;1;1;1;1;1;1;1;1;1;1;1;1;1;1;1;1;1;1;1;1	39	84	24365;25852;25853;74144;80699;96660;96662;96668;96669;96670;102059;102066;113754;113755;115640;115641;120410;120420;120424;120425;120427;121482;121485;122603;132673;137174;137177;137182;137184;144730;144731;165184;165189;165190;172208;173177;176742;176744;176746;176748;176750;179315;179327;180691;180696;186605;186611;186623;186629;186633;186636;193421;193422;193423;212749;232966;232967;232968;232…	-	Ras GTPase-activating-like protein IQGAP2 OS=Sus scrofa GN=IQGAP2 PE=2 SV=1	0.938266	80	0.00019998	0.00109125	1.03411	81	0.0419958	0.140822	0.99967	81	0.982902	0.993295	1.1442	82	9.999e-05	0.000827052	1.31443	82	9.999e-05	0.000806305	1.23776	80	9.999e-05	0.00106016	0.861068	81	9.999e-05	0.000566156	0.953122	78	0.00459954	0.019	0.941063	82	0.0130987	0.0496697	0.790019	84	9.999e-05	0.000720091
tr|Q1T7A9|Q1T7A9_PIG	1160	10621.2	LSIIATDHTYR;VFSVAITPDHLEPR;DAEEVISQTIHTIADMIK	1;1;1	3	84	127397;127400;127401;127402;127403;127404;127405;127406;127407;127409;127411;127412;127413;127415;127416;127417;127418;127419;127420;127421;127422;127423;127424;127430;213306;213313;213316;213320;213321;213327;213332;210048;210054;210059;210061;210064;210069;210074;210077;210078;210080;210081;210083;210084;210085;210086;210087;210089;210092;210093;210095;210096;210097;210098;210099;210100;210101;…	-	Type VI collagen alpha-1 chain (Fragment) OS=Sus scrofa GN=COL6A1 PE=2 SV=1	0.77262	84	9.999e-05	0.000614361	0.835708	83	9.999e-05	0.000942839	0.97285	77	0.190181	0.427786	0.77463	84	9.999e-05	0.000827052	0.884032	81	9.999e-05	0.000806305	1.00324	75	0.861314	0.972176	0.858622	74	9.999e-05	0.000566156	0.890247	79	9.999e-05	0.000655356	1.07036	78	0.0382962	0.122271	0.976549	81	0.259574	0.466626
tr|F1S300|F1S300_PIG	3465	267503	VELLER;LEQAMK;LQEQVTDLR;ITELQLK;SIAIQSQFTR;FEVAQVESLR;IQQLTEEIGR;VLLMELEEAR;SQEQILEILR;VTAAAMAGNK;HVEDLLTK;AESQLLECK;NIEELQQQNQR;LESALTELEQLR;LEHEISHLK;ISTQLDFASK;NLDVQLLDTK;FHNELNAHIK;ELQELQDSLNAER;QEQIINTMTQDLR;LDELQASDVSVK;AMVTSLEESLNK;LEQDLQQMQAK;RYEMLQDNVEGYR;TLSSVQSEVQEALQR;LTIHAPPQELGPPVQR;FLADQQSEIDGLK;NLQEQTVQLQSELSR;AIQDHLLEVEESK;QLDTETNLHLNTK;LSQELEYLTEDVK;EGIQGPLNVSISEEGK;ELMLHAADVEAL…	1;1;1;1;1;1;1;1;1;1;1;1;1;1;1;1;1;1;1;1;1;1;1;1;1;1;1;1;1;1;1;1;1;1;1;1;1;1;1;1	40	83	15656;15661;15662;15668;58442;75099;87394;87834;95484;95495;95497;97750;102382;102383;102384;102385;102386;102387;102388;102389;109959;109969;109984;112600;118660;118662;154181;154182;159022;159750;159754;161721;162823;176984;176990;195766;195769;200450;200456;200457;212439;212443;212447;217155;221899;221900;221903;224612;233406;233409;234286;234287;234288;234289;234290;250978;254555;254559;25456…	-	Uncharacterized protein OS=Sus scrofa GN=TPR PE=1 SV=2	1.30498	80	9.999e-05	0.000614361	1.21319	81	9.999e-05	0.000942839	1.23226	81	9.999e-05	0.000883912	1.10847	80	9.999e-05	0.000827052	1.05578	81	9.999e-05	0.000806305	1.04758	78	0.00269973	0.017961	1.29685	83	9.999e-05	0.000566156	1.21214	81	9.999e-05	0.000655356	1.22323	80	9.999e-05	0.000726752	1.14548	81	9.999e-05	0.000720091
tr|F1SDQ5|F1SDQ5_PIG	1934	107789	VEAVLSR;IISEINR;GVLQGLSGR;LLASVEER;LLGGQAGLGR;HVAGLWAGLR;VAFSAALSLPR;LGQLEGLLQAR;LDTVAGGLQGLR;YLLSAVLTGHR;LDVVAGSVTVLSGR;RLDVVAGSVTVLSGR;WPPQECCPPELGR;LQESCSVCLAGLDGFR;VQQLEEQVQSLTK;VLDTEGQLGLVGSGLHK;RVLDTEGQLGLVGSGLHK;RPGGLSHWLPAAQGQLEK;VGAAGEAQQAALEGLQGVVGQLQGR;VLLNDGGYYDPETGVFTAPLAGR	1;1;1;1;1;1;1;1;1;1;1;1;1;1;1;1;1;1;1;1	20	83	16752;16753;16757;24868;24871;29800;29801;34557;34564;39314;39316;70371;70374;70375;70377;83074;83075;83076;83077;83078;101066;101074;101087;101090;101091;101093;101104;101113;101128;101135;101755;101762;101768;101775;101782;101825;110259;110262;110265;110266;110269;110271;110272;110273;110275;110276;151433;151434;151436;196554;196556;196557;196558;196559;196560;221796;264334;264335;264338;264339…	-	Uncharacterized protein OS=Sus scrofa GN=EMILIN1 PE=1 SV=1	0.807864	82	9.999e-05	0.000614361	0.870297	81	9.999e-05	0.000942839	0.841404	82	9.999e-05	0.000883912	0.729127	78	9.999e-05	0.000827052	0.800144	77	9.999e-05	0.000806305	0.749694	80	9.999e-05	0.00106016	0.776753	80	9.999e-05	0.000566156	0.844806	80	9.999e-05	0.000655356	0.825355	82	9.999e-05	0.000726752	1.06673	77	0.0123988	0.0428983
tr|I3LEW5|I3LEW5_PIG	5320	100901	CALGVFR;QMAFMLGR;DPNNLFMVR;VPDDIYK;LLTDDGNK;EPLLTLVK;ELDIMEPK;LNILDTLSK;LAQGLTHLGK;GTLTLCPYHSDR;SGALLACGIVNSGVR;QLQDELEMLVER;AVPLALALISVSNPR;DTSLYRPALEELR;YLYSSEDYIK;LGSIFGLGLAYAGSNR;TQREPLLTLVK;SETELKDTYAR;WLPLGLGLNHLGK;FAADIISVLAMTMSGER;EDVLTLLLPVMGDSK;LVGSQEELASWGHEYVR;MLVTFDEELRPLPVSVR;ASLQTQQPPATSPGGGDEK;SFANTLVDVCAYAGSGNVLK;LKEIYENMAPGENKR;NECDPALALLSDYVLHNSNTMR;FSHDADPEVSYNSIFAMGMVGSGTNNAR	1;1;1;1;1;1;1;1;1;1;1;1;1;1;1;1;1;1;1;1;1;1;1;1;1;1;1;1	28	83	21978;42364;42367;76015;76016;88725;88732;96040;96041;106490;106491;106492;106493;106494;106496;106497;106498;106499;106500;124146;124149;124150;124156;136777;136787;136789;136790;136793;142785;142787;142789;164185;179984;188389;188397;188399;194082;205411;205412;205428;211166;211167;211169;211173;213848;213885;213912;213917;215777;219612;244178;244179;244180;244181;244182;264361;264366;264371;26…	-	Uncharacterized protein OS=Sus scrofa GN=PSMD2 PE=1 SV=1	1.28253	81	9.999e-05	0.000614361	1.15515	80	9.999e-05	0.000942839	1.19574	82	9.999e-05	0.000883912	1.09665	81	9.999e-05	0.000827052	1.03315	82	0.0389961	0.138097	1.06616	77	0.00039996	0.00333945	1.23268	83	9.999e-05	0.000566156	1.12821	80	9.999e-05	0.000655356	1.21479	78	9.999e-05	0.000726752	1.133	80	9.999e-05	0.000720091
sp|P00503|AATC_PIG	6517	46712.7	LIADFR;IGAEFLAR;NFGLYNER;HIYLLPSGR;QIASVMK;VLSQMEK;YWDTEK;VGNLTVVAK;VGGVQSLGGTGALR;INMCGLTTK;KVNLGVGAYR;QVEYLINEK;TDDCQPWVLPVVR;LALGDDSPALQEK;NLDYVATSIHEAVTK;TLSDPELFHEWTGNVK;APPSVFAEVPQAQPVLVFK;IANDSSLNHEYLPILGLAEFR;FLFPFFDSAYQGFASGNLEK;RFLFPFFDSAYQGFASGNLEK;TPGTWNHITDQIGMFSFTGLNPK;DTPVYVSSPTWENHNGVFTTAGFK	1;1;1;1;1;1;1;1;1;1;1;1;1;1;1;1;1;1;1;1;1;1	22	82	14030;28586;28591;28596;55704;65455;65460;65466;70590;70592;70593;70594;70595;70596;70600;85257;85267;85269;86633;103404;103407;103409;103413;122074;122078;122085;142683;142684;142685;142687;142688;142689;154074;154076;154077;154078;154079;154080;154081;154083;154084;170026;170031;170034;211107;211110;211116;211119;211141;230899;230900;288029;322368;322371;311831;311832;311834;311836;311837;32841…	-	Aspartate aminotransferase OS=Sus scrofa GN=GOT1 PE=2 SV=1	0.654324	79	9.999e-05	0.000614361	0.822239	79	9.999e-05	0.000942839	0.849221	82	9.999e-05	0.000883912	0.683884	82	9.999e-05	0.000827052	0.861858	78	9.999e-05	0.000806305	0.87229	80	0.00019998	0.00186578	0.670753	82	9.999e-05	0.000566156	0.850894	80	9.999e-05	0.000655356	0.870864	81	9.999e-05	0.000726752	0.945912	81	0.00179982	0.00804572
sp|P00506|AATM_PIG	3336	47787.3	IGANFLQR;MNLGVGAYR;EMATLVK;TQLVSNLK;VGAFTVVCK;IASTILTSPDLR;EFSIYMTK;QQWLQEVK;KMNLGVGAYR;YVTVQTISGTGALR;TQLVSNLKK;EYLPIGGLAEFCK;ASAELALGENNEVLK;TCGFDFTGALEDISK;HFIEQGINVCLCQSYAK;NLDKEYLPIGGLAEFCK;ISVAGVTSGNVGYLAHAIHQVTK;EGSSHNWQHIVDQIGMFCFTGIKPEQVER	1;1;1;1;1;1;1;1;1;1;1;1;1;1;1;1;1;1	18	82	34745;34747;34751;34752;47801;73975;73977;73979;73982;103898;103899;103900;103903;103907;103909;125975;125976;125978;125979;126648;126649;126650;126651;126653;126654;126655;126656;126657;126661;126676;137318;137322;137323;137324;137325;137326;137327;137329;137331;137334;137336;148731;148734;148735;148736;148737;148741;148744;162528;177585;177588;177591;177597;177602;177604;177606;177616;177620;17…	-	Aspartate aminotransferase, mitochondrial OS=Sus scrofa GN=GOT2 PE=1 SV=2	0.980546	77	0.219278	0.404311	1.03586	72	0.0246975	0.0932022	1.16853	80	9.999e-05	0.000883912	1.08655	80	9.999e-05	0.000827052	1.17304	80	9.999e-05	0.000806305	1.2727	79	9.999e-05	0.00106016	0.93027	80	9.999e-05	0.000566156	0.97985	77	0.290571	0.54959	1.13135	77	9.999e-05	0.000726752	0.898897	77	9.999e-05	0.000720091
tr|F1S4C9|F1S4C9_PIG	3388	100895	SIQLESR;VGMWK;LETYK;VLQYGPQGR;ISTNILDLR;SAFTVIK;VTGLFQK;WLGELQLSIA;IHQGTLPILR;IVCLVLDK;VFVHEWAHLR;SELVQINSAAER;FPSPMVVYAK;MAYLQVPGTAK;SAFTVIKK;NVAILIPASWK;ASPYLFEATEK;SPVPDLFPPCK;IYFTPDFVAGK;QDSFLVDTHNK;TASGGSFVASDVPK;SLPTAASGGTSICSGLR;VWALGGVNTATQK;ASSATLPPVTVTSK;WGVFNEYNNEQK;YSLQASSQTLTLTVSSR;STWEVIQDSEDFK;QSGAIIHTVALGPSAAK;TVTLELLDNGAGADATK;IYFTPDFVAGKK;DTGKFPSPMVVYAK;ASIMYAQSIESVVEFCK;TTPMTTQ…	1;0;0;0;0;0;0;0;0;0;0;0;1;1;0;0;0;1;0;1;0;0;1;1;0;0;0;1;0;0;1;1;0;0;0	10	82	23199;23204;23212;35794;35796;43389;43392;43400;43405;43407;56836;56841;56843;63136;63137;63138;63142;63145;63150;63153;63159;68538;68539;68540;68541;68542;68543;68544;68545;68546;68547;74173;74176;82168;87096;87099;120009;120010;120011;120012;120013;120014;120015;128317;128319;128320;128323;128324;128326;128327;128328;128329;128330;128331;128332;128334;128335;128336;128337;128338;128340;128343;1…	-	Calcium-activated chloride channel regulator 1 OS=Sus scrofa GN=CLCA1 PE=1 SV=1	1.12097	72	0.00209979	0.00842298	1.4167	82	9.999e-05	0.000942839	1.32758	81	9.999e-05	0.000883912	1.88074	74	9.999e-05	0.000827052	2.36581	82	9.999e-05	0.000806305	2.18161	81	9.999e-05	0.00106016	0.778649	81	0.00019998	0.00102557	0.853902	78	9.999e-05	0.000655356	0.810492	81	9.999e-05	0.000726752	0.595577	82	9.999e-05	0.000720091
tr|F1S663|F1S663_PIG	3226	182811	EVTDLLR;AFDITYVR;IASAVQK;YFIAPAK;EAEREVTDLLR;LKDYEDLR;TEQQTADQLLAR;LNEIEGTLNK;LSAEDLVLEGAGLR;VESTEQLIEIASR;QDIAVISDSYFPR;SYYYAISDFAVGGR;SQECYFDPELYR;SWPGCQECPACYR;LNTFGDEVFNDPK;DGFFGNPLAPNPADK;EAQLALGNAAADATEAK;LCQCNDNIDPNAVGNCNR;TFAEVTDLDNEVNNMLK;VAVPLIAQGNSYPSETTVK;LHEATDYPWRPTLTPFEFQK;EDGPWIPYQYYSGSCENTYSK;TREDGPWIPYQYYSGSCENTYSK	1;1;1;1;1;1;1;1;1;1;1;1;1;1;1;1;1;1;1;1;1;1;1	23	82	24985;24988;48432;48433;48435;48437;57585;57609;78369;139594;146764;151538;151539;151542;168436;168441;168443;171160;171168;171170;171171;171173;171174;171181;180243;180244;180245;180246;180248;180249;190721;190722;190724;190725;190726;190727;190730;190733;206734;206739;206742;206745;206746;206747;206749;206750;216686;216687;216688;232987;261706;261707;261709;261710;261711;261712;261714;273402;27…	-	Uncharacterized protein OS=Sus scrofa GN=LAMC1 PE=1 SV=1	0.743446	82	9.999e-05	0.000614361	0.77141	82	9.999e-05	0.000942839	0.776007	79	9.999e-05	0.000883912	0.702548	82	9.999e-05	0.000827052	0.755103	82	9.999e-05	0.000806305	0.74409	79	9.999e-05	0.00106016	0.649867	81	9.999e-05	0.000566156	0.683725	82	9.999e-05	0.000655356	0.698706	79	9.999e-05	0.000726752	1.01414	81	0.59784	0.782225
tr|F2Z5G3|F2Z5G3_PIG	1951	16808.8	ELGTVMR;EAFSLFDK;MKDTDSEEEIR;VFDKDGNGYISAAELR;EAFSLFDKDGDGTITTK;EADIDGDGQVNYEEFVQMMTAK	0;1;0;0;1;1	3	82	19989;19990;19994;119066;119068;119075;119076;119077;119078;119079;119080;119081;119082;119083;119085;119087;119089;119090;119095;119096;119100;119102;119105;119107;119110;119113;119115;119118;119121;229803;299093;299111;337787;337789;337790;337791;337792;337793;337794;337795;337796;337797;337798;337799;337802;354141;354142;354143;354145;354146;354147;354148;354149;354150;354151;354152;354153;354…	-	Uncharacterized protein OS=Sus scrofa GN=CALM2 PE=1 SV=1	1.02016	85	0.294871	0.505043	1.13832	88	0.00029997	0.00240793	0.922301	83	9.999e-05	0.000883912	1.10615	88	9.999e-05	0.000827052	1.25977	87	9.999e-05	0.000806305	1.0136	84	0.532447	0.834588	0.906528	83	9.999e-05	0.000566156	0.98591	87	0.654935	0.855188	0.809829	85	9.999e-05	0.000726752	0.896348	84	9.999e-05	0.000720091
tr|I3LQ17|I3LQ17_PIG	5492	168933	IFQWHR;GVFSFSFR;IFTNSK;FEVQVK;GEAFTLK;SSESFSK;NWLSQK;HIFSLSK;YGALTFTK;VEPDFAPK;EDGPAVVVK;ELLESLDK;AISYLVSGYQR;VDEYVLPK;MVSGFIPVK;VTATAYSLCALR;SGSLFNNAIK;TVYWAVTPK;VPDTITEWK;LEFTQIDSHYR;GYDMTLQVEAK;YFPETWIWK;AYIFVEDSHIQDSR;VTAQPAPSSEDLSMASR;FVPNIYVLNYLK;ALLAYAFTLAGNQAK;GLPFFGQVLLVDEK;GGGSQGNTWLTAFVLK;ALLLVYTVLPSGEVIADTR;EVLDDDDAYSIFESAGLK;SQELCGNEIPQVPELGQK;VNLSFSSAQILPTSDTNLK;SYIHLEPVIGTVACGQTQK;…	1;1;1;1;1;1;1;1;1;1;1;1;1;1;1;1;1;1;1;1;1;1;1;1;1;1;1;1;1;1;1;1;1;1;1;1;1	37	82	29765;40478;40484;56017;65175;68429;69389;70372;70376;84611;84614;103290;103295;103297;103298;103826;103827;103828;103831;106721;116112;116116;116118;117547;117548;117551;120750;120751;120752;125316;125317;125318;125320;125321;138096;138098;146572;150379;157094;157096;157100;157105;157124;161244;161245;204407;204411;204412;208391;208399;235305;235308;249619;249622;249624;249627;249629;258357;2583…	-	Uncharacterized protein OS=Sus scrofa PE=1 SV=1	0.668018	79	9.999e-05	0.000614361	0.937339	80	0.00059994	0.00438303	0.717318	81	9.999e-05	0.000883912	0.916185	78	9.999e-05	0.000827052	1.33018	79	9.999e-05	0.000806305	0.967097	76	0.0279972	0.124683	0.597935	80	9.999e-05	0.000566156	0.84444	80	9.999e-05	0.000655356	0.654432	82	9.999e-05	0.000726752	0.712169	80	9.999e-05	0.000720091
tr|F1S156|F1S156_PIG	4609	116055	IAVPAK;GVLMFK;GAQLFAK;GALMFAK;TGILQEAK;VEVIFNCSDR;MDQITAQK;IIQISSGQELR;INSVPTSEK;EYYIAPVK;MEMLPDTTGK;YTLVSYGTGELER;YVVDSDTVQAHAAR;GASAPVVALLGAEK;AGTVVELQLSLSQER;AQSPTPSLPAGWK;SPDPDLNLQHDGTVR;KPLNALDVMK;STTKPMFTFK;VGGVPSREPNAAQMDGLR;SIALLLTDAPNPNSK;KYTLVSYGTGELER;LMESITDSLQMLIK;VSPNPELLSLLQNSEGK;APPPVAYNPIHSPSYPLAAVK;HQPYQLNASLFTFQPPDSK;VSPNPELLSLLQNSEGKK;NMTSPIADFPAPPPYSAVTPPPEPFSR;AVSSPVAGPAQPPP…	1;1;1;1;1;1;1;1;1;1;1;1;1;1;1;1;1;1;1;1;1;1;1;1;1;1;1;1;1	29	81	32352;52036;52043;52045;52047;61772;62296;91686;91697;91698;91703;91709;112862;112867;112878;112931;114368;114370;114372;114375;124180;126647;126663;166312;166313;166314;166316;183934;183936;197210;197217;197220;197224;197225;211899;211902;211904;211905;211909;211910;211911;222872;222883;226668;226669;226670;231684;231686;247360;247361;247363;247364;247365;261070;261071;261072;261073;261074;26107…	-	Uncharacterized protein OS=Sus scrofa GN=SYNPO2 PE=1 SV=2	0.566803	81	9.999e-05	0.000614361	0.695454	80	9.999e-05	0.000942839	0.647986	80	9.999e-05	0.000883912	0.503293	81	9.999e-05	0.000827052	0.631957	79	9.999e-05	0.000806305	0.581347	78	9.999e-05	0.00106016	0.436863	81	9.999e-05	0.000566156	0.531463	81	9.999e-05	0.000655356	0.51763	81	9.999e-05	0.000726752	1.08247	78	9.999e-05	0.000720091
tr|F1S1B9|F1S1B9_PIG	850	28036.1	ALVQHGLK;YAVTALTEGLR;AAAAYEQMK;LALVTGASGGIGAAVAR;SAGYPGTLIPYK;TVGNIEELAAECK;DMFNVNVLALSICTR;VVPQSVAHFYSATK;CDLSNEEDILSMFSAIR;ATCISPGVVETQFAFK;SQHSGVDICINNAGLARPDSLLSGSTSGWK;AEDVAEAVIYVLSTPPHVQIGDIQMRPTEQVT	1;1;1;1;1;1;1;1;1;1;1;1	12	81	93172;93173;93175;93176;93177;93178;93180;93181;93185;93186;93187;93188;93189;93191;93192;99884;99886;99892;99893;99896;99897;99906;126461;126463;126465;126466;182885;182892;182894;182895;182898;182899;182900;182901;182902;182903;182904;182905;182906;182907;182908;182909;182910;182911;182912;182913;182914;182915;182916;207420;207421;207422;207423;207425;207426;207427;207428;207430;207431;247488;2…	-	Uncharacterized protein OS=Sus scrofa GN=DHRS11 PE=1 SV=2	0.808709	80	9.999e-05	0.000614361	1.07225	80	0.00069993	0.00495486	1.00345	78	0.89871	0.966231	1.17304	81	9.999e-05	0.000827052	1.60652	81	9.999e-05	0.000806305	1.40012	75	9.999e-05	0.00106016	0.654358	81	9.999e-05	0.000566156	0.90537	76	9.999e-05	0.000655356	0.82702	76	9.999e-05	0.000726752	0.656371	81	9.999e-05	0.000720091
tr|F1SGJ3|F1SGJ3_PIG	4107	64895.6	VNQPASFAIR;SSFLVDCSK;AEITFDDHK;VTEAEIVPVGK;TFEMSEFIVDTR;GEAGVPAEFSIWTR;LTVLSLQESGLK;SSTETCYSAIPK;YGGPNHIVGSPFK;AGPGTLSVTIEGPSK;EAGAGGLSIAVEGPSK;RLTVLSLQESGLK;WGEEHIPGSPFHVTVP;DAGYGGISLAVEGPSK;FADEHVPGSPFTVK;FVPQEMGVHTVSVK;APSVATVGSICDLNLK;HVGNQQYNVTYVVK;LVSPGSANETSSILVESVTR;VMYTPMAPGNYLIGVK;VSYFPTVPGVYIVSTK;FNDEHIPESPYLVPVIAPSDDAR;GQHVTGSPFQFTVGPLGEGGAHK;AGSNMLLIGVHGPTTPCEEVSMK;VGEPGQAGNPALVSAYGA…	1;1;1;1;1;1;1;1;1;1;0;1;1;1;1;1;1;1;1;1;1;1;1;1;1	24	81	75265;75266;75275;143970;143972;143973;153637;171946;180158;180159;180161;180162;180163;180164;193717;193718;193719;193720;193722;193723;193725;193727;212990;212991;212993;212994;227679;227682;227685;234738;243327;243328;243329;243330;243332;249687;249688;249689;249690;249691;249980;249981;249982;258549;258553;267319;267321;269216;269217;269221;269222;269223;273232;285985;285989;286497;297521;297…	-	Uncharacterized protein OS=Sus scrofa PE=1 SV=2	1.12145	81	9.999e-05	0.000614361	1.09269	81	9.999e-05	0.000942839	1.16247	81	9.999e-05	0.000883912	1.27027	81	9.999e-05	0.000827052	1.29008	80	9.999e-05	0.000806305	1.33774	80	9.999e-05	0.00106016	1.09174	81	0.00019998	0.00102557	1.06759	81	0.00039996	0.00219435	1.15513	80	9.999e-05	0.000726752	0.853602	76	9.999e-05	0.000720091
tr|F1SPM7|F1SPM7_PIG	1315	77426.6	SVLIMGR;GSPLLIGVR;EIMLGLK;LMPVIMIIMR;HGPLALVDK;SVHFPGQAVGTR;EILETLIK;LSTDHIPILYR;GNFSSFMQK;LATELYHQK;REILETLIK;ESQDTSFTTLVER;KEIMLGLK;GALTVGITNTVGSSISR;EIFEQPESVVNTMR;VIFLEDDDVAAVVDGR;GYHYATCLEGALK;VDSTTCLFPVEEK;VNFDDYTVNLGGLK;AVQTLQMELQQIMK;EITYMHSEGILAGELK;AVEYYFASDASAVIEHTNR;DDVCFFISQSGETADTLMGLR;IKEITYMHSEGILAGELK	1;1;1;1;1;1;1;1;1;1;1;1;1;1;1;1;1;1;1;1;1;1;1;1	24	81	16869;33894;33895;76657;76658;76659;106451;117026;117031;117344;119791;119792;119793;119794;119795;119796;119797;119798;119799;119800;138798;138808;138810;138813;138815;138816;138820;144944;144947;144949;160949;160957;164145;164146;191146;191150;191154;191155;199308;223871;223873;223874;223875;235062;235070;235074;235078;246497;246500;246501;246502;246503;246504;246505;246507;246509;246511;246522…	tr|F1SPM6|F1SPM6_PIG	Uncharacterized protein OS=Sus scrofa GN=GFPT1 PE=1 SV=1	1.04077	79	0.00979902	0.0325499	1.07693	79	0.00019998	0.00168364	1.08326	72	9.999e-05	0.000883912	1.14932	80	9.999e-05	0.000827052	1.22525	79	9.999e-05	0.000806305	1.16653	80	9.999e-05	0.00106016	0.884526	78	9.999e-05	0.000566156	0.927528	79	9.999e-05	0.000655356	0.935508	76	0.00669933	0.0276577	0.879793	81	9.999e-05	0.000720091
sp|P16469|LOX15_PIG	1764	75736.6	LLIPHFR;LWEVISR;ILSLPEGTAR;LPPPTTK;GLADLAVK;IDFEASLAK;EFTEIGLLGAQDR;RIDFEASLAK;LALPYEYLRPSR;GHLMAEVIAVATMR;TVVDDPQGLFK;YVEGIVSLHYK;GLLGVESSFYAQDALR;FPPGMEELQAQLEK;DSLNVLMSWNSLDSFNR;AAALLTYSSFCPPDDLADR;FREELAALDKDIEVR;DGLILNIASTGIHDLPVDER;TDESVKEDLELQAWCR;ELQGGTLFEADFSLLDGIK;LKFPPGMEELQAQLEK;NGLVSDLGIFDQVVSTGGGGHVELLR	1;1;1;1;1;1;1;1;1;1;1;1;1;1;1;1;1;1;1;1;1;1	22	80	31261;31262;31263;31264;31270;31281;32318;32319;65635;65637;65638;65639;65640;65642;65643;65649;65651;65936;65937;72789;72791;129402;129409;129412;129413;172687;172689;172690;172695;172696;172700;174170;174180;174182;181088;181090;181092;181094;187293;187296;187297;187298;194422;194425;194428;194431;194432;194433;194435;194436;194440;218356;244888;244890;244891;281908;281912;291985;291989;293867;…	-	Arachidonate 15-lipoxygenase OS=Sus scrofa GN=ALOX15 PE=1 SV=3	0.742093	76	9.999e-05	0.000614361	0.918343	74	9.999e-05	0.000942839	0.660514	75	9.999e-05	0.000883912	0.507332	79	9.999e-05	0.000827052	0.654791	79	9.999e-05	0.000806305	0.465569	80	9.999e-05	0.00106016	0.891572	76	9.999e-05	0.000566156	1.12883	76	9.999e-05	0.000655356	0.809084	71	9.999e-05	0.000726752	1.41698	78	9.999e-05	0.000720091
tr|A7VK01|A7VK01_PIG	1135	78619.4	GYMIVK;ATIPCLAER;DQYDWLLR;WSAVVEK;TFETIIK;ITEELQK;NLVFHLK;MFFLIDK;TFGQQLQK;QIQLFENQYR;ELPGFVNYK;SMLQLLQNK;SSVLEALSGVALPR;KGYMIVK;VRPCIDLIDSLR;TLPLLENQIK;EQAFFENHEHFR;LTSELIMHICK;GQQDIQDQLSLAK;TIGILTKPDLVDK;VAVGNQPYDIEYQIK;LHFQMEQIVYCQDQVYR;LAFTDVSETNFNEFFNLHR;QVSVLEEPAVDMLHTVTDLVR;SMLQLLQNKDQYDWLLR;ALGVEQDLALPAIAVIGDQSSGK;KQVSVLEEPAVDMLHTVTDLVR	0;1;1;1;1;1;1;1;1;1;1;1;1;0;0;1;1;1;1;1;1;1;1;1;1;1;1	24	80	56226;56228;59613;59614;76699;76701;80263;80267;80295;89467;89470;91868;94752;94753;94754;94755;94757;106690;106691;106692;106694;106696;106697;106698;106699;116987;141765;141807;141814;150837;150838;150842;150843;150844;150847;153500;153501;153503;158899;158903;158904;158905;158906;158907;158909;158910;158911;172221;172222;175539;175542;175544;175547;175551;179833;179834;179835;179837;179839;212…	tr|K7GKN2|K7GKN2_PIG	Mx1 protein OS=Sus scrofa GN=Mx1 PE=3 SV=1	1.49428	78	9.999e-05	0.000614361	0.651096	77	9.999e-05	0.000942839	0.662365	76	9.999e-05	0.000883912	1.00925	74	0.727627	0.909309	0.442029	78	9.999e-05	0.000806305	0.462475	78	9.999e-05	0.00106016	1.10451	76	0.00839916	0.0289468	0.463142	79	9.999e-05	0.000655356	0.496856	80	9.999e-05	0.000726752	1.47977	78	9.999e-05	0.000720091
tr|F1RX37|F1RX37_PIG	81	57089.2	AILENLR;GGWTVIQNR;IRPFFPEQ;YQISLSK;GSWYSMK;EDGGGWWYNR;QGFGNIATSADGK;LESDVLAQMEYCR;LLIEMEDWEGGK;HGTDDGVVWMNWK;AIYEGFTVQNEANK;YYWGGSYSWDMAK;TPCTVTCNIPVVSGK;YCGIPGEYWLGNDK;HQLYIDETVNSNIPTNLR;RDNENVINEFSSELEK;IQKLESDVLAQMEYCR;NGGETSEMYLIQPSDSIEPYR;KYCGIPGEYWLGNDK;TSIEELNSNIDSVSQSSSSTFQYMTLLK;KPPDAGGCLHADPDLGVLCPTGCQLQDTLLK	1;1;1;1;1;1;1;1;1;1;1;1;1;1;1;1;1;1;1;1;1	21	80	22699;22704;22705;22707;22708;59617;59618;59621;59623;60223;60225;60226;86020;86021;86026;91085;91087;113027;113029;113030;113031;113032;113034;113035;113038;207090;207093;218654;218656;218657;218658;218659;218660;218663;244454;244457;244458;244459;244460;244462;244463;244465;244467;244468;244470;244471;244473;244480;271182;271190;271192;271193;277159;277165;277185;281331;281332;281334;281336;281…	-	Fibrinogen beta chain OS=Sus scrofa GN=FGB PE=1 SV=2	0.490666	80	9.999e-05	0.000614361	0.783693	79	9.999e-05	0.000942839	0.791356	77	9.999e-05	0.000883912	0.84245	80	9.999e-05	0.000827052	1.39283	79	9.999e-05	0.000806305	1.29074	73	9.999e-05	0.00106016	0.467408	80	9.999e-05	0.000566156	0.748442	77	9.999e-05	0.000655356	0.789042	79	9.999e-05	0.000726752	0.5675	79	9.999e-05	0.000720091
tr|F1SAE9|F1SAE9_PIG	5876	205650	VAVYSTCL;VVYAVK;AQIAAEK;GALDSITK;LLDELAGK;AELLLEEAQR;IPSWTGAGFVR;TFRPAAMLIER;QNAQDVLLK;LHTLGDNLLDSR;YFQMSLEAEER;YYYAVYDMVVR;ELAEQLEFIK;LGYYGDALQQDCR;NIGNLFEEAEK;VEDLMLEQESQFR;DILAQSPAAEPLK;YSDIEPSTEGEVIFR;DRVEDLMLEQESQFR;EGFYGLTAEDPFGCK;EKYYYAVYDMVVR;VESLSQVEVILQQSAADIAR;ELDSLQAEAESLENTVK;TCSECQELFWGDPSVECR;ERVESLSQVEVILQQSAADIAR;YFAYDCESSFPGIPTGPMK;AMDFDQDVLSALAEVEQLSK;DFLTQDSADLDSIEAVANEVLK;SLD…	1;1;1;1;1;1;1;1;1;1;1;1;1;1;1;1;1;1;1;1;1;1;1;1;1;1;1;1;1;1	30	80	33993;48222;48225;48232;48233;60510;76921;76979;91208;91211;91215;91216;91219;91228;91237;91240;91241;91244;93618;93619;99106;99109;99111;99113;132042;132050;140204;140205;146174;146180;159829;170493;170494;170495;170497;170499;194640;194642;194644;194645;204323;204325;204326;204327;206558;206562;206565;206572;206578;221279;221280;229946;229948;248272;248275;248276;248277;278170;278171;278172;291…	-	Uncharacterized protein OS=Sus scrofa GN=LAMB1 PE=1 SV=2	0.772417	79	9.999e-05	0.000614361	0.858872	77	9.999e-05	0.000942839	0.874913	77	9.999e-05	0.000883912	0.756262	78	9.999e-05	0.000827052	0.87248	75	9.999e-05	0.000806305	0.879401	74	9.999e-05	0.00106016	0.729532	75	9.999e-05	0.000566156	0.811315	76	9.999e-05	0.000655356	0.83102	71	9.999e-05	0.000726752	0.978937	78	0.373263	0.589748
tr|F1SB63|F1SB63_PIG	5808	60811.8	TSASIILR;EQLAIAEFAR;SLHDALCVVR;FATEAAITILR;YFVETGAMAVR;SSLGPVGLDK;LLEVEHPAAK;AFHNEAQVNPER;YPVNSINILK;QAGVFEPTIVK;ICDDELILIK;LGVQVVITDPEK;VLCELADLQDK;YISENLIINTDELGR;SQNVMAAASIANIVK;LGVQVVITDPEKLDQIR;MLVDDIGDVTITNDGATILK;ILATGANVILTTGGIDDMCLK;SLLVIPNTLAVNAAQDSTDLVAK;SVVPGGGAVEAALSIYLENYATSMGSR	1;1;1;1;1;1;1;1;1;1;1;1;1;1;1;1;1;1;1;1	20	79	26815;26816;26818;87007;87008;87009;87011;87014;93009;103603;103614;103617;103618;103619;113933;113935;113937;113938;113939;113942;118741;123408;123411;123417;161967;161969;161970;161971;161972;161973;161974;161975;161976;162052;177427;177429;177430;177432;177435;177436;177438;177439;185406;185409;185411;185413;198400;198401;198403;198414;215742;215750;215751;217133;217136;217138;217140;250224;25…	-	Uncharacterized protein OS=Sus scrofa GN=TCP1 PE=1 SV=1	1.25529	77	9.999e-05	0.000614361	1.12344	76	9.999e-05	0.000942839	1.19078	68	9.999e-05	0.000883912	1.0758	79	9.999e-05	0.000827052	1.02276	79	0.312069	0.610329	1.04218	76	0.0622938	0.23065	1.28271	73	9.999e-05	0.000566156	1.16291	73	9.999e-05	0.000655356	1.22131	76	9.999e-05	0.000726752	1.12398	79	9.999e-05	0.000720091
sp|Q29214|RLA0_PIG	3994	34489.9	LLPHIR;DMLLANK;GNVGFVFTK;IIQLLDDYPK;GHLENNPALEK;CFIVGADNVGSK;TSFFQALGITTK;DMLLANKVPAAAR;GTIEILSDVQLIK;EDLTEIRDMLLANK;GNVGFVFTKEDLTEIR;VLALSVETDYTFPLAEK;AGAIAPCEVTVPAQNTGLGPEK;AFLADPSAFVAAAPVAAATTAAPAAAAAAPAK	1;1;1;1;1;1;1;1;1;1;1;1;1;1	14	78	15073;76842;76855;76878;76881;76883;122328;122335;122337;122338;122339;122342;194257;194259;194265;194267;194268;194269;194271;194275;194278;195102;195110;195113;195116;195117;195118;195120;195121;195122;195123;195124;195125;195126;195138;195157;207335;207336;220049;220050;220051;220052;220053;220054;220055;220056;220059;220060;220062;234089;234091;234092;234093;246638;246639;246641;246642;246643…	-	60S acidic ribosomal protein P0 OS=Sus scrofa GN=RPLP0 PE=1 SV=2	1.28972	77	9.999e-05	0.000614361	1.12481	73	9.999e-05	0.000942839	1.14837	74	9.999e-05	0.000883912	1.13982	74	9.999e-05	0.000827052	0.998902	73	0.961804	0.989344	1.02503	69	0.214479	0.532021	1.38295	77	9.999e-05	0.000566156	1.17781	75	9.999e-05	0.000655356	1.23177	75	9.999e-05	0.000726752	1.10715	73	9.999e-05	0.000720091
tr|B8XZY6|B8XZY6_PIG	848	139511	SDIVQLR;FVIGK;DLIIEQR;ELLELASR;LDAVMK;EQLAQAVAR;ICLEIMQR;IMDEFK;RELLELASR;INIPPPSVNR;ITQQMPK;LQDLELK;TTTIAVEVK;DAFPPLPEK;LVSEIMQETGTR;QLLHLAEEK;DQGLSIMVSGK;TGAHLELSLAK;LGQALTEVYAK;DLANIAEVEVAIPAR;IQIPRPDDASNQIR;LQTQASATVAIPK;MDYVEISIDHK;EIAEEYGGVMVSFPR;ASVITQVFHVPLEER;KQLLHLAEEK;TGVSVEIPPSDSASETVILR;IVGELEQMVSEDVPLDHR;AACLENPQEPAGAWSNK;MVADLVENSYSISVPIFK;EALEALVPVTIEVEVPLDLHR;IIFPAAEDKDQDLITIIGR;…	1;1;1;1;1;1;1;1;1;1;1;1;1;1;1;1;1;1;1;1;1;1;1;1;1;1;1;1;1;1;1;1;1	33	78	22959;27531;29784;37005;37007;37008;47861;47863;48621;66700;71807;71808;71810;71811;72008;76338;76343;76346;87624;91233;120473;120474;135563;135569;135570;148873;148875;148876;148877;148879;148880;148882;154890;169766;169767;169769;171462;186960;186961;186962;210165;210166;210168;210169;210171;221169;221177;223671;223675;229193;229195;229196;229197;229199;235982;235983;235985;244774;244779;244781…	-	HDL binding protein (Fragment) OS=Sus scrofa GN=HDLBP PE=2 SV=1	1.03429	77	0.0992901	0.22242	0.935204	76	0.00059994	0.00438303	1.10921	76	9.999e-05	0.000883912	0.983517	76	0.379862	0.67531	0.915228	74	9.999e-05	0.000806305	1.09086	76	9.999e-05	0.00106016	1.0661	75	0.0111989	0.0372173	0.972277	75	0.269773	0.524274	1.15767	74	9.999e-05	0.000726752	1.03168	75	0.0436956	0.121804
tr|F1RGG1|F1RGG1_PIG	3297	16032.5	ALAAFLK;IAGQVAAANK;VLQALEGLK;VPEWVDTVK;RVLQALEGLK;IAGQVAAANKK;ELAPYDENWFYTR;LKVPEWVDTVK;HKELAPYDENWFYTR	1;1;1;1;1;1;1;1;1	9	78	61615;61617;61618;61619;61623;61626;61627;61629;61630;61634;61636;61637;61639;61641;61642;61643;61647;61648;61653;61655;61657;61658;61660;61663;114949;114953;114954;114956;114957;114959;114961;114962;114963;114964;122985;122988;122989;122990;122991;122995;122996;122997;122998;122999;123000;123001;123002;123004;152353;152444;152486;152524;152533;152561;152572;152599;167357;167358;167360;167362;167…	-	40S ribosomal protein S19 OS=Sus scrofa GN=RPS19 PE=1 SV=2	1.31537	75	9.999e-05	0.000614361	1.06616	78	0.00559944	0.0278085	1.1304	76	9.999e-05	0.000883912	1.24992	73	9.999e-05	0.000827052	1.0338	78	0.0646935	0.205531	1.09291	75	9.999e-05	0.00106016	1.5582	76	9.999e-05	0.000566156	1.24306	75	9.999e-05	0.000655356	1.33084	77	9.999e-05	0.000726752	1.03511	77	0.0491951	0.133759
tr|F1RMQ6|F1RMQ6_PIG	4945	265234	SDLIFPR;WTWELR;ILATAK;FSDVIK;WFVCHFR;AALQELK;MAPQIAGDMR;VQDLWK;LMMLDYGLR;VSTPIVSFIR;GAYMQLLK;GLQNELEAISR;WVAAVFDK;EVIHVLTK;SQIMNSLLSQR;NYIENQIK;ISCQGATSIK;REELLSVPK;EFSLCGPQQGTR;TFVDFLWNK;ELPFYFLQK;NEAEFIEELATTIR;GGAWGWSLESSTDHR;WASGGLALQGIYK;KDDFFMSFK;STASGWLDLFCDK;NRNEAEFIEELATTIR;NDILSAIHEATEIAK;KISDCTLGVEQILR;AQAFLVLTGLTATAGIK;WSITPDTSAQPYWK;YFSEDPDSEVLVQWK;ETQHSQAELSYFCSTK;CIEDLLGQPEDPDRLPLL…	1;1;1;1;1;1;1;1;1;1;1;1;1;1;1;1;1;1;1;1;1;1;1;1;1;1;1;1;1;1;1;1;1;1;1;1;1;1	38	77	25141;25143;25150;30227;35242;55807;64663;69822;69827;69831;69835;72505;72506;72508;73290;73296;73298;73302;77742;77744;77745;79302;79306;79308;109678;109684;110176;110182;110184;110186;110196;113178;113180;113181;113872;113873;113874;113875;123317;123318;123320;138161;150292;151838;153566;153567;180005;184354;184355;224591;224595;227074;232494;255418;262261;279738;279748;283196;283203;283204;284…	-	Uncharacterized protein OS=Sus scrofa GN=GVIN1 PE=1 SV=2	1.30007	77	9.999e-05	0.000614361	1.09037	74	9.999e-05	0.000942839	1.19671	72	9.999e-05	0.000883912	1.0691	77	0.00689931	0.032923	0.933139	72	9.999e-05	0.000806305	0.999879	71	0.9955	0.998465	1.50258	77	9.999e-05	0.000566156	1.23716	75	9.999e-05	0.000655356	1.39497	76	9.999e-05	0.000726752	1.16214	74	9.999e-05	0.000720091
tr|F1SA74|F1SA74_PIG	344	101576	ALFNR;VLLSSLER;GALALAQAVQR;GCLELIK;GVPTGFVLPIR;TPVPSDIDISR;WIIQYNK;EHGAFDAVK;KFSDIQLR;IVGDVAYSEAK;QPSQGPTFGIK;DDSNLYINVK;LDIDPETITWQR;MFHEQTQTDK;QGFGNLPICMAK;AYIEENLELVEK;MFGVPVVVAVNAFK;MHGGGPTVTAGLPLPK;EQVPGFTPGLAILQVGNR;YVVVTGITPTPLGEGK;EIGLLSEEVELYGETK;LVGPEGFVVTEAGFGADIGMEK;STTTIGLVQALGAHLHQNVFACVR;KGEPISAEDLGVSGALTVLMK	1;1;1;1;1;1;1;1;1;1;1;1;1;1;1;1;1;1;1;1;1;1;1;1	24	77	6437;34595;34596;34598;34599;34601;74322;74323;74325;74326;74327;74330;84790;89460;89461;89463;89464;89465;101702;101706;101709;121340;121342;121343;121345;121346;121347;123761;133506;175187;175206;177217;177220;183056;183623;183625;183626;183628;183629;206763;206765;225680;225681;225682;225683;251123;251127;251130;251132;251133;257317;257318;257319;257320;257321;257329;269543;269546;278367;27836…	tr|K9IVE8|K9IVE8_PIG	Uncharacterized protein OS=Sus scrofa GN=MTHFD1 PE=1 SV=2	1.39513	71	9.999e-05	0.000614361	1.21071	75	9.999e-05	0.000942839	1.31397	77	9.999e-05	0.000883912	1.17201	69	9.999e-05	0.000827052	1.05215	73	0.00049995	0.00334182	1.12043	77	9.999e-05	0.00106016	1.32259	74	9.999e-05	0.000566156	1.15518	76	9.999e-05	0.000655356	1.29055	77	9.999e-05	0.000726752	1.1532	76	9.999e-05	0.000720091
tr|I3L9C8|I3L9C8_PIG	6955	51883.1	FALDMAR;FSFQCPGR;DTFWK;ISMADVK;HSGIDFK;SAVVEMLIMR;QLNFLTK;YGEMPVDK;WQGNDIVVK;ICMNEDPAK;FDMIVPILEK;GMAFLHTLEPLIPR;LNENHSGELWK;MYAPAWVAPEALQK;EVPFADLSNMEIGMK;LWLDNTENDLNQGDDHGFSPLHWACR	1;1;1;1;1;1;1;1;1;1;1;1;1;1;1;1	16	77	22035;22036;22037;51873;52408;52410;52435;67879;67880;76537;87240;87244;87245;87247;87248;87249;87251;87255;92695;113731;113732;113734;118541;148718;148722;148729;148746;148747;154145;154146;190124;190134;190135;190138;190139;190140;190141;190142;190145;190157;213627;213629;213631;213633;213634;213635;213636;213637;213638;213639;213640;213642;213646;218067;218068;218069;218070;223293;223294;22329…	-	Uncharacterized protein OS=Sus scrofa GN=ILK PE=1 SV=1	0.6714	77	9.999e-05	0.000614361	0.763758	76	9.999e-05	0.000942839	0.712553	75	9.999e-05	0.000883912	0.651758	74	9.999e-05	0.000827052	0.760195	76	9.999e-05	0.000806305	0.693789	74	9.999e-05	0.00106016	0.584557	76	9.999e-05	0.000566156	0.666308	75	9.999e-05	0.000655356	0.611443	72	9.999e-05	0.000726752	0.990657	68	0.584242	0.77258
tr|M3VH45|M3VH45_PIG	1016	76145.8	EFIEK;ALIEILATR;YELTGK;ALLAICGGED;FMTILCTR;ILISLATGNR;CLTEILASR;SEIDLLNIR;LMLAVVK;SELDMLDIR;DLIADLK;STPEYFAER;DLMADLK;MLVVLLQGTR;EAILELITSR;SLYSMIK;VFQEFVK;LVFDEYLK;RVFQEFVK;DAETLYNAMK;TTGKPIEASIR;DVFVAIVQSVK;GLGTDEDTIIDIVTR;MTNYDVEHTIK;NKPLFFADK;WGTDEAQFIYILGNR;TNEQIHQLVAAYK;ILISLATGNREEGGEDR;SLEDALSSDTSGHFK;LIVGLMRPPAYGDAK;GTVHPAGDFNPDADAK;VAAEILEIADTSSGDK;SLYGKDLIADLK;LILGLMMPPAHYDAK;DLEADVIGD…	1;0;0;1;1;0;1;1;0;0;0;0;0;0;0;0;1;0;1;1;0;1;0;1;1;0;0;0;0;0;0;1;0;0;0;0;0;1;1;0;1;0	15	77	45894;45900;45901;52281;52282;52283;52284;52285;52287;52288;52289;52290;52291;52292;52293;52294;52295;52296;52297;52298;52299;52300;56165;56167;56185;56991;56992;56993;56996;56999;62206;65922;65923;65924;65925;65926;65927;65928;65929;65930;65931;66710;66715;66717;68946;68947;68949;68950;68951;68954;68955;68958;68959;70018;70021;70023;70024;70025;70026;73597;72861;72862;72863;72865;76466;72961;729…	-	Annexin A6 tv1 OS=Sus scrofa GN=ANXA6 PE=2 SV=1	0.896424	70	9.999e-05	0.000614361	1.01248	70	0.562044	0.79522	0.876418	69	9.999e-05	0.000883912	0.722255	76	9.999e-05	0.000827052	0.838998	71	9.999e-05	0.000806305	0.714127	70	9.999e-05	0.00106016	0.891708	73	9.999e-05	0.000566156	0.970341	73	0.331767	0.597163	0.91936	75	0.00219978	0.0106481	1.18396	74	9.999e-05	0.000720091
sp|P11708|MDHC_PIG	2947	36698.1	MDLTAK;SAPSIPK;ENFSCLTR;DDSWLK;ETAFEFLSSA;LSSAMSAAK;GEFITTVQQR;LGVTSDDVK;EVGVYEAVK;IVEGLPINDFSR;DLDVAILVGSMPR;EKMDLTAK;KLSSAMSAAK;VIVVGNPANTNCLTASK;DVIATDKEEIAFK;ELAEEKETAFEFLSSA;EVGVYEAVKDDSWLK;NVIIWGNHSSTQYPDVNHAK	0;1;1;0;1;1;1;0;0;1;1;1;1;1;1;1;0;0	12	76	48122;48123;53428;53435;53437;53444;53448;53449;53452;53460;53463;58913;67846;67849;67850;74907;74909;74913;74914;74916;74917;74918;74919;74923;74924;74926;74927;74928;93092;93094;93095;93096;93097;95720;95721;95723;95725;95726;95728;95731;95734;112610;112614;112640;112647;112652;112653;112655;112656;112658;112659;112670;112671;112678;112688;112690;112691;129437;129441;147754;147765;147766;147767…	-	Malate dehydrogenase, cytoplasmic OS=Sus scrofa GN=MDH1 PE=1 SV=4	0.94051	72	0.00139986	0.00591387	0.982374	68	0.533347	0.773708	1.00431	65	0.873213	0.95742	0.908712	72	9.999e-05	0.000827052	0.943078	75	0.0492951	0.165456	0.980771	70	0.578442	0.859229	0.947535	70	0.0280972	0.0815026	0.977523	73	0.576042	0.801766	1.04215	71	0.332467	0.603182	1.00187	73	0.938406	0.969733
tr|F1RJM2|F1RJM2_PIG	2262	29406.3	FVLVK;WAEQYLK;LNMELSEK;SLNILTAFQK;FDTQYPYGEK;GALPLDTITFYK;KWAEQYLK;ILDQGEDFPASEMTR;DGDFENPILYSGAVK;YKLDKENYPVFYLFR;GHGIYLGMPGCLPAYDTLAGEFIR	1;1;1;1;1;1;1;1;1;1;1	11	76	33617;113545;113546;113549;113550;113551;113553;120883;120888;120889;120890;120892;169831;169834;169835;169836;169837;169838;169839;169840;169841;169842;169843;169844;169846;169847;169848;169849;169851;169853;169856;202393;202394;202401;202402;226383;226386;226390;226393;226394;226395;226407;226410;234101;241204;241205;241206;241207;241208;241209;241210;241211;241212;241213;241214;241215;241216;2…	-	Endoplasmic reticulum resident protein 29 OS=Sus scrofa GN=ERP29 PE=1 SV=1	1.18133	75	9.999e-05	0.000614361	1.02696	73	0.273573	0.531805	1.06594	72	0.00349965	0.0183738	1.14026	75	9.999e-05	0.000827052	1.03598	74	0.0545945	0.18008	1.04349	70	0.0219978	0.103851	1.1704	76	9.999e-05	0.000566156	1.02938	73	0.190581	0.41179	1.10678	72	0.00019998	0.00131315	0.999535	69	0.979802	0.990405
tr|F1RJT3|F1RJT3_PIG	2268	53947.9	IFNLYPR;SAADLISQAR;QEVQGLIK;MCVIWDK;GAPLVVICQGK;QIGDNLIVPGGVK;IMLEDGNLHVTQGAGR;GMTTVDDFFQGTK;FIPCSPFSDYVYK;NHQSAAEYNIFEGMELR;MDENQFVAVTSTNAAK;AITIASQTNCPLYVTK;ISVGSDSDLVIWDPDAVK;DKGVNSFMVYMAYK;MVLPGGIDVHTHFQMPYK;IVNDDQSFYADIYMEDGLIK;GNVVFGEPITASLGTDGTHYWSK;MLEMGITGPEGHVLSRPEELEAEAVFR;AALAGGTTMIIDHVVPEPESSLTEAYEK	0;1;1;1;1;1;1;1;1;1;0;1;1;1;1;0;1;1;1	16	76	35575;35577;35578;35579;35580;35581;59766;59767;59778;59822;107041;107043;107045;107046;117348;117349;117350;171945;171948;218890;218892;218893;218894;218895;218898;218899;241693;241697;241698;250359;250364;250366;250367;250370;250371;282739;282740;293361;327238;327240;327242;327245;327251;295630;295631;295632;295633;295634;302060;302063;302064;302068;302070;315990;315993;315994;315996;316000;321…	-	Uncharacterized protein OS=Sus scrofa GN=LOC100525453 PE=1 SV=2	0.923869	76	9.999e-05	0.000614361	0.880089	76	9.999e-05	0.000942839	0.979541	71	0.285671	0.549284	0.721152	73	9.999e-05	0.000827052	0.709399	75	9.999e-05	0.000806305	0.790497	75	9.999e-05	0.00106016	0.878256	74	9.999e-05	0.000566156	0.840018	76	9.999e-05	0.000655356	0.946787	73	0.0307969	0.101964	1.23628	75	9.999e-05	0.000720091
tr|F1SCC6|F1SCC6_PIG	3731	47177.7	TLPYFR;ITALHLPR;IVDLFK;DTQSIIFSGK;LLDKFVQDAR;MAAVEAQLLPETLR;GSTLTELLEGLK;VFSHQADLSGITDQAR;TPEAEIHQGFQHLLR;DSDAAVEFINNYVK;KVFSHQADLSGITDQAR;ALSQPSNLLQLNVGNAMFVDER;FSVSGDYTLHDILPHLGIK	1;1;0;1;0;1;1;1;1;1;1;1;1	11	76	19223;19225;19226;35167;35171;35174;35184;35186;35187;35189;35190;35203;35212;35227;61787;61799;61803;159265;159278;159279;159284;159288;159293;159294;190144;190148;190150;190152;190153;190154;199777;199778;199779;199782;199783;199787;199789;199796;199798;204175;204188;205933;205941;205946;249077;249080;249082;249083;249085;249088;249089;249091;249096;256077;256078;256079;256081;256083;256085;256…	-	Uncharacterized protein OS=Sus scrofa GN=LOC100153899 PE=1 SV=2	0.839393	72	9.999e-05	0.000614361	1.07118	71	0.10009	0.266204	0.518845	75	9.999e-05	0.000883912	0.803076	69	9.999e-05	0.000827052	1.07115	71	0.00809919	0.0381088	0.564721	71	9.999e-05	0.00106016	0.635427	72	9.999e-05	0.000566156	0.893235	66	0.00029997	0.0017053	0.417462	72	9.999e-05	0.000726752	0.986578	70	0.839216	0.92251
tr|I3LGC2|I3LGC2_PIG	4797	161807	AAAFEK;AMEAVASAER;LQQENSILR;GDPVAILK;KLTSDLGR;TTQEQLAK;HLEEVIEK;QLSLTEAQTK;QVLQLQASHK;ELCLSQTSHASLR;TILAETEGMLK;IPDHEPAPDVTILR;EVPMVVVSPVGAK;KAEGVPNQGK;LLATEQEDAAVAK;LKGELESSDQVR;DALNQATSQVESK;QPPVNTEPSDLASK;HMAAASAECQSYAK;QLLLESQSQLDAAK;SIEALLEASQAQDAQASR;AQEQQLQMAELHSK;LMELESQVWCLEK;CTSTLGSEAEEAMQLK;VEPAVSSVVNSVQVLTSK	1;1;1;1;1;1;1;1;1;1;1;1;1;1;1;1;1;1;1;1;1;1;1;1;1	25	76	39157;39174;60380;60381;60386;60389;60390;74810;74811;78952;78953;78955;100017;100019;108071;130533;130535;130536;130538;130539;130540;130542;130545;165181;165192;165195;175352;175353;188027;190630;190631;190632;190635;208156;208158;208160;208163;219434;219436;219441;219444;219445;219447;224682;231549;231550;231551;231552;231553;231945;231949;231953;238595;258282;258283;258298;267971;271129;27113…	-	Uncharacterized protein OS=Sus scrofa PE=1 SV=1	1.18674	74	9.999e-05	0.000614361	1.03964	73	0.030197	0.109067	1.17812	71	9.999e-05	0.000883912	1.07591	76	0.00139986	0.00840391	0.962465	75	0.0279972	0.105598	1.0631	69	0.00239976	0.0162248	1.17452	74	9.999e-05	0.000566156	1.03401	72	0.132987	0.313808	1.15914	70	9.999e-05	0.000726752	1.07992	74	9.999e-05	0.000720091
sp|P10775|RINI_PIG	1538	50684.4	SLPTLR;LQLEYCR;ELSLAGNK;ANPSLTELCLR;DLCGIVASQASLR;LTAASCEPLASVLR;LQALEGSKPGLR;HLLELQLSSNK;ELHLSDNPLGDAGLR;LENCGLTPANCK;VLGQGLADSACQLETLR;TLWLWECDITASGCR;WTELLPLLQQYEVVR;LLCEGLLDPQCHLEK;LGDSGIQELCQALSQPGTTLR;LSLQNCSLTEAGCGVLPSTLR;LLCESLLQPGCQLESLWVK;TNELGDAGVHLVLQGLQSPTCK;VLCLGDCEVTNSGCSSLASLLLANR	1;1;1;1;1;1;1;1;1;1;1;1;1;1;1;1;1;1;1	19	75	10652;47950;47958;47959;47962;84589;84591;84597;122433;122437;122438;122441;122442;122449;156199;156204;156205;156207;156208;156209;184015;184020;184023;184026;184029;184030;184031;208248;208253;208257;208258;211496;211497;211498;211502;216760;216762;216765;235515;268407;268410;268411;268412;268413;268417;274205;274206;274207;274209;277044;277045;277046;277047;277048;313239;306926;306927;318624;3…	-	Ribonuclease inhibitor OS=Sus scrofa GN=RNH1 PE=1 SV=1	0.961976	71	0.0256974	0.0732201	0.980037	71	0.287171	0.547997	1.41705	73	9.999e-05	0.000883912	0.989232	73	0.581842	0.826594	1.05047	72	0.00149985	0.00883912	1.51731	74	9.999e-05	0.00106016	1.03002	72	0.308169	0.541998	1.05831	73	9.999e-05	0.000655356	1.56856	74	9.999e-05	0.000726752	0.943734	74	0.00119988	0.005695
tr|F1RQP0|F1RQP0_PIG	4674	17408.2	VNLAELFK;LLADPTGAFGK;FSMVIEDGIVK;KVNLAELFK;RFSMVIEDGIVK;THLPGFVEQAEALK;GVLFGVPGAFTPGCSK;ETDLLLDDSLVSLFGNR;ETDLLLDDSLVSLFGNRR;VGDAIPSVVVFEGEPEK;KGVLFGVPGAFTPGCSK;SLNVEPDGTGLTCSLAPNIISQL;VGDAIPSVVVFEGEPEKK	1;1;1;1;1;1;1;1;1;1;1;1;1	13	75	112752;112756;112757;112758;112759;112760;112762;112763;112764;112766;112769;157451;157454;157455;157456;157458;157459;157460;157461;157463;157467;199808;199810;199811;199812;199813;199814;199815;199816;199817;199818;199821;199822;199823;199824;199827;232974;232975;232976;232979;239109;239110;270447;270450;270451;270452;270459;270461;278708;278712;278723;278724;278727;278729;278733;279895;279896;…	-	Uncharacterized protein OS=Sus scrofa GN=PRDX5 PE=1 SV=2	0.943669	72	0.00019998	0.00109125	0.915351	75	0.00029997	0.00240793	0.95767	75	0.118488	0.301963	1.44256	74	9.999e-05	0.000827052	1.4303	75	9.999e-05	0.000806305	1.43484	72	9.999e-05	0.00106016	1.01196	71	0.581142	0.793561	0.977466	73	0.380062	0.641326	1.05032	75	0.114689	0.289509	0.637787	75	9.999e-05	0.000720091
tr|I3LN42|I3LN42_PIG	1522	55012.6	LCMAALK;ILEPTLK;ICDNLSSK;ELSSFIEK;ELPEYTVK;HLSLLTIMSNR;VLDQYIFELSR;LCSQYAAYGK;THIPEVFLSK;DDFTSLSMVLYSR;KLCMAALK;KTHIPEVFLSK;WPDATETELEELVK;GQELCADYSENTFTEYK;GKWPDATETELEELVK;ELASLGKDDFTSLSMVLYSR;SCESDSPFPVHPGTAECCTK;HQPQEFPTYVEPTNDEICEAFR;TPMDIFICTYFMPAAPRPELPDVK	1;1;1;1;1;1;1;1;1;1;1;1;1;1;1;1;1;1;1	19	75	77620;77621;77623;77625;77629;79149;79152;79154;79155;113314;113315;117628;117638;117642;117644;125509;125512;125965;125967;125970;154346;154347;154348;154349;154350;154351;154352;154353;154354;154355;154356;154357;154358;154359;154361;154362;154364;154365;154368;177306;177307;177309;177310;177311;177312;180308;197670;197675;197677;197679;197680;200125;200126;200127;279971;279972;279973;287788;28…	-	Uncharacterized protein OS=Sus scrofa GN=GC PE=1 SV=1	0.915602	75	9.999e-05	0.000614361	0.931754	73	0.00429957	0.0225401	0.922706	74	0.0144986	0.0587249	1.08566	75	9.999e-05	0.000827052	1.14413	73	9.999e-05	0.000806305	1.11031	75	0.0164984	0.0818207	0.865309	75	9.999e-05	0.000566156	0.89007	74	9.999e-05	0.000655356	0.890794	75	0.00409959	0.0182917	0.812697	75	9.999e-05	0.000720091
sp|Q29549|CLUS_PIG	1493	52293.6	IDSLMENDR;GSLFFNPK;SLLSSLEEAK;ASNIMDELFQDR;FMETVAEEALQQYR;QELYTSLQMAEK;SLLSSLEEAKK;LYDQLLQSYQQK;QQSHVMDIMEDSFNR;EPFDTQFFSPFGSSHR;IPYHFPEAGVPENSNDR;AISDKELQEMSTEGSK;LFDSYPITLIIPQEVSDPK	1;1;1;1;1;1;1;1;1;1;1;1;1	13	74	73172;73173;73174;105449;105450;105451;105452;105456;154004;154006;154007;154009;169593;169601;169602;169603;169606;169608;169609;169610;169611;169612;174462;174463;242486;242487;242488;242490;242491;242492;242494;242495;242496;242497;242498;242499;242500;242501;242502;242503;242504;242505;242506;242507;242508;242509;242510;242515;245928;249126;249128;249129;249131;249133;264634;268448;268449;268…	-	Clusterin OS=Sus scrofa GN=CLU PE=1 SV=1	1.4001	74	9.999e-05	0.000614361	1.18829	73	9.999e-05	0.000942839	1.08908	66	9.999e-05	0.000883912	1.07333	72	0.00049995	0.00342601	0.940463	73	0.00029997	0.00211294	0.847697	72	9.999e-05	0.00106016	1.49575	73	9.999e-05	0.000566156	1.27719	73	9.999e-05	0.000655356	1.16798	74	9.999e-05	0.000726752	1.27701	72	9.999e-05	0.000720091
tr|F1S557|F1S557_PIG	4022	151422	IIQDPEYR;IEEVVLEAR;NIILAFAGTLR;WLLELSK;IPFASIASK;SLEWENPTER;LEQGFELQFR;SGGGYIVVDPILR;NFAEPGSDVYLR;EHIQLNESK;ILLLNEMEK;LNCGTWMDK;LTLAELNQVLYR;SGDWMIDYVSNR;IIWEDIFPK;DGSAVEIVGLSK;YTEITATYFQGVR;VSLDPHAQVAVGILR;HGLIPNLLGEGTHAR;NIFPYHEVTVK;SGSLAVDNADPILK;YTWTDVGQLVEK;GVPALIENDHHMNCIR;YAGLQGLMSVMAEIRPR;KIIWEDIFPK;GYDELVPHQISVVSEER;GFIQVYVDQVDEDIVAVTR;WNPAASPSDTGEVNFQSGIIAAR;EVPQMCIPGKIEEVVLEAR;LNLQQAGS…	1;1;1;1;1;1;1;1;1;1;1;1;1;1;1;1;1;1;1;1;1;1;1;1;1;1;1;1;1;1;1;1;1;1;1;1;1	37	74	60209;65804;65805;65810;98568;99750;112740;112741;112750;112751;118969;118970;120656;120659;120663;143784;143799;143801;143806;149962;149965;149966;159749;160978;160983;160984;160989;166675;166676;167837;167839;167840;167847;171015;171016;171018;171019;177419;177421;177422;181287;201504;201511;208596;208598;211235;211238;211239;228460;240385;240391;248532;248535;275248;277806;277809;278557;286932…	-	Uncharacterized protein OS=Sus scrofa PE=1 SV=1	0.752959	72	9.999e-05	0.000614361	0.795509	71	9.999e-05	0.000942839	0.86851	69	9.999e-05	0.000883912	0.700175	71	9.999e-05	0.000827052	0.779065	72	9.999e-05	0.000806305	0.844899	72	9.999e-05	0.00106016	0.630456	74	9.999e-05	0.000566156	0.683681	73	9.999e-05	0.000655356	0.750644	73	9.999e-05	0.000726752	1.02281	69	0.206479	0.396154
tr|I3LQS0|I3LQS0_PIG	3440	49493.6	VVECIK;DLAGSIIGK;VVLIGGKPDR;LFQECCPQSTDR;IILDLISESPIK;LLIHQSLAGGIIGVK;IILDLISESPIKGR;GSYGDLGGPIITTQVTIPK;IITITGTQDQIQNAQYLLQNSVK;AQPYDPNFYDETYDYGGFTMMFDDR;AQPYDPNFYDETYDYGGFTMMFDDRR;IIPTLEEGLQLPSPTATSQLPLESDAVECLNYQHYK	1;1;1;1;1;1;1;1;1;1;1;1	12	74	64748;64767;64776;64779;64780;95602;95608;95618;95623;95631;147386;147396;147399;199322;199323;227029;227030;227031;227033;227034;227035;227036;227037;227038;227040;227041;227042;227043;227044;227045;227046;227047;227048;227049;227050;227051;227052;227053;227054;227055;227056;227057;227059;227060;267065;267066;267067;267068;267069;267070;267071;267072;267073;272647;272648;272649;272650;272651;316…	-	Uncharacterized protein OS=Sus scrofa GN=HNRNPK PE=1 SV=1	1.2454	73	9.999e-05	0.000614361	1.08433	68	0.00019998	0.00168364	1.20892	69	9.999e-05	0.000883912	1.0907	72	0.00039996	0.00283419	1.00674	69	0.811919	0.941602	1.0393	65	0.114089	0.352946	1.45782	71	9.999e-05	0.000566156	1.24064	71	9.999e-05	0.000655356	1.4927	73	9.999e-05	0.000726752	1.10914	72	9.999e-05	0.000720091
tr|F1RGP1|F1RGP1_PIG	2449	152566	LLEYLR;LITGLGVGR;LVTVLK;EQLQLVMR;GFLPETK;EAATCLDLSR;QEQDLLHK;LLGAALPLLSK;EQLMAVLQAGK;KLPAVALDLLR;LVQFADMLLSHSR;VLDLIEVLVTK;LHDLYWQAMK;HQAQACLLLQK;LLSPPALQGYVAWLR;LMGPVNLFSDENIPR;EVPEATQNPVSMK;DVGDRVETVYAQLER;FCFFHSFFETK;ELSSLELLNTLFK;APEWEQLMGQILAK;LTTDLSAVLGVLQSQQPR;VTPIYSAVLSSFLTK;SPAESCDLLGDIQTCIK;LALQEDKFPWFWK;LLQVLAQHYNHLQEQPQK;FAPEMNQYVEAFLEGCRDDAER;TELSSVLGSPEHLELFLLAQQK	1;1;1;1;1;1;1;1;1;1;1;1;1;1;1;1;1;1;1;1;1;1;1;1;1;1;1;1	28	73	20246;20247;20250;20252;29726;29727;47268;56676;73972;73974;84433;134872;159370;159371;159372;159373;159374;185103;185109;185111;185112;185113;185117;191447;191448;191449;191451;191452;191453;192984;192989;192996;193000;197475;197481;197482;197484;200854;200856;200857;217361;217368;217369;217370;217371;218867;236124;236125;239811;239812;239818;246706;246708;246709;250194;250195;261815;264321;2814…	-	Uncharacterized protein OS=Sus scrofa GN=MYBBP1A PE=1 SV=1	1.21634	68	9.999e-05	0.000614361	1.0543	68	0.00349965	0.0191412	1.16299	69	9.999e-05	0.000883912	1.10497	69	9.999e-05	0.000827052	0.99533	67	0.79962	0.939067	1.08936	69	0.00019998	0.00186578	1.3854	70	9.999e-05	0.000566156	1.20901	71	9.999e-05	0.000655356	1.33066	72	9.999e-05	0.000726752	1.06701	72	0.00029997	0.00172051
tr|F1RZM4|F1RZM4_PIG	2104	164796	MILVVDR;GFQFQK;YELIVDK;AHLPLEINFR;EYMGLAIK;HIYNMDPSK;LTLSELDDIIK;ISFFDGFEGGFNFR;AASYFFDGSSYAVVR;YNDGLWHDVIFIR;KEYMGLAIK;LSDLQESLDQALDHVR;VFLTVPSLSSTAEEK;QYNDGLSHFIITSVSPAR;IYDAVSGIDTQIIYHK;SLFPVVLEQLDDYNAK;ESMDTINHATQLAEQAHDLR;TFTSLSLYMKPPPVK;MLYYGEEQELSPEEISEK;ELVDEEADEAYELLSQAENWQR;DFNLLEQTETLGIGYGCPEDSLISR;KDFNLLEQTETLGIGYGCPEDSLISR	1;1;1;1;1;1;1;1;1;1;1;1;1;1;1;1;1;1;1;1;1;1	22	73	24998;25000;25001;25003;66077;66082;66083;66085;96963;96965;96966;96970;96971;96975;96976;96982;104500;104503;104520;109964;109985;161263;161282;205736;205738;205739;225349;225357;225367;225575;225583;225586;225590;225591;225594;225595;225597;227695;230955;269757;269758;269759;269761;269762;269763;280530;280531;280532;280537;280538;293008;293023;293024;308080;308081;309827;309830;309831;309832;30…	-	Uncharacterized protein OS=Sus scrofa GN=LAMA4 PE=1 SV=2	0.705954	73	9.999e-05	0.000614361	0.753596	70	9.999e-05	0.000942839	0.688328	71	9.999e-05	0.000883912	0.668893	70	9.999e-05	0.000827052	0.712448	72	9.999e-05	0.000806305	0.655385	69	9.999e-05	0.00106016	0.608026	72	9.999e-05	0.000566156	0.630206	73	9.999e-05	0.000655356	0.602568	71	9.999e-05	0.000726752	1.03523	71	0.0213979	0.0679505
tr|K9J6I8|K9J6I8_PIG	818	213012	LIGFSIR;VNQFFK;VAVPIEDMQR;MLVGDIIQIR;DQPDYGMYSR;MLQGIFPK;NFAMSYVK;FAETMNQK;SVVYYQVK;VVFTDLGNK;FENEIILK;DILLPVITK;QTVISENYLVR;EIEMLNNLK;LGFPEIIMPGDVR;SVENFVNLVK;ATSESFDLELVPPR;LTQNVGLLGLLK;GDSGGQGLWVTMK;KFENEIILK;KLGFPEIIMPGDVR;NVYPVDWMAMSMVQNR;VQSMNEIVQSNLFK;NDIYITLLQGDFDK;RPFGVAVMDITDIIK;KMEDASAYLTLPSYR;MKPQLLQENLEK;SQLLSGTLPKDELK;IGEDAELFMSLYDPNK;LSQTFLPLSDGDKK;NKPVPDQIINFYK;REDFQMQLMSQFPNAEK;T…	1;1;1;1;1;1;1;1;0;1;1;1;1;1;1;1;1;1;1;1;1;1;1;1;1;1;1;1;1;1;1;1;1;0;1;1;1	35	73	20073;71966;89957;89958;89960;89964;90101;90103;94400;110580;112727;112728;112730;119901;119908;119915;119917;122237;127468;129182;133287;135111;135112;135113;136931;136946;136954;161147;171404;171406;171408;173766;173768;204826;204828;204829;204830;204833;204835;204838;208273;208274;225660;225664;225669;248438;275349;275350;275351;284750;284823;284830;287252;289796;289797;289798;289799;289802;28…	-	Dedicator of cytokinesis 2 OS=Sus scrofa GN=DOCK2 PE=2 SV=1	1.37436	72	9.999e-05	0.000614361	1.16509	71	9.999e-05	0.000942839	1.25842	72	9.999e-05	0.000883912	1.03339	71	0.162284	0.398912	0.924973	71	9.999e-05	0.000806305	0.971438	73	0.176482	0.473656	1.55031	71	9.999e-05	0.000566156	1.32258	71	9.999e-05	0.000655356	1.46178	71	9.999e-05	0.000726752	1.25928	70	9.999e-05	0.000720091
sp|Q29387|EF1G_PIG	4169	49917	TFLVGER;QVLEPSFR;AVLGEVK;MAQFDAK;DPFAHLPK;ALIAAQYSGAQVR;VLGLLDAHLK;STFVLDEFK;DGWSLWYSEYR;STFVLDEFKR;WFLTCINQPQFR;KLDPGSEETQTLVR;EYFSWEGAYQHVGK;VLSAPPHFHFGQTNHTPEFLR;FPEELTQTFMSCNLITGMFQR;GQELAFPLSPDWQVDYESYTWR;VPAFEGDDGFCVFESNAIAYYVSNEELR	1;1;1;1;1;1;1;1;1;1;1;1;1;1;1;1;1	17	72	21835;46956;46966;57338;57344;57353;78456;78457;78460;78461;78463;78483;109986;109989;144603;144604;144605;144606;144607;144609;144611;144616;154441;154442;154443;154444;154445;154446;154447;154448;154449;154450;154451;154452;156248;156250;156253;156254;176656;200799;200801;200802;200805;217590;217733;217765;217766;217770;217772;217776;217783;275469;275470;275473;275475;275478;275485;293002;29300…	tr|F1RPW9|F1RPW9_PIG	Elongation factor 1-gamma (Fragment) OS=Sus scrofa GN=EEF1G PE=2 SV=2	1.29247	71	9.999e-05	0.000614361	1.10277	72	0.00059994	0.00438303	1.18653	68	9.999e-05	0.000883912	1.13232	71	9.999e-05	0.000827052	1.00934	71	0.692931	0.888133	1.0309	66	0.153185	0.430916	1.37669	70	9.999e-05	0.000566156	1.17077	71	9.999e-05	0.000655356	1.27036	69	9.999e-05	0.000726752	1.10734	71	9.999e-05	0.000720091
sp|Q9TRC7|AOC1_PIG	4384	85688.1	YPLAVTR;TWFILQR;LQEATQPLR;FGQPLPK;LVQPTLK;SPEELAQK;YLLITSPK;VMYGGWSFAFR;AEYALLSHK;LEPSGTLTMAK;AVHSFLWSQK;ALCLFEMPTGVPLR;AGVFADLSAQELK;NSVFLIEMLLPK;ALCLFEMPTGVPLRR;GDFAVTMHGPHVVQPQGPR;YNDGEVDVVILEDPLAK;LQLHSMADQVLPPGWQEER;GKDGESLPEPALFSFYQPR;IAYEVSVQEAVALYGGHTPAGMQTK	1;1;1;1;1;1;1;1;1;1;1;1;1;1;1;1;1;1;1;1	20	72	21649;21655;44618;44619;44621;44624;65433;72769;72771;72776;75387;103577;112999;113000;113003;113011;113012;113013;136536;136537;140937;140939;140940;140942;173575;173579;189484;189495;189497;216142;216148;216149;216151;216153;216157;216158;216162;229078;229080;229083;229084;229085;229086;229087;229089;241183;241185;252311;252312;252313;252319;295625;295626;295627;295629;313455;317535;317536;3175…	-	Amiloride-sensitive amine oxidase [copper-containing] OS=Sus scrofa GN=AOC1 PE=1 SV=3	0.854226	71	9.999e-05	0.000614361	1.03659	71	0.111189	0.286981	0.835081	69	9.999e-05	0.000883912	1.36008	70	9.999e-05	0.000827052	1.714	72	9.999e-05	0.000806305	1.35625	68	9.999e-05	0.00106016	0.754577	71	9.999e-05	0.000566156	0.912139	72	9.999e-05	0.000655356	0.767794	70	9.999e-05	0.000726752	0.611742	72	9.999e-05	0.000720091
tr|F1RMT5|F1RMT5_PIG	4939	139709	LNAILFR;DIIIK;VLEAMTER;AFMNNK;SGTSIALK;VSAENLQK;MPYQEIK;NMFVQAVK;SAMMYIQELR;LGLHQVLQELR;QMPEPEQLK;LTLTFSAQTK;DMPLLSCLESLR;TAQNLSIFLGSFR;FPEELAHVEK;EVASLSAAAAAAAPPVR;TMLETEEGILLLVR;ELGEYFLFDPK;LMHSNMETLYK;AMDPAVPNMMIDAAK;LIEECISQIVLHK;AEPHFLSILQHLLLVR;KEVASLSAAAAAAAPPVR;LLSALCILPQPEDMNER;VAVEEFFMDLHNFK;FVAEDLSQDCFWTK;QDLEAEVSQLTSEVAK;VGCLQLINALITPAEELDFR;MTLLHFLAELCENDHPDVLR;VQLNVFDEQGEEDSYDLK;KVA…	1;1;1;1;1;1;1;1;1;1;1;1;1;1;1;1;1;1;1;1;1;1;1;1;1;1;1;1;1;1;1	31	72	25089;32862;40773;40776;40778;40781;59320;70601;99671;99677;105194;113368;113369;113375;113381;113478;113480;113481;113483;132430;132431;132432;132434;132445;160096;160107;162863;168007;168008;168010;168011;168017;174114;174115;174122;188460;202497;202507;202518;202521;219643;219646;219649;219656;231089;231095;231096;231097;233041;233045;233046;233048;275666;275670;275676;276907;276908;276913;290…	-	Uncharacterized protein OS=Sus scrofa GN=DIAPH1 PE=1 SV=2	1.2319	71	9.999e-05	0.000614361	1.12385	71	9.999e-05	0.000942839	1.16657	70	9.999e-05	0.000883912	1.11424	68	9.999e-05	0.000827052	1.0428	66	0.00249975	0.0139418	1.0622	67	0.0131987	0.0686836	1.32061	71	9.999e-05	0.000566156	1.22461	69	9.999e-05	0.000655356	1.29491	69	9.999e-05	0.000726752	1.07468	72	9.999e-05	0.000720091
tr|F1SP93|F1SP93_PIG	2032	68724.7	IMLPPR;LASFYER;GVNVSALSR;VESIMK;GNEMSEVLR;ITLEVAK;FCPFYK;WEFTPSK;FSMVQVWPVR;TVISQSLSK;VGHSELVGEIIR;LPANHPLLTGQR;EHMGEILYK;TALVANTSNMPVAAR;DFPELTMEVDGK;DMGYHVSMMADSTSR;YSNSDVIIYVGCGER;EASIYTGITLSEYFR;LAEMPADSGYPAYLGAR;ADYAQLLEDMQNAFR;TVGMLSNMIAFYDMAR;EILQEEEDLAEIVQLVGK;ALDEYYDKHFTEFVPLR;LEGDMATIQVYEETSGVSVGDPVLR;DFPELTMEVDGKVESIMK;VLDALFPCVQGGTTAIPGAFGCGK	1;1;1;1;1;1;1;1;1;1;1;1;1;1;1;1;1;1;1;1;1;1;1;1;1;1	26	72	13494;29655;29656;32314;55355;60384;60391;60392;70005;92054;92055;92060;101256;101259;101260;101262;115339;115344;115348;120776;120780;133012;135298;135301;135308;165427;165428;165430;165433;192685;236193;236194;236199;236202;236204;236205;236206;236779;236780;291317;291318;291319;246183;250174;250175;250177;250181;250189;257195;257196;257197;257199;257200;257780;257783;257784;265652;265654;26565…	-	V-type proton ATPase catalytic subunit A OS=Sus scrofa GN=ATP6V1A PE=1 SV=1	1.24809	70	9.999e-05	0.000614361	1.10463	71	9.999e-05	0.000942839	1.24397	71	9.999e-05	0.000883912	1.05692	69	0.00649935	0.0313316	0.95436	70	0.0164984	0.069203	1.05911	68	0.010099	0.0556665	1.39951	71	9.999e-05	0.000566156	1.24093	70	9.999e-05	0.000655356	1.42046	70	9.999e-05	0.000726752	1.14172	72	9.999e-05	0.000720091
tr|F4ZS18|F4ZS18_PIG	556	73612.2	FSGGFGAR;EIQMLAR;LVDMMER;YLVLDEADR;HAIPIIK;GLDISNVK;IGLDFCK;SPILVATAVAAR;ELAVQIYEEAR;MLDMGFEPQIR;QYPISLVLAPTR;DLLDLLVEAK;IVEQDTMPPK;VGNLGLATSFFNER;DLMACAQTGSGK;VVWVEESDKR;DSLTLVFVETK;DFLDEYIFLAVGR;SFLLDLLNATGK;HTMMFSATFPK;RIVEQDTMPPK;VRPCVVYGGADIGQQIR;HVINFDLPSDIEEYVHR;LEQELFSGGNTGINFEK;TAAFLLPILSQIYSDGPGEALR;QEVPSWLENMAYEHHYK;KGADSLEDFLYHEGYACTSIHGDR	1;1;1;1;1;1;1;1;1;0;1;1;1;1;1;1;1;1;1;1;1;1;1;1;1;1;1	26	72	19357;26756;30717;30718;30719;73480;73486;74042;74043;87677;87687;89692;89706;89713;89714;92917;92918;92919;92920;136576;136579;136582;136585;136586;136587;141093;141102;141114;141115;141118;141119;141121;141124;141127;141129;145876;145880;147356;147358;147360;147367;147368;167875;167876;167877;167878;167879;176770;194783;194784;194785;194787;194788;199945;199947;199950;199952;202209;202214;20221…	tr|F1RX16|F1RX16_PIG	X-linked DEAD (Asp-Glu-Ala-Asp) box polypeptide 3 OS=Sus scrofa GN=DDX3X PE=2 SV=1	1.12195	71	9.999e-05	0.000614361	1.01746	70	0.365763	0.635392	1.18045	70	9.999e-05	0.000883912	1.02061	70	0.353365	0.649442	0.939945	65	0.00049995	0.00334182	1.06908	66	0.0089991	0.0503494	1.1657	68	9.999e-05	0.000566156	1.04685	68	0.0146985	0.0520782	1.24367	69	9.999e-05	0.000726752	1.0666	66	0.00019998	0.00124058
tr|I3LS72|I3LS72_PIG	4237	45446.7	FIDNLK;FIDNLKDR;GTYTDCAIK;GLEELLVGGSHLK;LKPYGALVDK;DALKDSVDAVK;YLIVVTDGHPLEGYK;KGLEELLVGGSHLK;NLVWNAGALHYSDEVEIIR;GLEELLVGGSHLKENK;AVAFQDCPVDLFFVLDTSESVALR;YLIVVTDGHPLEGYKEPCGGLEDAVNEAK	1;1;1;1;1;1;1;1;1;1;1;1	12	72	65169;137918;137931;140125;140126;140127;229745;229746;229747;229748;229749;229750;229751;229752;229753;229754;229755;229756;229757;229758;229759;229760;229761;229762;229763;229764;229766;229767;242057;242058;242060;242062;242064;242065;242066;242067;242068;242070;254783;293338;293339;293340;293341;293342;302595;313912;313914;313917;313918;313919;313920;313923;313925;313927;313928;340901;340902;3…	-	Uncharacterized protein OS=Sus scrofa PE=1 SV=1	0.697262	70	9.999e-05	0.000614361	0.765378	67	9.999e-05	0.000942839	0.838822	66	9.999e-05	0.000883912	0.760359	69	9.999e-05	0.000827052	0.860802	69	9.999e-05	0.000806305	0.954844	63	0.0330967	0.140746	0.786377	69	9.999e-05	0.000566156	0.860055	71	9.999e-05	0.000655356	0.986118	66	0.721028	0.893327	0.882908	69	9.999e-05	0.000720091
tr|K9IVL7|K9IVL7_PIG	2275	523489	FLLYAR;ILWIDAR;IYWADAR;VCLWIGR;VYWSDVR;GDYSVLVPGLR;NVIALAFDYR;SERPPIFEIR;GTGGAPPIVTLLR;GIALDPAMGK;ATALAIMGDK;TTLLAGDIEHPR;IDAMDVHVK;EYAGYLLYSER;ETVITMSGDDHPR;LYFSDATLDK;IVFPHGITLDLVSR;QGLNNAVALDFDYR;EDYIEFASLDGSNR;VFFTDYGQIPK;AVTDEEPFLIFANR;GPVGLAIDFPESK;GYLFWTEWGQYPR;AALSGANVLTLIEK;TTIVENVGSVEGLAYHR;VPDEHMIPIENLMNPR;GIAIDWVAGNVYWTDSGR;SLDPFKPFIIFSNR;GWDTLYWTSYTTSTITR;EQMIYWTDVTTQGSMIR;NLNAPVQPFE…	1;1;1;1;1;1;1;1;1;1;1;1;1;1;1;1;1;1;1;1;1;1;1;1;1;1;1;1;1;1;1;1;1;1;1	35	72	17790;17793;29805;29806;30967;32402;32409;35744;94964;94965;94967;96358;96359;96360;96363;114343;114346;114348;116356;116357;116358;116359;123396;128709;137335;137337;139952;148845;148850;148854;175617;180808;206455;213727;213731;219197;219198;220216;220220;220223;220225;220871;224243;240092;240095;240097;240098;240442;240443;240445;270602;270617;279495;279496;279497;289835;290570;290571;298200;2…	-	Prolow-density lipoprotein receptor-related protein 1 OS=Sus scrofa GN=LRP1 PE=2 SV=1	1.05341	68	0.00469953	0.0172292	1.00986	69	0.612739	0.828997	0.99262	70	0.722328	0.891812	0.964109	69	0.020098	0.0788751	0.951806	67	9.999e-05	0.000806305	0.912531	66	9.999e-05	0.00106016	0.964973	72	0.194581	0.387626	0.936216	72	0.00149985	0.00709969	0.941056	70	0.00479952	0.0210038	1.05641	70	0.00109989	0.00526637
tr|K9IWG9|K9IWG9_PIG	578	184368	LFGFVAR;GDILLK;LLSGFGLER;ASLESVPSGR;FYEDK;HFLIETGPR;IVPIGQPSQR;GAYGLAMK;EVAQMLK;VMLSAGQK;DQEPGAFIIR;EQAIALLK;EPHLHSYK;TPTQPLLDSGFR;VSAQGITLTDNQR;HVAYGGYSTPEDR;HGGNYLLFNLSER;YWYKPEISR;VEFVFSYGPEK;HLGGSGSVVPGSPSLDR;EKQPAEPPAPLR;LPPKEMTPDPSR;DSSGPANSTSDLLK;VSSPPPTIMQQNK;IIAVSFPSTANEDNFR;SQFSVAGVHAVPGSPQAR;SFSAPAAQAYGHETPLR;TPEEEPLNLEGLVAHR;SQSFPESEPQLPPAPAR;SGYIPSGNSLATPEPIPR;HYPLNTVTFCDLDPQDR;VLEFG…	1;1;0;0;1;1;1;0;1;1;1;1;1;1;0;1;1;1;0;1;1;0;1;1;1;1;1;1;0;0;1;1;1;1;1;1;1;1;1;1;1;0;0;0	33	72	20614;20619;20622;44492;49895;49896;49898;49899;49901;49902;49903;49905;52761;52916;53057;53771;68350;68354;73747;73752;78531;78532;78539;78541;80312;80329;80353;80359;85049;85054;85063;85065;86658;86659;98911;98939;134805;139914;139916;139918;139922;139927;159876;159889;159892;159894;159898;159899;173355;251513;193738;193740;193744;200759;200764;216545;216575;216577;216578;216581;216584;216592;2…	-	Tensin-1 OS=Sus scrofa GN=TNS1 PE=2 SV=1	0.630264	72	9.999e-05	0.000614361	0.737289	70	9.999e-05	0.000942839	0.642241	72	9.999e-05	0.000883912	0.628214	71	9.999e-05	0.000827052	0.740962	72	9.999e-05	0.000806305	0.649997	72	9.999e-05	0.00106016	0.505926	72	9.999e-05	0.000566156	0.584295	72	9.999e-05	0.000655356	0.528736	72	9.999e-05	0.000726752	0.986199	70	0.485551	0.693701
tr|Q6UAQ9|Q6UAQ9_PIG	2672	33187.6	VLVAQHDAYK;VVPEMTELLK;LGGEVSCLVAGTK;LDVAPISDIIAIK;RLGGEVSCLVAGTK;LLYDLADQLHAAVGASR;GTSFEAAATSGGSAISEK;ASSASPVGISEWLDQK;GLLPEELTPLVLATQK;AAVDAGFVPNDMQVGQTGK;SPDTFVRPIYAGNALCTVK;DPEAPIFQVADYGIVADLFK	1;1;1;1;1;1;1;1;1;1;1;1	12	72	172474;172484;172487;172488;172492;172495;172496;172499;172502;172507;172516;176995;177001;177002;177003;177005;177006;177007;177008;177009;177010;177012;213628;213630;213632;213641;233378;233379;233380;233381;233382;233383;233384;233385;233386;233387;233388;233389;233390;233391;250534;250539;250562;264580;264582;264586;264587;289304;289314;289315;289316;289720;289722;295197;295198;295199;295200;…	tr|F1SJX1|F1SJX1_PIG	Electron transfer flavoprotein alpha subunit (Fragment) OS=Sus scrofa GN=ETFA PE=2 SV=1	1.02361	72	0.168683	0.334434	0.972063	71	0.163984	0.379605	1.00066	65	0.970103	0.989227	1.13804	71	9.999e-05	0.000827052	1.1371	72	9.999e-05	0.000806305	1.14287	66	9.999e-05	0.00106016	1.04169	68	0.0855914	0.205327	0.997294	70	0.935206	0.979384	1.06305	66	0.0189981	0.0677532	0.857368	69	9.999e-05	0.000720091
sp|Q9MZ16|VDAC1_PIG	1482	30803.6	FGIAAK;LGLGLEFQA;VTGSLETK;GYGFGLIK;VTQSNFAVGYK;WTEYGLTFTEK;LTFDSSFSPNTGK;YQIDPDACFSAK;LETAVNLAWTAGNSNTR;EHVNLGCDVDFDIAGPSIR;LTFDSSFSPNTGKK;WNTDNTLGTEITVEDQLAR;KLETAVNLAWTAGNSNTR;REHVNLGCDVDFDIAGPSIR;GALVLGYEGWLAGYQMNFETAK;TDEFQLHTNVNDGTEFGGSIYQK	0;1;1;1;1;1;1;1;1;1;1;1;1;1;1;1	15	71	33740;40659;40664;40665;85277;90289;90290;90294;90295;90297;90298;90299;90300;90301;90302;90303;193230;193233;193234;193246;193281;193282;235137;235143;235147;235152;235157;235161;235164;240542;240543;240547;240550;243390;243391;243394;243395;243396;243397;265366;265367;305229;305231;305232;305235;305236;305237;305239;305240;305241;305244;307765;311688;311690;311691;311692;311693;311694;311695;31…	-	Voltage-dependent anion-selective channel protein 1 OS=Sus scrofa GN=VDAC1 PE=2 SV=3	0.936085	69	0.00039996	0.00197384	1.02871	70	0.174883	0.39602	0.989975	62	0.666733	0.864687	1.13457	69	9.999e-05	0.000827052	1.27897	68	9.999e-05	0.000806305	1.19342	68	9.999e-05	0.00106016	0.81763	70	9.999e-05	0.000566156	0.890584	69	9.999e-05	0.000655356	0.868846	65	9.999e-05	0.000726752	0.811504	71	9.999e-05	0.000720091
tr|B9TSR5|B9TSR5_PIG	802	141327	DINLDVNR;AVLAALK;EFGVSPDK;LSATVIEAFVR;ALSPLEEWLR;FGLCAYTSQGR;GFVPSATSEPGGR;TWHAWMDNIR;CGEMAQAASAAVTR;SSAQDPQAALGALGR;GALVNVPPPFLGLPR;GVEDNPMVVPLCNR;WFITCVQQPEFR;ADFPAGIPECGTDALR;KVEEAIALFQK;IETMLGDVAIAVHPEDPR;SKDVVEPLLRPQWYVR;IPAYFVTVSDPAVPPGEDPDGR;SLPVIFDDFVDMEFGTGAVK;DVSGTMPDSYSPQYVEAAWYPWWER;KDVSGTMPDSYSPQYVEAAWYPWWER;SLGNVIDPLDVIHGVSLQGLHNQLVNSNLDPSEMEK	1;1;1;1;1;1;1;1;1;1;1;1;1;1;1;1;1;1;1;1;1;1	22	71	43588;43616;43618;43625;49391;49393;49405;96649;96651;96652;103608;103611;103612;103613;103615;105419;105426;105428;105429;105430;105431;105432;105433;118714;119251;119257;139223;164939;170556;170700;201091;201094;201097;201099;201102;201106;201108;201111;201112;201113;201114;201116;201118;201119;201120;201123;201124;201125;201127;214937;214941;214944;214947;217949;237249;237250;237252;237255;276…	-	Valyl-tRNA synthetase OS=Sus scrofa GN=VARS PE=2 SV=1	1.09161	69	0.00019998	0.00109125	1.0771	69	0.00019998	0.00168364	1.12558	67	9.999e-05	0.000883912	1.04694	69	0.049595	0.163895	1.0649	71	0.00089991	0.0055826	1.07372	67	0.00529947	0.0317878	1.09772	68	0.0029997	0.0116624	1.07345	69	0.0122988	0.044535	1.1531	70	0.00029997	0.0018479	1.03071	70	0.20048	0.388012
tr|F1RP44|F1RP44_PIG	904	121740	QMAAVLLR;ITFLLQAIR;LMVPLLK;LVLPMIK;ICDIAAELAR;HIVENAVQK;LCGDTSLNNMQR;SLVEIADTVPK;FLFDSVSSQNMGLR;AKLEEHFK;VAAAESMPLLLECAR;SLLIPYLDNLVK;EGFVEYTEQVVK;STACQMLVCYAK;TIECISLIGLAVGK;VIAALLQTMEDQGNQR;SELLMIIQMETQSSMR;FMQDASDVMQLLLK;EHIMQMLQNPDWK;IFSIIAEGEMHEAIK;EFQQYLPVVMGPLMK;ATAAFILANEHNVALFK;NLIDEDGNNQWPEGLK;VQAHAAAALINFTEDCPK;YAACNAVGQMATDFAPGFQK;AIGTEPDSDVLSEIMHSFAK;IFSIIAEGEMHEAIKHEDPCAK	1;1;0;1;1;1;1;1;1;1;1;1;1;1;1;1;1;1;1;1;1;1;1;1;1;1;1	26	71	32216;32218;69318;69320;69322;69328;79161;79163;79164;79166;79168;79170;79172;79174;84130;79169;79171;79173;82947;82952;142737;161209;180665;180670;180673;180675;215299;215303;215307;217892;217897;223285;223288;223291;237945;237946;246364;247014;247015;256568;258253;258256;258258;258260;258261;258262;258263;258270;258271;278427;285145;285146;289182;289183;289185;291368;291369;291371;291374;302049…	-	Uncharacterized protein OS=Sus scrofa GN=IPO5 PE=1 SV=1	1.26577	67	9.999e-05	0.000614361	1.12032	68	9.999e-05	0.000942839	1.18439	69	9.999e-05	0.000883912	1.06332	67	0.00239976	0.0134478	0.984676	67	0.455454	0.743702	0.972497	61	0.207779	0.524042	1.31563	68	9.999e-05	0.000566156	1.16237	67	9.999e-05	0.000655356	1.25848	70	9.999e-05	0.000726752	1.1489	68	9.999e-05	0.000720091
tr|K9IVF7|K9IVF7_PIG	6586	75288.1	VTSELLR;GHLLDSFAR;SILSELK;YFLQAAK;QEALEWLIR;IQVLPYK;GGVTEISAADK;ECFTYVLK;ASYAVSEAIPK;IENVVLVVPVK;QMDSNWTLMK;TMHFGTPTAYEK;EHLLFDLGLEAEYR;GHIAVSAAVFPTGTK;VGVDPLIIPTDYWK;GGVTEISAADKAEEFR;DAVALCELFNWLEK;DTPTQEDWLVSVLPEGSR;GSLTFEPLTLVPIQTK;TLSLDEVYLIDSGAQYK;SAGHHLVPVKENLVDK;MGLKDTPTQEDWLVSVLPEGSR;AFVSGFDGSAGTAIITEEHAAMWTDGR;TFSDEPLEAGMIVTDEPGYYEDGAFGIR	1;1;1;1;1;1;1;1;1;1;1;1;1;1;1;1;1;1;1;1;1;1;1;1	24	71	21483;56326;56327;56328;73583;86579;90041;90045;90051;90055;91952;145758;148896;170032;170035;191436;191438;191439;191440;191441;191442;204105;204106;236656;240526;252560;252566;281716;281721;281724;281725;281729;281741;281742;281753;281755;281757;281761;290424;290425;293729;293731;295527;295528;295529;295531;295532;295533;295534;295536;295537;295538;295539;297801;297802;297803;297804;315846;3158…	-	X-prolyl aminopeptidase (Aminopeptidase P) 1, soluble OS=Sus scrofa GN=XPNPEP1 PE=2 SV=1	0.976813	69	0.181482	0.353467	1.0743	69	0.00019998	0.00168364	1.07342	67	9.999e-05	0.000883912	1.06433	69	0.00029997	0.00220518	1.21438	68	9.999e-05	0.000806305	1.19565	67	9.999e-05	0.00106016	0.902937	71	9.999e-05	0.000566156	1.00611	69	0.79922	0.924752	1.00905	70	0.715928	0.891695	0.869687	71	9.999e-05	0.000720091
sp|Q2EN76|NDKB_PIG	2750	17261	GDFCIQVGR;GLVGEIIK;SCAFDWIYE;QHYIDLK;GLVGEIIKR;NIIHGSDSVK;DRPFFPGLVK;FLQASEELLK;TFIAVKPDGVQR;VMLGETNPADSKPGTIR;YMGSGPVVAMVWEGLNVVK;EISLWFKPEELVEYK	0;0;1;1;0;1;1;1;1;0;1;1	8	70	64665;64666;64668;64669;83705;83756;83758;83766;83783;98959;98960;98961;98962;98963;98964;98965;98966;98967;107505;107507;107510;107512;107515;107516;107517;107518;107520;107528;107531;107532;127245;127248;127249;151620;181759;181760;181762;181764;181766;181769;181770;182447;182448;182449;182450;182451;182452;182453;182454;182455;182456;182457;182458;182459;182461;182463;182465;182466;224506;2245…	-	Nucleoside diphosphate kinase B OS=Sus scrofa GN=NME2 PE=2 SV=1	1.19079	67	9.999e-05	0.000614361	1.08603	67	0.00039996	0.00312198	1.14278	65	9.999e-05	0.000883912	1.09692	69	9.999e-05	0.000827052	1.05813	66	0.0019998	0.011433	1.082	63	9.999e-05	0.00106016	1.24472	68	9.999e-05	0.000566156	1.16089	69	9.999e-05	0.000655356	1.19101	60	9.999e-05	0.000726752	1.06115	65	9.999e-05	0.000720091
tr|F1RX00|F1RX00_PIG	1890	60373.8	TFWER;IMHLLGDR;KDIWLR;LPMGAIIK;EILNALGK;ICELYAK;ELGLETYK;NLPSVTGLLK;IHFRPELPSER;KFVGGSGQVSER;KICELYAK;LLNEYGINVLVLEAR;VNVNECLVQYVK;VLGSQEALHPVHYEEK;NENVDYVDVGGAYVGPTQNR;IPADAPWESPHAEEWDK;DIWLREPESEDVPAFEITR;ANNAGHMVDVVVIGGGISGLSAAK;IFFAGTETATQWSGYMEGAVEAGER;KDIWLREPESEDVPAFEITR	1;1;1;1;1;1;0;1;1;1;1;1;1;1;1;1;1;1;1;1	19	70	14234;42551;42552;42553;42556;42557;42558;42559;42560;42562;42563;46044;46046;84317;86916;86917;90973;90975;90976;90977;90979;101969;117656;117660;117661;117662;117664;143891;143892;143895;143897;143898;143899;153916;153932;153934;153936;153939;203242;223915;223916;242911;242914;242920;242921;242922;242924;242925;242927;242928;242930;242932;254738;254739;254740;308074;308075;308076;310829;310830;…	-	Amine oxidase OS=Sus scrofa GN=MAOA PE=1 SV=2	0.728794	68	9.999e-05	0.000614361	0.909032	67	0.00079992	0.00552445	0.876727	68	9.999e-05	0.000883912	1.37192	69	9.999e-05	0.000827052	1.85217	69	9.999e-05	0.000806305	1.71725	69	9.999e-05	0.00106016	0.627256	68	9.999e-05	0.000566156	0.786626	69	9.999e-05	0.000655356	0.775229	70	9.999e-05	0.000726752	0.501377	70	9.999e-05	0.000720091
tr|F1SED0|F1SED0_PIG	6475	47956.4	VQFGK;LLTYNAAR;ATYLTK;GITCFLVDR;YAIQSLNK;LLEAGRPFIK;ASSTCPVTLENAK;GITCFLVDRDTEGLR;YYASEVAIQTTNK;VPEANIVGQIGHGYK;KFAQEQIAPLVSK;IGTIYEGTSNIQLNTIAK;YGGTGASFFSSVLVIEELAK;SVIEGLFQQGLMGIETEPK;VDASVALVCDLQNTVINDLIGR;IFDFQGLQHQVAHTATQLEAAR;LATEQLGSFCLSEPSAGSDSFSLK	1;1;1;1;1;1;1;1;1;1;1;1;1;1;1;1;1	17	70	29356;29360;35355;52500;52502;52504;52505;52506;52507;52508;52509;52511;52512;52513;52514;52515;52516;52517;52518;52521;52522;52524;52525;52526;52529;52530;52531;52532;52534;52535;52536;52542;52543;52544;52546;52548;52549;52550;52552;52553;52556;52558;52560;52563;70541;70542;70543;113397;113399;172566;172568;235719;250710;260409;260412;276898;300232;318308;318309;332558;332593;333820;333821;33288…	-	Uncharacterized protein OS=Sus scrofa GN=ACADSB PE=1 SV=2	0.960187	68	0.0148985	0.0470577	1.00656	65	0.712329	0.886743	0.964145	66	0.0750925	0.215876	1.01276	69	0.427357	0.718904	1.07559	68	9.999e-05	0.000806305	1.02347	63	0.108789	0.340273	0.953131	69	0.0137986	0.0443765	0.996904	69	0.909509	0.968099	0.886283	65	9.999e-05	0.000726752	0.911838	69	9.999e-05	0.000720091
tr|I3LDH3|I3LDH3_PIG	5019	114128	EWVTPK;LTVNPGTK;VGTVIGSNK;ELLIFNK;TTNFAGILSQGLR;GFSLLTAEDK;QQVPSGESAILDR;MIFDVESMK;GIYFADMVSK;TLGDFAAEYAK;AMVEYEIDLQK;LQLLEDDKESR;VFSATLGLVDIVK;FYTLIPHDFGMK;IAPPEAPVTGYMFGK;VVSEDFLQDVSASTK;MLDPEKPQLGMIDR;SDAYYCTGDVTAWTK;EELGFRPEYSASQLK;KPPLLNNADSVQAK;FYPLEIDYGQDEEAVK;AQNDLIWNIKDELK;NTHATTHNAYDLEVIDIFK;SLQELLCTHILSPWGAEMK;VADGMVFGALLPCEECSGQLVFK	1;1;1;1;1;1;1;1;1;1;1;1;1;1;1;1;1;1;1;1;1;1;1;1;1	25	70	66924;84017;95836;96250;152847;152848;152860;154858;159038;159043;160058;160071;160075;160077;168385;168386;168387;168396;184526;184528;184530;184533;226325;226326;226328;226329;228259;228263;232178;232182;232183;232184;255400;255403;255405;255408;255409;276156;276162;276164;276172;283178;283179;283180;283181;285683;285684;285685;285688;285689;296946;296949;298942;298947;304164;304165;315965;3159…	-	Poly [ADP-ribose] polymerase OS=Sus scrofa GN=PARP1 PE=1 SV=1	1.41817	70	9.999e-05	0.000614361	1.16744	69	9.999e-05	0.000942839	1.26022	67	9.999e-05	0.000883912	1.04192	70	0.0506949	0.166829	0.893789	68	9.999e-05	0.000806305	0.958031	66	0.0418958	0.169987	1.80248	66	9.999e-05	0.000566156	1.51685	63	9.999e-05	0.000655356	1.68949	63	9.999e-05	0.000726752	1.29255	66	9.999e-05	0.000720091
tr|I3LI68|I3LI68_PIG	2905	57394.4	ENPFGIQIR;LPSDPIPTLR;LYDVEIK;DYMLQFK;APECFFPK;VDMYLPADK;DLNWNTWGMFTR;IKLPSDPIPTLR;FTCYPDTDTITK;GCLWQESHLESK;LPGFAFNNQFIQISTR;GGYIIPIQQPAVTTTASR;LYDVEIKENPFGIQIR;YEVPVPLNIPTTPTSTYENR;LPSEYIYGFGEVEHTAFK;RYEVPVPLNIPTTPTSTYENR;LPSEYIYGFGEVEHTAFKR;LDIMCTHSSYQEGTTLAFETIK	1;1;1;1;1;1;1;1;1;1;1;1;1;1;1;1;1;1	18	70	69111;69112;69113;69124;76890;76893;76896;76901;96977;96978;96981;96985;115345;115349;115352;115354;115357;130165;130172;146725;146726;146728;146729;146732;146733;146735;146736;146737;146743;199327;199339;199341;199342;199343;199345;203596;229384;229387;229388;229390;229392;254177;256470;256471;256472;271770;271773;271774;271784;274851;274852;274853;274854;274857;318169;318170;325179;325181;33334…	-	Uncharacterized protein OS=Sus scrofa PE=1 SV=1	0.636951	70	9.999e-05	0.000614361	0.951073	68	0.113289	0.290598	0.865896	70	9.999e-05	0.000883912	1.69292	68	9.999e-05	0.000827052	2.68745	70	9.999e-05	0.000806305	2.37833	69	9.999e-05	0.00106016	0.518867	70	9.999e-05	0.000566156	0.778162	70	9.999e-05	0.000655356	0.724275	68	9.999e-05	0.000726752	0.353366	70	9.999e-05	0.000720091
tr|I3LSM7|I3LSM7_PIG	2251	81686.3	VAMIDETR;AFDSAVAK;TIPYSDK;LTEQELQFR;VAQDWLK;ISSVSEVMK;QHIALALEK;AVDEAADALLK;KEEVAGAK;VVSQYHELVVQAR;LSADDLNSLIAHAHR;AHQLWLSVEALK;KAVDEAADALLK;ELDSITPEVSPGWK;TASPDLPTVPLGSAVEAVR;LHSMIVDLDNVVQK;KAHQLWLSVEALK;LFEMVLGSPPYTVPLPK;LSQEQVDNFTLDINTAYAR;RLSQEQVDNFTLDINTAYAR;ASCSDSEFTQALTAALPPESLTR;GDTSASITAGDTLSVPAPVVQHEESIK	1;1;1;1;1;1;1;1;1;1;1;1;1;1;1;1;1;1;1;1;1;1	22	70	37620;78087;78088;78103;78105;78106;78108;78112;78115;81499;81611;81778;91420;91426;91427;91428;91642;91649;91651;125692;125693;125694;125696;138542;138549;138551;164275;164286;164289;164292;164293;170118;195978;195985;195989;195990;195991;195993;223796;223800;223803;239313;271703;273202;273203;273205;273206;273209;273210;273214;275873;275874;275875;275876;275880;275881;281063;281065;281067;28106…	-	MICOS complex subunit MIC60 OS=Sus scrofa GN=IMMT PE=1 SV=1	0.968509	65	0.0306969	0.084569	0.956509	69	0.010099	0.0452599	0.964164	68	0.0340966	0.116432	1.039	67	0.0463954	0.155207	1.06363	66	9.999e-05	0.000806305	1.08238	68	0.00049995	0.00408273	0.976683	63	0.256474	0.473697	0.963648	67	0.0588941	0.167269	0.998144	65	0.933707	0.981155	0.89912	67	9.999e-05	0.000720091
tr|F1SH47|F1SH47_PIG	4709	213539	TWPIFTR;HDLYWK;AHVAFPDFFR;SILTSTILK;LASGAAYETYDR;LGYVLIWGK;WFDYHTGK;FRHDLYWK;WMQLGAFYPYSR;EIIDFYNNQMK;WAGHWLGDNYAK;YVIILDPAISIQK;TVCMDSVQYWGK;LNYPPFTPGILDK;INCIPDQFPTQTLCATR;LSSEYIYGIGEHIHK;GGHILPCQEPAQNTFFSR;NTELNYPPYFPELTK;ETFHIFSAPLYEINLHVR;ETVPFVEDLNQEILNIDLR;EAGIPFDTQVTDIDYMEDK;ILFDTSIGPLVYSDQYLQLSAR;IPSPTLFGDDINSVLLTTQSQTPNR;EFSGTAASDTLYDVQVIENPFSIK;TMCMETEQILSDGSSVLHYDVHNLYGWSQVKPTYDALQK	0;1;0;1;1;1;1;1;1;0;1;1;1;1;1;1;1;0;1;1;1;1;1;1;1	21	69	35089;35090;35091;35093;92100;92101;103754;103755;103756;103757;103758;103759;103761;103763;103764;124681;124682;124683;124684;135140;135141;135142;146066;146067;146068;146069;147163;147185;147186;178857;193430;193433;193446;193448;193450;243414;243415;243416;243418;244052;244053;244054;244058;256391;256392;256393;256394;256395;256396;256397;256434;256440;256738;256740;256741;256742;256743;296203…	-	Sucrase-isomaltase, intestinal OS=Sus scrofa GN=SI PE=1 SV=2	0.594239	68	9.999e-05	0.000614361	0.894253	66	0.00029997	0.00240793	0.848612	68	9.999e-05	0.000883912	1.78321	66	9.999e-05	0.000827052	2.86606	68	9.999e-05	0.000806305	2.69166	69	9.999e-05	0.00106016	0.48686	66	9.999e-05	0.000566156	0.748378	64	9.999e-05	0.000655356	0.720022	64	9.999e-05	0.000726752	0.314682	69	9.999e-05	0.000720091
tr|F1SNT8|F1SNT8_PIG	6401	142891	LEETQALLR;NLNLEEK;SLSDTIEK;VTFSCAAGLGQR;QLTAHLQDVNR;WVGVILDEAK;DSPLLLQQISAMR;VGSLYPEMSAHER;AEITDAEGLGLK;ASLAALPPLHVAK;YFTCDEGHGIFVR;IQLEQVQEWK;SLDFLIELLHK;AESLQQEVEALK;VDELTTDLEILK;FTQSALDCMSVEVGR;LVLTQEQLHQLHDR;GTVAYVGATLFATGK;QQQPPPETFDFK;AFLQGGQEASDIALLLR;SPSAQLLEQVTQLK;KYFTCDEGHGIFVR;VEAAQETVADYQQTIK;EQVDAALGAEEMVEMLTDR;RVEAAQETVADYQQTIK;TNQLLETLNQLSTHTHVVDITR;ETVSQRPGATVPTDFATFPSSAFLR;YMEEMA…	1;1;1;1;1;1;1;1;1;1;1;1;1;1;1;1;1;1;1;1;1;1;1;1;1;1;1;1	28	69	68952;68956;68957;91630;91632;100655;120635;120636;128612;168130;168132;168133;168143;168144;168146;179559;179567;179571;179573;179574;180359;193988;193989;193994;193996;194000;194003;212995;212996;212997;215262;216436;216437;223673;223678;223679;228000;228001;228006;238128;238137;238138;239338;245783;245784;245786;245790;252543;252555;254185;262012;262023;262024;262025;262026;262029;270828;27082…	-	Uncharacterized protein OS=Sus scrofa GN=DCTN1 PE=1 SV=2	1.0491	61	0.00019998	0.00109125	1.02879	67	0.19918	0.431821	1.01795	65	0.307869	0.575536	1.02529	69	0.159084	0.392548	1.05852	68	0.00269973	0.0148695	1.01407	67	0.532947	0.834588	0.983589	68	0.487351	0.720279	0.975481	67	0.317068	0.58136	0.987156	65	0.571843	0.810598	0.999935	65	0.9965	0.998353
tr|I3LI44|I3LI44_PIG	6531	15524.8	LFAFVR;TAYNLVR;EFVISDR;EVVQNFAK;FTTGDAMSK;FTTGDAMSKR;DDSSAVIWVTFK;KELEEDFIK;FALITWIGENVSGLQR;YDGSTIVPGEQGAEYQDFIQQCTDDVR	1;1;1;1;1;1;1;1;1;1	10	69	15302;15303;15304;15305;15307;15310;15311;15312;15315;15316;23716;23718;27251;27260;27261;27262;27267;27268;27269;27280;27282;112949;112950;112951;112953;112954;112956;112957;112958;112959;112961;112962;112963;112965;112966;112967;112968;112969;112971;119292;119312;119313;119316;119319;119327;119330;123703;163731;233302;233306;233309;233310;233311;233314;233315;233316;233317;233319;233323;233325;…	-	Uncharacterized protein OS=Sus scrofa GN=COTL1 PE=1 SV=1	1.462	69	9.999e-05	0.000614361	1.24481	67	9.999e-05	0.000942839	1.33218	67	9.999e-05	0.000883912	1.23736	69	9.999e-05	0.000827052	1.07624	66	9.999e-05	0.000806305	1.1405	64	9.999e-05	0.00106016	1.67646	69	9.999e-05	0.000566156	1.40446	69	9.999e-05	0.000655356	1.53043	67	9.999e-05	0.000726752	1.1546	67	9.999e-05	0.000720091
sp|P50447|A1AT_PIG	2514	47431.3	FLEDVK;AVLFMGK;VMNPTQK;AVLTIDEK;SLLGNLGITK;CINDYVEK;LTISGTYDLK;LHQLEDMLTK;NLYHSEAFSINFR;IAPNLADFAFSLYR;LGMFDLHHCDK;FNKPFLFLIYDTK;VFSDEADLSGVTEEQPLK;GTEATGATILEAIPMSIPPNVK	1;1;1;1;1;1;1;1;1;1;1;1;1;1	14	68	65281;65287;68493;68494;68521;68522;68524;80059;99713;99719;99728;99729;99731;136490;136492;136494;136495;136496;136498;136499;136500;136504;136505;136507;143187;163106;163107;163108;163109;163110;163111;197308;197311;197312;197315;197316;197317;197319;197320;197321;214206;214207;214208;214258;214259;214260;214261;234655;234656;234657;319761;319762;319763;319764;319765;319767;319768;322206;322207…	tr|F1SCF0|F1SCF0_PIG	Alpha-1-antitrypsin OS=Sus scrofa GN=SERPINA1 PE=2 SV=1	0.960423	65	0.0282972	0.0794748	0.982932	66	0.445255	0.708721	0.802714	64	9.999e-05	0.000883912	0.935404	63	9.999e-05	0.000827052	0.972556	67	0.170583	0.417816	0.782586	66	9.999e-05	0.00106016	0.963297	60	0.0543946	0.14065	0.943098	68	0.0548945	0.158261	0.808038	63	9.999e-05	0.000726752	0.994707	65	0.80402	0.905387
tr|K7GMW0|K7GMW0_PIG	1584	79430.5	ATVIVMVTR;VIPYDFNR;NVPLLIHCR;MIWEQK;LFLAEFQSIPR;VIVMLSELK;CPDYIIQK;VDVYGYVVK;YVDILPYDYNR;ELILMIQNLK;QTYGEVEVHMK;ETIGDFWQMIFQR;KRDPPSEPSPLEAEFQR;TGTYIGIDAMLEGLEAENK;QLMNVEPINADVLLETYK;QLMNVEPINADVLLETYKR;TVYQYQFHHWNAEELPAEPK;AVTHIQFTSWPDHGVPEDPHLLLK	1;1;1;1;1;1;1;1;1;1;1;1;1;1;1;1;1;1	18	68	49347;49350;49351;49352;58393;58394;58395;58396;80062;85205;85207;136684;136686;136689;136690;136691;136692;136697;136699;136701;136702;136704;136705;136709;141020;141021;141022;141023;141024;141025;142300;143831;167147;167157;167160;167162;167163;246853;193607;193610;193611;193612;193613;193614;193615;193616;221601;221602;221603;221609;221611;233009;233015;324896;324897;328449;333604;333608;3336…	-	Uncharacterized protein (Fragment) OS=Sus scrofa GN=PTPRC PE=1 SV=1	1.4829	66	9.999e-05	0.000614361	1.19459	66	9.999e-05	0.000942839	1.27778	65	9.999e-05	0.000883912	1.16623	64	9.999e-05	0.000827052	0.997895	63	0.909509	0.975144	1.06078	66	0.00719928	0.0414603	1.73897	68	9.999e-05	0.000566156	1.4121	66	9.999e-05	0.000655356	1.52449	68	9.999e-05	0.000726752	1.18392	63	9.999e-05	0.000720091
tr|M3TYQ8|M3TYQ8_PIG	1813	81134.7	IVELMGR;LDIEQYR;MNLAIALTAAR;GFITIVDVQR;DWSPTLYIR;NYLSSDVEVR;EAQILTLK;DVLTGQEFDVR;ELNWNDSK;TVGLFLQGGK;SEISLLPSDIDR;EYACTAVDMISR;VIFFLPWQK;FLYYEMGYK;ALEHFPMLQK;SMAEDTINAAVK;LAFLNVQAAEEALPR;LYDLVAGSNCLK;LVGAIVYYDGQHNDAR;LVSEFPYIEAEVK;KFLYYEMGYK;YGAATANYMEVVSLLK;GDVLAAWSGIRPLVTDPK;DKLVGAIVYYDGQHNDAR;RGDVLAAWSGIRPLVTDPK;NTTEFDVLVIGGGATGSGCALDAVTR;LVQDYGLESEVAQHLAATYGDK;ANLLEIAPHLSAPLPIMLPIYK;MTIAGTTDT…	1;1;1;1;1;1;1;1;1;1;1;1;1;1;1;1;1;1;1;1;1;1;1;1;1;1;1;1;1	29	68	21460;21466;21467;21470;21472;38327;86549;86555;86556;87046;87048;87811;87813;96324;107334;107336;124078;124085;133140;133151;137696;137697;137702;137705;137706;143329;143330;143331;163194;182473;182474;193195;193200;193302;193303;193304;193305;193307;193310;202961;226156;226158;226159;226164;226165;226178;229903;259095;267823;267825;267827;286116;296163;296165;296168;296169;313955;329259;329262;…	tr|F1RPU0|F1RPU0_PIG	Glycerol-3-phosphate dehydrogenase OS=Sus scrofa GN=GPD2 PE=2 SV=1	0.915965	62	9.999e-05	0.000614361	0.986407	66	0.546045	0.783739	0.941415	62	0.00269973	0.0149394	1.16823	66	9.999e-05	0.000827052	1.29195	64	9.999e-05	0.000806305	1.20024	60	9.999e-05	0.00106016	0.89147	66	9.999e-05	0.000566156	0.962147	64	0.0583942	0.166182	0.930522	61	9.999e-05	0.000726752	0.77308	68	9.999e-05	0.000720091
sp|P04175|NCPR_PIG	2183	77222.3	LSVAFSR;YSLDVWS;GVATSWLR;ALVPMFVR;NPFLAVVTTNR;AWLQEQGK;IETTTSSVK;YAVFGLGNK;VYVQHLLK;ELYLSWVVEAR;EVGETLLYYGCR;TYEHFNAMGK;TALTYYLDITNPPR;LIHDGGAHIYICGDAR;HLMHLELDISDSK;SYENQKPPFDAK;NIIVFYGSQTGTAEEFANR;SDEDYLYREELAQFHAK;ATTPVIMVGPGTGVAPFIGFIQER;TNVLYELAQYASEPSEQEQLR;EQFWPAVCEHFGVEATGEESSIR;DVQNTFCDIVAEQGPMEHAQAVDYVK	1;1;1;1;1;1;1;1;1;1;1;1;1;1;1;1;1;1;1;1;1;1	22	67	17556;27700;27701;30122;37299;37302;37303;110728;110732;110733;110734;110736;110742;119966;121556;121567;122332;122340;122341;122343;122344;122345;131892;131894;131896;131897;149178;149180;149181;149186;176172;176174;176178;176179;188009;188018;188019;225030;225031;225032;225033;225034;225036;225037;225038;225040;225042;254482;254488;270162;295941;305450;305451;305453;305454;305455;305458;335577;…	-	NADPH--cytochrome P450 reductase OS=Sus scrofa GN=POR PE=1 SV=2	1.01083	65	0.639636	0.812679	1.03315	65	0.0829917	0.2318	1.04253	65	0.0490951	0.155069	1.27073	66	9.999e-05	0.000827052	1.32395	66	9.999e-05	0.000806305	1.27851	61	9.999e-05	0.00106016	0.96215	63	0.108589	0.248043	1.00028	63	0.990401	0.998644	1.02393	65	0.381462	0.654635	0.784391	67	9.999e-05	0.000720091
tr|F1RST0|F1RST0_PIG	2844	97531.7	MIMQDK;AFNDPFIQK;NAVEEYVYEFR;FIVQNVSAQK;DISTTLNADEAVAR;AGGIETIANEFSDR;IEDVSAVEIVGGTTR;QDLPGLDEKPR;LVEHFCAEFK;ENLSYDLVSMK;FICEQDHQNFLR;VLGTAFDPFLGGK;SVLDAAQIVGLNCLR;DLLNMYIETEGK;MIMQDKLEK;GCALQCASLSPAFK;AQFEELCADLLQK;NQQITHANNTVSNFK;QAYVDKLEELMK;IEVPLYSLMEQTQLK;LMNDMTAVALNYGIYK;VNTHGIFTISTASMVEK;VVNVELPIEANLVWQLGK;SVNEAMEWMNNVMNAQAK;LLTETENWLYEEGEDQAK;KPVTDCVISVPSFFTDAER;SGPFELEAFYSDPQGVPYPEAK;VMY…	0;1;1;1;0;1;1;1;1;1;1;1;1;1;0;1;1;1;1;1;1;1;1;1;1;1;1;1	25	67	68332;154616;154617;154619;154621;163858;163860;163862;163863;163864;163867;163870;169528;169530;180372;180373;180374;180375;180376;180377;180380;181351;181357;200718;200721;200722;200725;200728;200733;207741;210744;210750;215856;215858;216699;216700;216701;216702;221980;221981;221991;221993;222627;222628;245696;245700;245701;245705;248877;264767;264769;274372;274373;274374;294667;301102;301103;3…	tr|A4UTN7|A4UTN7_PIG	Uncharacterized protein OS=Sus scrofa GN=HSPH1 PE=1 SV=1	1.36476	67	9.999e-05	0.000614361	0.981004	66	0.310369	0.575795	1.17003	63	9.999e-05	0.000883912	1.17777	66	9.999e-05	0.000827052	0.881664	66	9.999e-05	0.000806305	1.0043	60	0.855314	0.968996	1.64868	67	9.999e-05	0.000566156	1.17951	66	9.999e-05	0.000655356	1.47215	64	9.999e-05	0.000726752	1.11607	66	9.999e-05	0.000720091
tr|F1SIA4|F1SIA4_PIG	5096	53049.5	IIVFSACR;LASIDEK;YDDFLK;WDDPYYDIAR;AINPINTFTK;SSSPEPVTHLK;MPPSHQLDHSK;NWPSDEMPDFPK;EKNPDQEPIPLVLR;ETVAYLQAHALTTEGIFR;FLLDHQGELFPSPDAK;IFYVNYLSELSEHVK;VQATLQVFQTLPEENYLVLR;YNMGLPVDFDQYNELHLPAVILK	1;1;1;1;1;1;1;1;1;1;1;1;1;1	14	67	45198;70386;70399;75801;75813;134040;134042;134043;134045;165212;165214;165215;183369;183371;183372;183378;183380;183383;210001;210004;254301;254302;254303;254304;254305;254306;254307;254308;254309;254310;254311;254312;254313;254315;254316;254317;254318;254320;254323;286342;294668;294669;294671;294672;294679;328155;305689;305691;305692;305693;305694;305696;305698;305700;305701;305703;305705;30570…	-	Uncharacterized protein OS=Sus scrofa GN=ARHGAP1 PE=1 SV=2	1.00609	64	0.684032	0.841739	0.92672	64	9.999e-05	0.000942839	0.962085	65	0.00719928	0.0331467	0.901374	65	9.999e-05	0.000827052	0.879366	66	9.999e-05	0.000806305	0.884939	65	9.999e-05	0.00106016	1.07927	60	9.999e-05	0.000566156	1.01368	65	0.547845	0.784442	1.05144	63	0.0132987	0.0502126	1.09081	63	9.999e-05	0.000720091
tr|F1SML4|F1SML4_PIG	4758	66540.7	GLATVIR;FFTESR;QINLSNIR;QFLPFLQR;MVLSGCAIIVR;VADISGDTQK;EYGMIYLGK;GMWSEGSGSQTIR;DTPDEPWAFPAR;SEAVVEYVFSGSR;EVCFTIENK;SSHYDELLAAEAR;DYVAPTANLDQK;VMQVLNADAIVVK;LRPLYDIPYMFEAR;ETCLITFLLAGIECPR;KLRPLYDIPYMFEAR;ALLLPDYYLVTVMLSGIK;NLPGLVQEGEPFSEEATLFTK;VNVTVDYIRPASPATETVPAFSER;KVNVTVDYIRPASPATETVPAFSER	1;1;1;1;1;1;1;1;1;1;1;1;1;1;1;1;1;1;1;1;1	21	67	13718;18139;43348;43351;63895;63897;63898;63899;106981;141501;141506;141512;141514;141518;152781;152783;152786;152787;152788;152789;157833;159644;159645;159646;159647;159648;159649;159651;159652;166899;166900;166901;166902;166903;171366;171370;171376;176672;176675;225236;240432;240435;240437;240438;240439;240440;240441;257643;257645;257647;257648;257649;257650;257653;261716;277945;277947;315654;3…	-	Uncharacterized protein OS=Sus scrofa PE=1 SV=1	1.20539	66	9.999e-05	0.000614361	1.09422	65	9.999e-05	0.000942839	1.17691	63	9.999e-05	0.000883912	1.03735	62	0.0458954	0.153753	0.947881	63	9.999e-05	0.000806305	0.989673	62	0.678432	0.912217	1.33276	65	9.999e-05	0.000566156	1.19279	66	9.999e-05	0.000655356	1.2835	66	9.999e-05	0.000726752	1.14536	63	9.999e-05	0.000720091
tr|F2Z5N0|F2Z5N0_PIG	4271	27820	HITIFSPEGR;YEAANWK;KVPDK;AINQGGLTSVAVR;DCAVIVTQK;LYQVEYAFK;QTESTSFLEK;LLDSSTVTHLFK;YGYEIPVDMLCK;GKDCAVIVTQK;ITENIGCVMTGMTADSR;ILTEAEIDAHLVALAERD	1;1;1;1;1;1;1;1;1;1;1;1	12	67	89582;89591;97470;97475;97477;97484;97486;97488;100321;126225;126231;126232;126272;141545;141548;141551;177335;177348;177351;177356;177361;177363;177366;177369;177374;179980;231976;231977;231978;231979;231980;231981;231982;231983;260366;260367;260368;260370;260371;260373;267675;272185;272188;272189;272190;274652;289731;289732;289734;289736;289737;289738;289741;289742;289745;289746;289747;289748;2…	-	Proteasome subunit alpha type OS=Sus scrofa GN=PSMA6 PE=1 SV=1	1.30602	64	9.999e-05	0.000614361	1.15765	65	9.999e-05	0.000942839	1.26845	64	9.999e-05	0.000883912	1.20154	64	9.999e-05	0.000827052	1.10056	64	9.999e-05	0.000806305	1.12066	59	9.999e-05	0.00106016	1.32655	65	9.999e-05	0.000566156	1.187	65	9.999e-05	0.000655356	1.3168	64	9.999e-05	0.000726752	1.05465	67	0.00159984	0.00728999
tr|I3L813|I3L813_PIG	5688	29084.4	MPSGEFAR;VLEALK;YYLAPK;LVQGSILK;VSDYEMK;IADMGHLK;YLNFFTK;CAGNEDIITLR;NLAMGVNLTSMSK;DLSHIGDAVVISCAK;AEDNADTLALVFEAPNQEK;ATPLSPTVTLSMSADVPLVVEYK;LMDLDVEQLGIPEQEYSCVVK	1;1;1;1;1;1;1;1;1;1;1;1;1	13	67	30907;47220;47244;47246;66107;66109;66110;66111;66112;66114;90997;90998;90999;91000;91001;91002;91004;91005;91007;91008;91009;91013;94856;94862;94863;94864;94865;94866;94867;94870;94871;98525;98528;98531;98532;98533;112280;112282;112286;112287;112289;112291;119262;232809;232866;232868;232870;232871;232875;232876;232877;277377;277380;277382;277383;277384;332529;332538;332539;351957;353370;353371;3…	-	Proliferating cell nuclear antigen OS=Sus scrofa GN=PCNA PE=1 SV=1	1.79914	67	9.999e-05	0.000614361	1.24712	67	9.999e-05	0.000942839	1.46816	64	9.999e-05	0.000883912	1.25245	66	9.999e-05	0.000827052	0.898684	66	9.999e-05	0.000806305	1.01578	61	0.625637	0.88639	2.00382	67	9.999e-05	0.000566156	1.39341	67	9.999e-05	0.000655356	1.68879	65	9.999e-05	0.000726752	1.3736	67	9.999e-05	0.000720091
tr|I3LD43|I3LD43_PIG	3736	25563.2	FAEVIEK;GVLFASGQNLAR;GLVLGIYSK;EILNISGPPLK;HLMETPANEMTPTR;FWGPGPDAANMTK;TFYGLHEDFSSVVVVGLGK	1;1;1;1;1;1;1	7	67	85479;85482;85485;85486;85491;85498;110987;110989;110992;110993;110994;110996;110997;110998;110999;111003;117040;117041;117044;117045;117047;117048;117049;117050;117051;117053;117055;183174;183175;183178;183180;183183;183185;183186;183188;183189;183190;183191;183193;183196;183198;183204;222307;222308;222310;222313;222314;222315;222318;222319;222320;222322;222323;222324;222325;226521;238722;238725…	-	Uncharacterized protein OS=Sus scrofa PE=1 SV=1	1.19629	66	9.999e-05	0.000614361	1.02255	63	0.292271	0.555032	1.09526	63	9.999e-05	0.000883912	1.21158	66	9.999e-05	0.000827052	1.087	62	9.999e-05	0.000806305	1.13982	64	9.999e-05	0.00106016	1.25036	67	9.999e-05	0.000566156	1.0939	65	0.00039996	0.00219435	1.12717	67	0.00089991	0.00482499	0.962163	67	0.0948905	0.22519
tr|I3LEH4|I3LEH4_PIG	1889	57234.7	HLPSVPGLLR;VPLGSVIK;EILHAMGK;ELGLETYK;IHFSPPLPMMR;EIPSDAPWK;KFVGGSGQVTER;NPITFLDLNNLWR;LLHDSGLSVIVLEAR;YVDLGGSYVGPTQNR;YVISAIPPVLGMK;APLAEQWDQMTMK;IYFAGTETATHWSGYMEGAVEAGER;IPEDEIWQSEPESVDVPAKPITTTFLER;VKLERPVVHIDQTGENVLVETLNHEVYEAK	1;1;1;0;1;1;1;1;1;1;1;1;1;1;1	14	67	72465;72468;78963;78964;102469;102484;102534;117656;117660;117661;117662;117664;138086;138090;138092;144043;144044;144046;144047;206898;206899;206901;206904;206906;206907;206908;206909;206910;206912;206913;206915;206916;206917;206918;206919;206920;206922;206923;206924;206925;206926;206929;206930;206931;219389;219394;219395;219397;219398;221037;221836;221838;221839;221840;221841;237929;237930;2379…	tr|K7GKH7|K7GKH7_PIG	Amine oxidase OS=Sus scrofa GN=MAOB PE=1 SV=1	0.648273	64	9.999e-05	0.000614361	0.927954	61	0.00069993	0.00495486	0.758875	62	9.999e-05	0.000883912	1.0212	67	0.670533	0.881022	1.55803	67	9.999e-05	0.000806305	1.25268	67	9.999e-05	0.00106016	0.573226	66	9.999e-05	0.000566156	0.845917	67	9.999e-05	0.000655356	0.67908	65	9.999e-05	0.000726752	0.60713	66	9.999e-05	0.000720091
tr|K7GM70|K7GM70_PIG	1104	75348.6	SCVIVIR;VGLVAK;VPTWGPLR;EATDAIGHLDR;LAAFGQLHK;AEPPQAMNALMR;AYAAFAALEK;VLGMDPLPSK;EDITQSAQHALR;VLQDMGLPTGAEGR;FVMEVEVDGQK;SIGTANRPMGAGEALR;GDLDLELVLLCK;LFPDTPLALDANK;EKPTTALLDK;EPPLSLTIHLTSPVVR;YELISETGGSHDKR;VLAGETLSVNDPPDVLDR;KEEKAEPPQAMNALMR;HSSVYPTQEELEAVQNMVSHTER;NENPVDYTVQIPPSTTYAITPMK	1;1;1;1;1;1;1;1;1;1;0;1;1;1;1;1;0;1;1;1;1	19	67	25084;25085;30355;35925;35926;35927;100866;100868;127201;127203;127204;127206;127207;127209;138932;138934;138939;138940;138943;147582;147589;147590;147592;147601;148183;148184;148185;148187;148188;148190;148192;150221;150223;150226;150229;150230;150238;171325;171334;171342;171344;171346;171348;171349;171350;171355;211174;211182;211184;211187;211188;211189;211192;215350;237911;243536;243537;243539…	tr|K7GL83|K7GL83_PIG;tr|K7GP99|K7GP99_PIG	Uncharacterized protein OS=Sus scrofa GN=ILF3 PE=1 SV=1	1.23271	67	9.999e-05	0.000614361	1.04556	67	0.0812919	0.228043	1.21566	67	9.999e-05	0.000883912	1.04751	66	0.0333967	0.118983	0.946552	64	0.00819918	0.0385536	1.04894	66	0.0635936	0.234115	1.42793	66	9.999e-05	0.000566156	1.23013	67	9.999e-05	0.000655356	1.46285	65	9.999e-05	0.000726752	1.12719	67	9.999e-05	0.000720091
sp|P00336|LDHB_PIG	1028	36856.2	LNLVQR;IVVVTAGVR;NVNVFK;VIGSGCNLDSAR;FIIPQIVK;GLTSVINQK;NSADTLWGIQK;MVVESAYEVIK;LKDDEVAQLK;SLTDELALVDVLEDK;LIAPVAEEETTIPNNK;IVADKDYSVTANSK;GEMMDLQHGSLFLQTPK;ITVVGVGQVGMACAISILGK;LKGEMMDLQHGSLFLQTPK;IHPVSTMVQGMYGIENEVFLSLPCVLNAR;LKDDEVAQLKNSADTLWGIQK	0;1;1;0;1;0;0;0;0;1;1;1;1;1;1;0;0	9	66	14524;14529;14532;14534;14538;14539;14540;14543;14547;34260;34261;34262;34263;34264;34265;34266;34267;58605;58606;58607;58609;58610;115256;115264;115265;115271;115276;115277;115278;115279;115283;115286;115288;115289;115290;115291;115294;115296;115297;115299;115300;115302;115303;115306;115307;115310;115312;119545;119546;119547;119548;119549;119550;119551;119552;119553;119554;119555;119556;119557;1…	-	L-lactate dehydrogenase B chain OS=Sus scrofa GN=LDHB PE=1 SV=3	1.09764	106	9.999e-05	0.000614361	1.02343	106	0.261174	0.517953	1.06825	97	9.999e-05	0.000883912	0.834849	107	9.999e-05	0.000827052	0.807147	107	9.999e-05	0.000806305	0.819765	99	9.999e-05	0.00106016	1.14008	100	9.999e-05	0.000566156	1.05581	101	0.020498	0.0689964	1.1816	103	9.999e-05	0.000726752	1.27748	100	9.999e-05	0.000720091
tr|F1RGJ2|F1RGJ2_PIG	1192	100708	ALLSAVTR;LVYDGIR;EYAQVFR;LLSNTVMPR;ESQFLK;LNIMAAK;QDLLAYLQR;CVIALQEK;SDALNSAIDK;LAQENMDLFK;NLMNAVVQTVK;QIIVDPLSFSEER;AIMAQLPQEQK;LLILADMADVYK;HVNPVQALSEFK;IAEQVASFQEEK;NAGTEQDLGIQYK;WDDSGNDIIVLAK;QALQDLLSEYMGNAGR;QMCMIMMEMTDFTR;LESIISGAALMADSSCTR;SQGMASLNLPAVSWK;AHVLAASVEQATENFLEK;ESQFLKEELVAAVEDVR;LAQENMDLFKEQWEK;VIHVVTSEMDNYEPGVYTEK;KAHVLAASVEQATENFLEK;NVPILYTASQACLQHPDVAAYK;AVMDHVSDSFLETNVPLLV…	0;1;1;1;1;1;1;1;1;1;1;1;1;1;1;1;1;1;1;1;0;1;1;1;1;1;1;1;1;1;1	29	66	22992;23573;23574;34000;34002;59645;59652;65471;67475;79505;79507;79508;79510;79512;120199;141509;141513;141516;191235;191237;194019;194026;197490;197492;197493;197494;197503;204932;204933;204935;232702;232703;232704;233569;233570;233572;235903;235907;235909;235910;248142;250241;250245;254163;254165;254166;254168;254171;267243;276108;276113;276117;277971;277979;277984;321050;321051;322067;341783;…	-	Uncharacterized protein OS=Sus scrofa GN=CTNNA1 PE=1 SV=2	0.903278	60	9.999e-05	0.000614361	0.996459	62	0.876912	0.961477	0.937999	61	0.00019998	0.00158194	1.14607	65	9.999e-05	0.000827052	1.30182	66	9.999e-05	0.000806305	1.21762	62	9.999e-05	0.00106016	0.833769	64	9.999e-05	0.000566156	0.929177	61	9.999e-05	0.000655356	0.938851	59	0.00729927	0.0298557	0.763913	65	9.999e-05	0.000720091
tr|F1S9K5|F1S9K5_PIG	3150	171779	HPQPFLR;FYTLFGR;YVALLK;GMTVEGLK;AFQSVGTK;WFGFLEAQR;LNQWCNVVR;DFFDAEIK;KGDIIQLQR;LNLNNTVLSK;FVELPGAEMGK;NLQMWEEMK;SLYDEVAAQGEVVR;KPYIWEYSR;MFEIVFEDPK;LSSSDLFTSAVK;VNEAVECLLSLK;VSENVVFTDINSILR;THIADFAPEVAWVTR;LHALLEDIHANLFTR;DHVDTAVQELLQLK;AHMVVANTMEDFQK;FPPEASGYLHIGHAK;FAGGDYTTTVEAFISASGR;EAVPVNIPEAQEEMK;SLTGVDYKPVSVTGAEDR;NPDVGLKPVWYSPK;TGQEYIPGQPPSSQSSDSSPTR;IVQIPFCGEIDCEDWIK;KEENLADWYSQVITK;KLT…	1;0;1;1;1;1;1;1;1;1;1;1;1;1;0;1;1;1;1;0;1;0;1;0;1;1;1;1;0;1;1;0;1;1;1	28	66	31023;32396;32397;32398;55467;55487;85253;85260;85789;85802;85805;85813;88667;88668;88669;88670;88672;98237;127077;151839;164358;164360;164363;182245;182246;182251;191167;191169;198294;198298;198304;198309;200760;200765;204405;204409;204410;204414;204415;204416;204417;204445;204448;235248;235249;235250;240778;240783;242145;242146;242148;242150;242151;242152;253320;253321;280762;280764;280766;2824…	-	Uncharacterized protein OS=Sus scrofa GN=EPRS PE=1 SV=1	1.19271	64	9.999e-05	0.000614361	1.11346	65	9.999e-05	0.000942839	1.15971	64	9.999e-05	0.000883912	1.06905	65	9.999e-05	0.000827052	1.02824	65	0.10129	0.286185	1.03513	59	0.0230977	0.107536	1.16044	65	9.999e-05	0.000566156	1.09676	64	9.999e-05	0.000655356	1.12498	63	9.999e-05	0.000726752	1.10042	63	9.999e-05	0.000720091
tr|F1SMB2|F1SMB2_PIG	779	69696.2	ILIPEGTR;LFVSPLAK;GIDLTQIK;DIDSFVPTK;ISVNDFIIK;YLEKPITMLL;VPEANSSWLDTVIR;VVDGAVGAQWLAEFR;VPLPSLSPTMQAGTIAR;GLETIANDVVSLATK;DVPLGTPLCIIVEK;GFDVASMMSVTLSCDHR;KYLEKPITMLL;NFSAIINPPQACILAVGASEDR;LQPHEFQGGTFTISNLGMFGIK;AAPTPAAAVPPPSPGVAPVPTGVFTDIPISNIR	1;1;1;1;1;1;1;1;1;1;1;1;1;1;1;1	16	66	31758;31761;95882;95885;95886;95889;99456;99457;99467;99474;99492;99499;138153;138154;138156;138157;138159;138163;146040;146044;146050;146054;194968;194969;211699;211714;211726;211727;219984;219986;219991;219993;219997;219998;220002;220004;220005;247779;247782;247783;247785;247786;247787;251319;269251;269254;272631;272632;272634;280627;280629;287031;329616;329618;329621;352176;352177;352180;35218…	-	Acetyltransferase component of pyruvate dehydrogenase complex OS=Sus scrofa GN=DLAT PE=1 SV=2	0.93435	65	9.999e-05	0.000614361	0.950543	66	0.0113989	0.0500079	1.02462	66	0.220978	0.470002	0.961755	66	0.0235976	0.0898667	0.991611	64	0.559644	0.817221	1.06183	65	0.00749925	0.0429431	0.927564	61	9.999e-05	0.000566156	0.913934	57	9.999e-05	0.000655356	1.00989	64	0.717628	0.892268	0.93957	65	9.999e-05	0.000720091
tr|F2Z5G5|F2Z5G5_PIG	1652	42682.9	IDIAGR;MWVSK;AGFAGDQIPK;YPMEHGIVK;IWQYVYSK;VMAGALEGDIFIGPK;AQYYLPDGSTIEIGPSR;TLFSNIVLSGGSTLFK;DQLQTFSEEHPVLLTEAPLNPR;TTGVVLDSGDGVTHAVPIYEGFAMPHSIMR;APELLFRPDLIGEESEGIHEVLVFAIQK	1;0;0;1;0;1;1;0;1;0;1	6	66	7835;7882;7886;7893;7895;7901;7913;7918;7924;7926;7928;7931;7935;7936;7941;7943;7947;7951;7952;7961;7967;7974;7976;7979;7980;7992;7993;7995;7998;7999;8000;8006;8007;8008;8009;8010;8015;42634;132821;132828;132831;132832;152818;156507;156511;156512;156513;156520;156522;266882;266888;266889;266890;266891;266892;266893;266894;266895;266896;266898;266899;266901;266902;266903;269689;274065;274067;27406…	-	Uncharacterized protein OS=Sus scrofa GN=ACTR1A PE=1 SV=1	0.776343	66	9.999e-05	0.000614361	0.851135	62	9.999e-05	0.000942839	0.806211	65	9.999e-05	0.000883912	0.769897	66	9.999e-05	0.000827052	0.876133	65	9.999e-05	0.000806305	0.815121	65	9.999e-05	0.00106016	0.690446	66	9.999e-05	0.000566156	0.786075	64	9.999e-05	0.000655356	0.715784	66	9.999e-05	0.000726752	0.977062	65	0.293371	0.506819
tr|I3LC25|I3LC25_PIG	47	70524.8	LAHYIDR;FVQLK;DLESVFHR;MAQALEELR;LQIEIGK;AGGPATPLSPTR;IRDLESVFHR;SQNSWGTGGSFR;LALDMEINAYR;LQEKEELR;CQSLQEELAFR;IRELEETMAGER;TVLVNADGEEVAIR;LELEQTYQAK;AAAAAAAAAAMATPPPGR;SEMELAAALSDK;QVLEGEEIAYK;SEMELAAALSDKR;LESLSYQLSSLQK;LYKLELEQTYQAK;DVMQQQLAEYQELLDVK;AGQTVTVWAAGAGVAHSPPSTLVWK	1;1;1;1;1;1;1;1;1;0;1;1;1;1;1;1;1;1;1;1;1;1	21	66	29928;29932;29936;38844;52744;52745;52746;66356;66358;66362;66365;75906;75910;75924;75927;75933;80690;80692;122046;122047;122052;122053;125583;132949;132958;132959;132961;132963;144842;144845;153875;168002;168003;168005;183322;183340;183343;183344;195767;195770;195778;195780;198488;198496;206802;206803;210515;244713;244715;244717;244718;244719;244723;244726;261744;261745;261746;261747;261749;3176…	-	Uncharacterized protein OS=Sus scrofa GN=LMNB2 PE=1 SV=1	1.18945	66	9.999e-05	0.000614361	1.05351	63	0.0127987	0.0548561	1.06413	63	0.00179982	0.0105193	1.07312	66	0.00449955	0.0230085	0.986593	64	0.436156	0.727809	1.00454	61	0.788221	0.953156	1.32858	66	9.999e-05	0.000566156	1.1835	63	9.999e-05	0.000655356	1.25439	66	9.999e-05	0.000726752	1.06863	66	9.999e-05	0.000720091
tr|K9J6K2|K9J6K2_PIG	452	395994	ILLSWVR;GLLEEK;EFIDWMR;VAAAETAK;AQIEEVLQR;LQLLLLHTR;TSWINLK;LCVLNAGWSR;DLENFLK;EDALQDSILAR;LEVETVIK;AELHVLDVK;TELEVLSDK;LSPTDGSFLK;GMDEQLTSLK;MQILEDHNK;LLASLEELIK;LHDVLMELQK;AAEISVPADLDK;LVDYQTQLEK;LGEQIAVIHEK;LEHDIENMLK;QLGLLLHDAIQIPR;HKPDLFSWDR;TLTDLLNNSESK;VVLASSPSDIPVQSPR;IDAFQVPQEAQK;LEPQSMVWLPVLHR;VFLADQPIEAPEEPR;MTELFQSLADLNNVR;DVDPDVIQTHLDK;QLQQLSAWLTLTEER;LLSELDDANLQVENVR;QPDVILEASGPEAIQ…	0;1;1;0;1;1;1;1;1;1;1;1;1;1;1;0;1;1;1;1;1;1;1;1;1;1;1;0;1;1;1;1;1;1;1;1;1;1;1;1;1;1;1;1	40	66	29845;50281;51455;51456;67462;71483;71487;71488;76418;76420;76421;76428;92150;92155;94895;96686;110381;110382;111640;111641;111644;138838;141554;150361;165846;167534;167548;167552;167892;167893;167895;196774;196775;197525;197526;199518;199521;199562;200730;211903;211906;211907;216387;225258;228694;234931;240582;240586;240587;241718;241719;241732;250390;250395;261541;265087;267733;267734;269390;27…	-	Utrophin OS=Sus scrofa GN=UTRN PE=2 SV=1	1.05144	55	0.00019998	0.00109125	1.05116	66	0.0143986	0.0602881	0.965691	62	0.0476952	0.151869	0.97522	68	0.206079	0.471496	1.0163	69	0.40386	0.702088	0.932836	64	0.00029997	0.002619	0.980978	66	0.49675	0.727471	0.979964	66	0.427257	0.688597	0.930968	67	0.00229977	0.0110339	1.04229	67	0.0180982	0.0590089
sp|Q2EN81|ATPO_PIG	3903	23450.6	YVDMSAK;SLSDMTAK;VDPSIMGGMIVR;YATALYSAASK;VAASIMNPYVK;LVRPPVQIYGIEGR;VAQILKEPK;LSSTPGVISAFSTMMSVHR;GEVPCSVTTASPLDEATLTELK	1;1;1;1;1;1;1;1;1	9	65	79029;79035;79036;79037;79052;79058;89627;89643;89647;89657;89658;89660;89666;122688;122690;122692;122694;122695;122696;122697;122699;122702;172992;172993;172996;172997;172999;173000;173004;173007;173008;173009;173011;186927;186928;186930;186931;186932;186933;186940;186945;186951;186952;186955;214152;214156;214157;214158;214159;214160;214161;214165;224295;293288;293289;293290;293291;293292;347919…	-	ATP synthase subunit O, mitochondrial OS=Sus scrofa GN=ATP5O PE=1 SV=1	0.815122	61	9.999e-05	0.000614361	0.864064	64	9.999e-05	0.000942839	0.999436	64	0.984102	0.993392	1.05075	65	0.00759924	0.0357089	1.14209	64	9.999e-05	0.000806305	1.29503	63	9.999e-05	0.00106016	0.904245	64	9.999e-05	0.000566156	0.952425	65	0.111689	0.275887	1.13244	64	9.999e-05	0.000726752	0.762055	64	9.999e-05	0.000720091
sp|Q9MZ15|VDAC2_PIG	1481	32067.7	FGIAAK;LGLALELEA;NNFAVGYR;GFGFGLVK;VTGTLETK;LTLSALVDGK;YQLDPTASISAK;LTFDTTFSPNTGK;WCEYGLTFTEK;YKWCEYGLTFTEK;VCEDLDTSVNLAWTSGTNCTR;VNNSSLIGVGYTQTLRPGVK;WNTDNTLGTEIAIEDQICQGLK;TGDFQLHTNVNDGTEFGGSIYQK	0;1;1;1;1;1;1;1;1;1;1;1;1;1	13	65	33740;36614;36617;36621;39077;39079;39080;82021;82022;82025;82034;82035;82037;82038;82039;82040;82041;82042;82043;82044;82045;82049;88546;88561;88564;88567;88568;136779;136780;136783;136784;136786;136788;136791;136794;136795;136797;214278;214279;214282;214284;214291;246541;246544;246545;246550;247411;247413;247418;247424;247427;247429;247430;328858;333962;333963;333964;333965;334717;355003;355005…	-	Voltage-dependent anion-selective channel protein 2 OS=Sus scrofa GN=VDAC2 PE=2 SV=1	0.970997	65	0.172783	0.341128	1.04191	57	0.0466953	0.151969	1.08125	60	0.0313969	0.108949	1.04864	63	0.00609939	0.0297072	1.13393	61	9.999e-05	0.000806305	1.17394	58	9.999e-05	0.00106016	0.954868	63	0.0334967	0.0940033	1.02691	61	0.332467	0.597967	1.03813	57	0.280472	0.543558	0.907207	60	9.999e-05	0.000720091
tr|A9ED96|A9ED96_PIG	2987	32037.7	GFGFILFK;GFVFITFK;FGEVVDCTIK;EVYQQQQYGSGGR;MFVGGLSWDTSK;DLKDYFTK;IFVGGLNPEATEEK;EYFGEFGEIEAIELPMDPK;IREYFGEFGEIEAIELPMDPK	1;1;1;1;1;1;1;1;1	9	65	111041;111042;111043;111044;111045;111046;111048;111049;111050;111051;111052;111053;111054;111055;119772;119774;119775;179503;179513;179516;179517;179518;179519;179525;179526;179536;179544;187413;223551;223555;223557;223558;223560;223561;223562;223564;223565;223566;223568;223569;225087;263676;263678;263679;263680;263681;263682;263683;263684;263687;263693;263697;263699;341861;341862;341863;341864;…	-	CArG-binding factor A OS=Sus scrofa GN=CBF-A PE=2 SV=1	1.34695	65	9.999e-05	0.000614361	1.07015	61	0.00589941	0.029013	1.10279	58	0.00309969	0.0166827	1.25999	65	9.999e-05	0.000827052	1.05631	62	0.0412959	0.144148	1.03791	57	0.265773	0.601071	1.46925	65	9.999e-05	0.000566156	1.17958	61	9.999e-05	0.000655356	1.23006	59	9.999e-05	0.000726752	1.03479	62	0.0364964	0.10492
tr|F1SID4|F1SID4_PIG	1387	50297	ANLQYYA;IMQIHSR;DAFALAK;MSTEEIVQR;VDILDPALLR;AVCVEAGMIALR;VTHELQAMK;GVLMYGPPGTGK;MNVSPDVNYEELAR;LKPGDLVGVNK;KIEFPMPNEEAR;DSYLILETLPTEYDSR;LAGPQLVQMFIGDGAK;QTYFLPVIGLVDAEK;APSIIFIDELDAIGTK;EKFENLGIQPPK;KMNVSPDVNYEELAR;QIQELVEAIVLPMNHK;GATELTHEDYMEGILEVQAK;RGATELTHEDYMEGILEVQAK	1;1;1;1;1;1;1;1;1;1;1;1;1;1;1;1;1;1;1;1	20	65	24387;29573;61912;61920;61936;73186;73187;80750;80751;80752;80753;80754;127371;127372;127375;127377;127378;127379;127380;148163;148164;182072;182077;182078;182079;182083;224714;224715;224716;249984;249985;253876;253888;281015;281017;281018;281019;281020;281022;285993;285994;285995;285996;285997;285998;291951;291954;291955;291959;291960;293242;293245;293252;293257;293347;293348;300394;300396;31080…	-	Uncharacterized protein OS=Sus scrofa GN=PSMC3 PE=1 SV=1	1.28229	61	9.999e-05	0.000614361	1.12761	65	9.999e-05	0.000942839	1.21827	63	9.999e-05	0.000883912	1.09831	64	9.999e-05	0.000827052	1.0209	62	0.253075	0.536655	1.0807	60	9.999e-05	0.00106016	1.27221	62	9.999e-05	0.000566156	1.17234	62	9.999e-05	0.000655356	1.30294	60	9.999e-05	0.000726752	1.10372	62	9.999e-05	0.000720091
tr|F1SR53|F1SR53_PIG	328	116492	VLFLASR;FTVPHLR;QLLYVTR;AGASLWSGLR;TLTGHDEFGR;SLQWFGATVR;SPASSGPQILK;AQLKPPATSDA;VTAPPEAEYSGLVR;GVLELSCPQALEGR;LLVCDLGNPMK;TIQFDFQILSK;ELQVATAVQWIK;VYIYLQSPAGMEPAPAR;ILESSPSSLEGDEPVEYK;SDFSSAAGQGYCQGGFSAEFTK;FGSSLTPLGDLDQDGYNDVAIGATFGGENR;DPPQEEEDVGPAVHHVYELINLGPSSISR	1;1;1;1;1;1;1;1;1;1;1;1;1;1;1;1;1;1	18	65	20069;20070;20072;27734;27735;27737;27741;27742;30641;30642;30644;56833;56838;56848;83479;83481;91802;91804;91806;91808;91811;156075;156079;156080;156081;156083;159940;184276;184278;184280;184281;196378;196380;196385;196386;205694;205695;205697;205698;205699;205700;205702;226715;226722;226725;237474;237475;237476;237479;237483;273284;273287;273290;273291;273294;273295;273300;324440;324449;347217;…	-	Uncharacterized protein OS=Sus scrofa GN=ITGA5 PE=1 SV=3	0.622626	64	9.999e-05	0.000614361	0.833898	62	9.999e-05	0.000942839	0.754807	64	9.999e-05	0.000883912	0.597395	65	9.999e-05	0.000827052	0.838193	63	9.999e-05	0.000806305	0.736098	65	9.999e-05	0.00106016	0.481565	65	9.999e-05	0.000566156	0.645033	65	9.999e-05	0.000655356	0.591008	65	9.999e-05	0.000726752	1.00131	64	0.959004	0.979361
tr|F2Z5C7|F2Z5C7_PIG	535	30135.8	MMEIMTR;APAMFNIR;TTDGYLLR;IASDGLK;MCSMVK;DWYDVK;LIPDSIGK;LFCVGFTK;LITEDVQGK;KVVDPFSK;KDWYDVK;NCLTNFHGMDLTR;LMELHGEGSSSGK;ACQSIYPLHDVFVR;WQTMIEAHVDVK;VFEVSLADLQNDEVAFR;EVQTNDLKEVVNK;KWQTMIEAHVDVK	1;1;1;1;1;1;1;1;1;1;1;1;1;1;1;1;1;1	18	65	33774;33775;33776;33777;34891;34893;34894;34895;34896;34898;38635;38639;38643;54232;54376;54384;66183;82105;82109;86898;86902;86903;86904;86905;86907;86908;86909;86910;123119;123122;132630;132641;196083;205207;205212;209391;209392;209394;209396;224584;224586;224587;224588;224589;224590;224598;224599;240501;240505;240510;240512;240515;240517;240530;293429;252844;286275;286280;286282;286283;286284;…	-	40S ribosomal protein S3a OS=Sus scrofa GN=RPS3A PE=1 SV=1	0.906736	63	9.999e-05	0.000614361	0.83779	64	9.999e-05	0.000942839	1.14951	61	9.999e-05	0.000883912	0.982804	63	0.30187	0.595322	0.941249	63	0.0217978	0.0862642	1.25756	59	9.999e-05	0.00106016	1.21383	61	9.999e-05	0.000566156	1.16676	62	9.999e-05	0.000655356	1.70098	65	9.999e-05	0.000726752	0.903394	62	9.999e-05	0.000720091
tr|K7GNJ7|K7GNJ7_PIG	4322	485515	EINYILR;DMILK;TVLNQILR;EWYMIISR;VLDFDVK;SMLNFLK;QMLLFTHIR;TLTSIVHLER;AIQDPAFSDGIR;VPIVNHLEFLR;ALAMAESTEK;VLLSPDYLPAMR;YAMMFAELK;EMFNPMYALFR;AALPLTTSDTK;FLQFVTGTSK;LLVGNDDVHIIAR;HVLDTLIQLAK;LGSSGLGSASSIQAAVR;IVNQPSSLFGSK;QLEAEADAIIQMVR;GLQSFVQCQPFER;LPGGVQNFPQFSALR;AIAMSLGQDIPMDQR;LLSLISIALPENK;ELQLPSMSMLTSK;ISESPSEIMESLTK;FDMAENVVIVASQK;IPIPLMDYILNVMK;LYIVFEGEEGQDAGGLLR;QVVNQVWEAADVLIK;SSDPLGDTAS…	1;1;1;1;1;1;1;1;1;1;1;1;1;1;1;1;1;1;1;1;1;1;1;1;1;1;1;1;1;1;1;1;1;1;1;1;1	37	65	35108;35699;43257;74251;74254;85477;85490;85492;85495;89776;89779;90256;92864;127345;141280;146512;151776;151778;151783;161085;163866;163869;163872;164855;164856;167612;167614;167615;167616;168430;203308;203309;203310;204895;210191;210193;211704;211718;213707;223331;227137;227140;242757;254735;254736;272121;272122;272123;272130;287907;288115;294181;307513;307514;307517;307518;309115;318023;318024…	tr|F1RUH0|F1RUH0_PIG;tr|I3L770|I3L770_PIG	Uncharacterized protein OS=Sus scrofa GN=HUWE1 PE=1 SV=1	1.12746	62	9.999e-05	0.000614361	1.07743	63	0.00029997	0.00240793	1.10291	63	9.999e-05	0.000883912	1.02011	62	0.344366	0.642913	1.02057	64	0.335666	0.635564	1.00603	65	0.79502	0.953869	1.12292	63	9.999e-05	0.000566156	1.08384	61	9.999e-05	0.000655356	1.09237	65	0.00039996	0.00235906	1.07179	60	9.999e-05	0.000720091
tr|F1RFN9|F1RFN9_PIG	3836	55216.2	FLIVAHDDGR;VNASASSLK;SNYDVFQLEFR;DASCYFDIEWR;YLTAETFGFK;YLAPSGPSGTLK;ACADAIDPATLWEY;LSCFAQTVSPAEK;LVEQPEPATGYTLEFR;YWTLTASGGVQSTASSK;DVPWGVDSLITLAFQDQR;WSVHIAMHPQVNIYSLAR;QIWTLEQPPDEAGGAAMCLR;KQIWTLEQPPDEAGGAAMCLR;VGKDELFALEQSCAQVVLQAANER	1;1;1;1;1;1;1;1;1;1;1;1;1;1;1	15	64	85910;85913;85914;85916;85917;96218;96219;96220;163675;163680;163683;163685;163686;176650;176651;176652;176653;176654;182045;182046;182049;182051;182052;182059;182060;182061;182062;182067;186311;186315;186316;186317;213687;213689;213690;248313;248314;248315;248316;248318;271334;271343;271344;271348;309749;297726;297729;297733;297734;297735;299247;299248;299249;299250;299251;306136;318503;318504;3…	tr|C0LZL0|C0LZL0_PIG;tr|C0LZL1|C0LZL1_PIG	Fascin OS=Sus scrofa GN=FSCN1 PE=1 SV=2	1.18442	63	9.999e-05	0.000614361	1.06846	62	0.00029997	0.00240793	1.12451	59	9.999e-05	0.000883912	0.955248	63	0.0459954	0.154015	0.890617	64	9.999e-05	0.000806305	0.930198	59	0.029897	0.130513	1.42674	64	9.999e-05	0.000566156	1.27734	64	9.999e-05	0.000655356	1.35018	60	9.999e-05	0.000726752	1.19895	64	9.999e-05	0.000720091
tr|F1RHN3|F1RHN3_PIG	3230	30404.9	LLLPSAR;EWAMHVGR;AVYKGPGSPAQP;YLPDTLLLEECGLLR;VTVVVGASQDIIPQLK;DRYLPDTLLLEECGLLR;YDVDTLDMVFLDHWK;GTVLLADNVICPGAPDFLAHVR;YDVDTLDMVFLDHWKDR;KGTVLLADNVICPGAPDFLAHVR;KKYDVDTLDMVFLDHWK;FECTHFSSYLEYSQMVDGLEK;GQIVDTVVQEQRPSVLLELGAYCGYSAVR	1;1;1;1;1;1;1;1;1;1;1;1;1	13	64	16279;48580;48582;48584;48586;48587;180620;262516;262520;262575;262593;262596;262597;262600;262602;262605;262606;288867;288869;288870;288873;288874;288876;288877;288878;288879;288880;288881;288882;288883;288884;288885;288886;301161;314089;314090;314091;314093;314094;314095;314096;314098;314101;314102;329037;329038;329039;329041;339071;339080;339084;353300;353301;353303;353304;353305;353306;353307…	tr|D3K5L3|D3K5L3_PIG	Catechol O-methyltransferase OS=Sus scrofa GN=COMT PE=1 SV=1	0.920091	64	0.00079992	0.00359633	1.03845	58	0.154485	0.363445	1.04217	60	0.148485	0.356445	1.15166	61	9.999e-05	0.000827052	1.37325	63	9.999e-05	0.000806305	1.31448	58	9.999e-05	0.00106016	0.913617	62	0.00029997	0.00148765	1.05172	62	0.0886911	0.231704	1.09613	62	0.0155984	0.0573646	0.754812	63	9.999e-05	0.000720091
tr|F1SC47|F1SC47_PIG	6772	87640.6	LNSLAIGLR;MIDLIIPR;EAVQLVNTR;LAAPLLK;EMAIPVLEAR;HEILLSQSVR;VGMGGMEAK;MLATLEPEQR;FGLGAEVGISTSR;YLHENLPVPQR;TPLFDQIIDMLR;GPVGLEGLLTTK;SWSNIPFITVPLSR;VSGHVITDIVEGK;LASIVEQVSVLQNQGR;EMMLVTSGAVAFGK;AEIIYHLADLLTDQR;FASYLTFSPSEVK;EAVQLVNTREEVEDLCR;ILHLLTQEALSIHGVK;LIDIFYPGDQQSVTFGTK;TAEFFLQHVDSACVFWNASTR;VGTFFSEVKPAGPTVEQQGEMAR	1;1;1;1;1;1;1;1;1;1;1;1;1;1;1;1;1;1;1;1;1;1;1	23	64	43259;43261;46173;46174;46175;46176;46177;46178;59511;59561;59562;59564;59566;81964;96387;96802;96806;96810;98025;98027;98029;98030;98031;98032;128303;149507;149510;149512;149513;149516;149522;176758;176760;176761;176762;184385;219635;219636;230166;230167;230170;248204;248208;248212;249161;249163;249164;255123;256897;256898;256899;256901;299232;301201;301202;301203;301204;301205;301206;328865;328…	-	Uncharacterized protein OS=Sus scrofa GN=ALDH18A1 PE=1 SV=1	0.889483	62	9.999e-05	0.000614361	0.990716	61	0.649435	0.849104	0.957763	64	0.110089	0.287076	1.3579	61	9.999e-05	0.000827052	1.55322	61	9.999e-05	0.000806305	1.48521	63	9.999e-05	0.00106016	0.841366	59	9.999e-05	0.000566156	0.925486	60	9.999e-05	0.000655356	0.913619	64	0.00629937	0.0263449	0.646163	64	9.999e-05	0.000720091
sp|Q19S50|STAT3_PIG	1826	88790.6	IVELFR;TGVQFTTK;QQMLEQHLQDVR;YLEKPMEIAR;EGGVTFTWVEK;TQIQSVEPYTK;TLTDEELADWK;GDPIVQHRPMLEER;GLSIEQLSTLAEK;FLQESNVLYQHNLR;TLTDEELADWKR;QQIACIGGPPNICLDR;VCIDKDSGDVAALR;MQQLEQMLTALDQMR;LENWITSLAESQLQTR;VVENLQDDFDFNYK;QQLNNMSFAEIIMGYK;YLEQLHQLYSDSFPMELR;FICVTPTTCSNTIDLPMSPR;QFLAPWIESQDWAYAASK;ESHATLVFHNLLGEIDQQYSR;YCRPESQEHPEADPGSAAPYLK;LLQTAATAAQQGGQANHPTAAVVTEK	1;1;1;1;1;1;1;1;1;1;1;1;1;1;1;1;1;1;1;1;1;1;1	23	63	17039;97560;97576;194762;194768;194769;194773;203001;203004;203945;203947;203948;214274;214277;221610;221612;221614;221622;221626;234683;238135;238139;238141;238142;238146;252806;252814;252820;252823;257054;264356;264358;267030;269299;269301;269302;269304;277364;277365;277366;297997;298004;298005;298006;298007;298010;313202;313203;313204;322317;322320;345458;345459;345474;326944;335292;335293;335…	-	Signal transducer and activator of transcription OS=Sus scrofa GN=stat3 PE=2 SV=1	1.08166	62	9.999e-05	0.000614361	1.0168	62	0.367663	0.637439	1.01373	61	0.445955	0.71385	1.01098	62	0.59974	0.839375	0.986632	62	0.405659	0.702799	0.958662	59	0.0124988	0.0657672	1.10398	63	9.999e-05	0.000566156	1.04181	61	0.0125987	0.0454583	1.07436	62	0.00029997	0.0018479	1.03202	62	0.0868913	0.209725
tr|F1S431|F1S431_PIG	5666	106308	LFIDEPR;FIDFFK;LVSVLQNK;GAMSTQQIK;AVFDETYPDPVR;KSIDTGMGLER;IICLCQVPQNIANR;TITVALADGGRPDNTGR;DIINEEEVQFLK;MALELLTQEFGIPVER;GGYVLHIGTIYGSLK;GLVVDMDGFEEERK;ASEWVQQVSGLMDGK;NVGCLQEALQLATSFAQLR;THSPQTSAMLFTVDNEAGK;MFVEEVCTGQECGVVLDK;MSNYDTDLFVPYFEAIQK;TCFYAEQGGQIYDEGYLVK;LYVTYFGGDEAAGLEPDLECK;YNYHSDSSGSYVFESAVATVMALR;QLIDSNPNQPLVILEMESGASAK;DNFWEMGDTGPCGPCSEIHYDR	1;1;1;1;1;1;1;1;1;1;1;1;1;1;1;1;1;1;1;1;1;1	22	63	30095;30097;79817;79818;79819;79820;79821;103403;103406;103408;103410;103411;103412;120894;161228;161229;161230;161232;161233;161234;161236;161238;190799;190800;239264;239266;239272;239276;242353;242369;242370;242371;257082;257084;257085;270781;270783;270788;270791;276257;282851;282853;284586;284587;284588;284589;284590;286688;305774;305776;305777;329226;334474;339884;339885;339886;343598;349172;…	-	Uncharacterized protein OS=Sus scrofa GN=AARS PE=1 SV=2	1.17592	62	9.999e-05	0.000614361	1.06562	59	0.0059994	0.0293415	1.17105	59	9.999e-05	0.000883912	1.08395	61	9.999e-05	0.000827052	1.01213	63	0.672733	0.881325	1.06461	57	0.0228977	0.106745	1.21161	62	9.999e-05	0.000566156	1.09355	62	9.999e-05	0.000655356	1.2367	61	9.999e-05	0.000726752	1.05404	63	0.0272973	0.0832814
tr|F1SAK6|F1SAK6_PIG	1852	11306.2	GIIGYDV;LATFWHYAK;IVNSAQTGSFK;KIVNSAQTGSFK;APVLVNAAVTYSKPR;VELVPPTPAEIPTAIQSLK;VELVPPTPAEIPTAIQSLKK	1;1;1;1;1;1;1	7	63	14165;14169;14170;170260;170261;170268;170271;170272;170273;170275;170276;170277;170278;170279;170280;170281;170282;170283;170284;170285;170289;170292;175250;175302;175307;175310;175325;277257;277265;277574;277576;277578;277579;277580;277581;277582;277583;277584;277585;277586;277587;277588;277589;326725;326726;326727;326728;326729;326730;326731;326732;326733;326734;326735;326736;326738;326739;326…	-	Uncharacterized protein OS=Sus scrofa GN=ATP5L PE=1 SV=1	0.91706	63	9.999e-05	0.000614361	0.958713	63	0.0830917	0.231988	0.957625	62	0.0141986	0.057642	1.05144	63	0.0211979	0.0822334	1.1386	63	9.999e-05	0.000806305	1.13541	63	9.999e-05	0.00106016	0.849214	62	9.999e-05	0.000566156	0.874527	61	9.999e-05	0.000655356	0.903524	62	9.999e-05	0.000726752	0.834937	62	9.999e-05	0.000720091
tr|F1SJR7|F1SJR7_PIG	2904	75751.7	YVVLLR;DCLASIAR;SLDTHITK;VAYTLLWPLR;VGGPEGPAWLPR;YIESPVLFLR;SVQAEIFQAFR;LPLAISPAVYPR;AEFEALHGPALR;DFAYGEADPLIR;RVGGPEGPAWLPR;QYPEFPWK;QQLQQVPGLLHR;AVYAVDLMLK;VPVWYIMDEFGSR;TELPQFVSYFQQR;EKLPLAISPAVYPR;VYTDVQQVLSHLTHPR;QVHYNEFIPEFEK;AADPNSIFLIDHAWTCR;HFTVMNYDPEVVLK;QVMQPQVLEVNFNPDCER;FSNRPFALNDLDDYEK;IQHADAPSFATAPFFYMPQR;FSFTQSEADADILYNFSHFK;LSQERPTVLLNQFPCENLLTVK	1;1;1;1;1;1;1;1;1;1;1;1;1;1;1;1;1;1;1;1;1;1;1;1;1;1	26	63	15956;15958;32739;107007;110794;110795;110796;110797;111887;111891;111892;111896;112297;128910;128914;129200;129201;129202;129203;133412;133413;133414;149690;149691;149694;149698;149701;156753;156762;158760;158762;158763;158768;163580;166441;166442;166446;166450;214520;214522;214533;214536;279278;226311;226312;272645;277963;277964;290415;290416;290417;290696;290702;290703;291762;314258;314260;319…	-	Uncharacterized protein OS=Sus scrofa GN=TTLL12 PE=1 SV=2	1.12288	62	9.999e-05	0.000614361	1.15094	63	9.999e-05	0.000942839	1.2467	62	9.999e-05	0.000883912	1.12928	61	9.999e-05	0.000827052	1.20996	63	9.999e-05	0.000806305	1.27119	62	9.999e-05	0.00106016	1.17106	62	9.999e-05	0.000566156	1.1873	61	9.999e-05	0.000655356	1.32741	63	9.999e-05	0.000726752	0.959553	59	0.00779922	0.0289838
tr|I3L893|I3L893_PIG	2561	51026.3	LYSESLAR;YLDFK;MLLYTEVTR;VVEGSFVYK;DWNVDLIPK;FQLLEGPPEAMGR;TFEGVDPQSTSMR;QLICDPSYVPDR;IICILSHPIK;RFQLLEGPPEAMGR;GRDWNVDLIPK;MVGSAFDFENMK;MVGSAFDFENMKR;TDDYLDQPCLETINR;FLVFVANFDENDPK;EVEPALELLEPIDQK;SPYLYPLYGLGELPQGFAR;FDLGQDVIDFTGHALALYR;VPSTETEALASNLMGMFEK;NPYYGGESSSITPLEELYK;KFDLGQDVIDFTGHALALYR;NPYYGGESSSITPLEELYKR;KSDIYVCMISYAHNVAAQGK;LSAIYGGTYMLNKPVDDIIMENGK	0;0;1;1;0;1;1;1;1;1;0;1;1;1;1;1;0;0;1;1;0;1;1;1	17	63	38632;38640;38644;49281;49290;80877;80878;80882;80886;139974;139975;139980;139982;160133;160135;160138;160139;160140;160141;160142;160143;160151;171538;171540;171542;171543;171544;171546;171547;171548;171549;171550;171551;171552;171553;171554;176437;176444;174464;174465;174466;174467;176869;176870;176871;187167;187168;187169;187173;215351;215360;219663;219664;235310;235311;235314;235315;235317;23…	-	Rab GDP dissociation inhibitor OS=Sus scrofa GN=GDI1 PE=1 SV=1	0.994554	61	0.825717	0.924708	1.02266	62	0.441256	0.706169	0.994726	59	0.843016	0.946581	0.910199	63	9.999e-05	0.000827052	0.979198	61	0.384262	0.683475	0.894376	55	0.00019998	0.00186578	0.961126	59	0.10059	0.233008	1.00529	59	0.842316	0.941647	0.966367	58	0.385461	0.659246	1.07243	59	0.00289971	0.0122868
tr|I3LNG8|I3LNG8_PIG	6420	48230.2	ELIEQLR;AAALEFLNR;ALLADPSYR;DFDTALK;DAIHFYNK;LLEFQLALK;KAAALEFLNR;LDPQNHVLYSNR;KDFDTALK;NKPSDLGTK;TVDLKPDWGK;LAYINPDLALEEK;YKDAIHFYNK;AAALEFLNRFEEAK;FMNPFNMPNLYQK;ALSAGNIDDALQCYSEAIK;KFMNPFNMPNLYQK;DLDPTNMTYMTNQAAVYFEK;AKDLDPTNMTYMTNQAAVYFEK	1;1;1;1;1;1;1;1;1;1;1;1;1;1;1;1;1;1;1	19	63	32058;32060;32061;32062;53593;53594;53598;53780;53782;53783;53787;78312;78315;133671;133672;153536;153537;153538;169301;174932;174934;174935;200828;206664;206665;254430;260588;260589;260590;260591;260592;260593;260594;260596;260598;260599;260600;260601;279928;279930;279932;279933;280756;285765;285769;285771;285775;285776;285779;329611;329613;329614;329615;329617;329619;329620;329624;332592;349305…	-	Uncharacterized protein OS=Sus scrofa GN=STIP1 PE=1 SV=1	1.16684	62	9.999e-05	0.000614361	1.00523	56	0.858814	0.955625	1.09861	58	9.999e-05	0.000883912	1.0115	57	0.663334	0.877433	0.895154	57	9.999e-05	0.000806305	0.982612	60	0.374363	0.726126	1.27512	62	9.999e-05	0.000566156	1.06999	58	0.00159984	0.00754774	1.21996	58	9.999e-05	0.000726752	1.11876	51	9.999e-05	0.000720091
tr|M3TYI1|M3TYI1_PIG	3658	69290.6	FEISGIR;GVVISFDAR;MEFGTAGLR;QFSDLK;ILQAIALK;IILANDPDADR;DYFEDLK;DTYMLSSTVSSR;ALALSFALADK;ELNELFSAIK;DYFEDLKK;MNDLTIIQTTQGLCR;AFDFAPPVAVPEQK;GTYFICHDQGNVK;EGFHFEETLTGFK;VYWDNGAQIISPHDK;IILANDPDADRLAVAEK;DGVSAAVISAELASFLATK;NQDPSALKDTYMLSSTVSSR;NLSLSQQLNAIYVEYGYHVTK;YYSELCAPPGNSDPEQLKK	1;1;1;1;1;1;1;1;1;1;1;1;1;1;1;1;1;1;1;1;1	21	63	21823;21825;21826;44615;47953;47957;47960;51677;62279;94436;94437;94438;94439;94440;105151;105153;105155;105158;105159;105161;111188;143925;143928;165523;165525;165526;165527;165528;165529;165530;165531;165532;178675;178676;178678;178679;178681;178684;178685;232148;232151;232153;232160;253604;253605;253606;253607;266172;266180;266181;266183;270228;270741;270742;270743;270747;270749;297622;306894;…	tr|M3VH61|M3VH61_PIG;tr|F1S4K7|F1S4K7_PIG	Phosphoglucomutase 2 OS=Sus scrofa GN=PGM2 PE=2 SV=1	1.22441	60	9.999e-05	0.000614361	1.18129	60	9.999e-05	0.000942839	1.06934	58	0.00519948	0.025553	1.21475	62	9.999e-05	0.000827052	1.2049	59	9.999e-05	0.000806305	1.05849	59	0.0356964	0.148672	1.16212	62	9.999e-05	0.000566156	1.13511	58	9.999e-05	0.000655356	1.05249	62	0.180382	0.402798	0.975817	61	0.138886	0.296022
sp|O11780|BGH3_PIG	1178	75024	IPAETLNR;ILGDPEALR;YGTLFTMDR;ELANILK;VLTDELK;SPYQLVLQHSR;DLLNNHILK;NLLLNHMIK;LTLLAPMNSVFK;GDELADSALEIFK;MLTPPMGTVMDVLK;YHVGDEILVSGGIGALVR;YLYHGQTLDTLGGK;SLQGDKLEVSSK;STVISYECCPGYEK;FSMLVAAIQSAGLTETLNR;TLFELAAESDVSTAVDLFR;NSLCIENSCIAAHDKR;NLLLNHMIKDQLASK;ILGDPEALRDLLNNHILK;EGVYTVFAPTNEAFQALPLGER	0;0;1;0;0;1;0;0;0;1;1;0;0;0;0;1;1;1;0;0;0	7	62	34151;34152;48321;48322;48327;75419;75420;75422;75423;75426;75953;80105;80106;80107;80108;138682;138696;138704;138705;138720;138734;138742;138745;154719;154720;159330;159332;159338;159343;159344;159346;159348;159351;225101;225103;225104;225105;225106;225107;225108;225109;225110;225111;225112;225113;229361;229362;229364;241978;241981;241983;269516;269517;269518;269519;269520;269521;269522;269523;2…	-	Transforming growth factor-beta-induced protein ig-h3 OS=Sus scrofa GN=TGFBI PE=1 SV=1	1.02626	60	0.155784	0.314864	1.00137	59	0.942506	0.986841	0.990159	58	0.471553	0.736482	0.72942	61	9.999e-05	0.000827052	0.749142	61	9.999e-05	0.000806305	0.725159	62	9.999e-05	0.00106016	1.03922	61	0.159184	0.331786	1.01902	58	0.39876	0.659657	1.02423	60	0.245575	0.500204	1.33755	62	9.999e-05	0.000720091
sp|P23687|PPCE_PIG	2374	81612.3	YVLLSIR;ELPDVLER;AFVEAQNK;HMGGVLAVANIR;FIATLQYIVGR;IPMFIVHK;WMGGAELSDDGR;QHFEWLIK;MTELYDYPK;ITVPFLEQCPIR;VLYVQDSLEGEAR;VIEEVSDMFAFIAR;FSCMAWTHDGK;YFYFYNTGLQNQR;GMFYNAYPQQDGK;LINIDFTDPEESK;VFLDPNILSDDGTVALR;NTLQLHDLATGALLK;IFPLEVGSVVGYSGQK;GIDASDYQTVQIFYPSK;QNCFDDFQCAAEYLIK;VCDPYAWLEDPDSEQTK;LPEADDIQYPSMLLLTADHDDR;LYYHVLGTDQSEDILCAEFPDEPK	1;1;1;1;1;1;1;1;1;1;1;1;1;1;1;1;1;1;1;1;1;1;1;1	24	62	27056;46049;46050;104701;112606;112609;112612;124830;127212;127213;128216;128217;128218;128219;160404;160410;177134;177135;177139;179750;179751;179754;179757;179758;179761;179762;181200;181205;181210;181213;222170;222173;226524;242311;266974;267305;267312;267314;267315;270632;270634;270635;270636;280614;280615;290444;290446;290461;290463;317903;317906;317911;328236;330839;342525;342527;342528;342…	-	Prolyl endopeptidase OS=Sus scrofa GN=PREP PE=1 SV=1	1.06418	58	0.00029997	0.00153835	1.10435	59	9.999e-05	0.000942839	1.11972	60	9.999e-05	0.000883912	1.00924	57	0.541846	0.800153	1.06515	61	9.999e-05	0.000806305	1.04324	58	0.0507949	0.198137	1.00464	59	0.870613	0.949564	1.03673	59	0.0666933	0.18424	1.05619	58	0.0483952	0.147522	1.04247	59	0.0115988	0.0407082
sp|P54612|2AAA_PIG	1845	66061.2	HMLPTVLR;LGEFAK;MAGDPVANVR;YMVADK;LAGGDWFTSR;AVGPEITK;VLELDNVK;LSTIALALGVER;NLCSDDTPMVR;YFAQEALTVLSLA;EWAHATIIPK;VLAMSGDPNYLHR;TSACGLFSVCYPR;ELVSDANQHVK;KLSTIALALGVER;TDLVPAFQNLMK;SALASVIMGLSPILGK;ENVIMTQILPCIK;VKEFCENLSADCR;LNIISNLDCVNEVIGIR;LNSLCMAWLVDHVYAIR;YMVADKFTELQK;SEIIPMFSNLASDEQDSVR;DNTIEHLLPLFLAQLK;QLSQSLLPAIVELAEDAK;AISHEHSPSDLEAHFVPLVK;IGPILDNSTLQSEVKPILEK;DNTIEHLLPLFLAQLKDECPEVR	1;0;1;0;1;1;1;0;1;1;1;1;0;1;0;1;1;1;1;0;0;1;1;1;0;1;1;1	20	62	45377;45388;45623;59461;59629;59632;59633;77135;77137;79309;79315;111318;111319;111324;111329;111330;111332;111338;111340;113861;113862;113863;113864;113865;113866;113869;132717;165884;165893;245835;179142;179144;179148;179652;179653;179655;179656;179663;193091;193092;200303;200306;234382;234383;234384;234385;234386;234387;234388;234389;234390;234391;235570;235571;235572;235573;235574;235575;2355…	-	Serine/threonine-protein phosphatase 2A 65 kDa regulatory subunit A alpha isoform OS=Sus scrofa GN=PPP2R1A PE=2 SV=2	1.10943	58	9.999e-05	0.000614361	1.06057	60	0.0138986	0.0586462	1.08641	59	0.00089991	0.00583868	1.05582	57	0.00239976	0.0134478	0.997896	62	0.934507	0.983074	0.981462	60	0.534747	0.836452	1.11182	60	9.999e-05	0.000566156	1.04797	62	0.159084	0.359439	1.0845	62	0.0273973	0.0922635	1.04068	58	0.0615938	0.15985
sp|Q9N1F5|GSTO1_PIG	3442	27725.2	FCPFAQR;LEEVLTK;TLLVLNAK;MVFELSSK;LWMAAMMK;DPAVSALHIEPR;GSAPPGPVPEGLIR;HQVININLK;LLPDDPYEK;LEEVLTKK;KLLPDDPYEK;NKPEWFFQK;LEALELNECIDHTPK;AFNDLYLQNSPEACDYGL;LWMAAMMKDPAVSALHIEPR	1;1;1;1;1;1;1;1;1;1;1;1;1;1;1	15	62	35871;35873;35874;84622;84623;84625;84626;84628;84629;95118;95123;95127;114522;114523;114524;114525;114526;114528;114529;126140;126144;126146;126147;126150;126152;126153;126156;130681;132007;132018;132019;132021;144055;144056;144058;144060;144062;144063;144067;154432;157383;157387;157402;157405;157407;206671;267576;268587;268588;268590;268591;268592;302245;302246;302755;302756;302758;302759;34539…	-	Glutathione S-transferase omega-1 OS=Sus scrofa GN=GSTO1 PE=1 SV=2	1.08211	61	0.00029997	0.00153835	1.00293	55	0.906609	0.96846	1.02901	58	0.29807	0.564681	1.38231	60	9.999e-05	0.000827052	1.27379	62	9.999e-05	0.000806305	1.31175	61	9.999e-05	0.00106016	0.967505	62	0.206079	0.40427	0.879814	62	9.999e-05	0.000655356	0.93894	61	0.0644936	0.183899	0.758775	59	9.999e-05	0.000720091
tr|A0A173G6F9|A0A173G6F9_PIG	1602	41795.4	MQEMIAR;ADTLTLK;VIPGAAEK;VNIVPVIAK;TIICYIDEQFER;ILDEIEEHSIK;LTVVDTPGYGDAINCR;RILDEIEEHSIK;STLINSLFLTDLYPER;GFEFTLMVVGESGLGK;ASIPFSVVGSNQLIEAK;KGFEFTLMVVGESGLGK;MQAQMQLQMQGGDSDGGVHGHHV;LYPWGVVEVENPEHNDFLK;TMLITHMQDLQEVTQDLHYENFR;QQPTQFINPETPGYVGFANLPNQVHR	1;1;1;1;1;1;1;1;1;0;1;1;1;1;1;1	15	62	28827;67644;67646;72461;72463;72464;117725;117726;117727;117728;117729;117730;117731;117732;211581;211598;211604;211609;222894;222896;222897;222899;222901;222902;222913;250344;250346;250348;258151;276157;276159;276160;276161;276163;289350;299843;299844;299846;299847;299849;299852;334716;337482;337483;337484;346442;346443;346444;346445;346446;356227;356228;356229;356230;356231;356232;356233;362187…	-	Septin 2 OS=Sus scrofa PE=2 SV=1	1.02082	59	0.232977	0.423442	0.968417	60	0.0962904	0.258333	0.96674	54	0.0764924	0.21901	0.924089	60	9.999e-05	0.000827052	0.897882	58	9.999e-05	0.000806305	0.904534	56	9.999e-05	0.00106016	1.03657	60	0.157684	0.329938	0.959829	60	0.0756924	0.205016	0.991062	59	0.722228	0.893874	1.08278	59	9.999e-05	0.000720091
tr|F1SBT6|F1SBT6_PIG	4087	77911.5	HSVGVVIGR;AGLVIGK;DAFADAVQR;MMLDDIVSR;IGGGIDVPVPR;IAHIMGPPDR;IINDLLQSLR;VPDGMVGLIIGR;AWEEYYK;VQISPDSGGLPER;KDAFADAVQR;QLPPNGDPNFK;AINQQTGAFVEISR;VQQACEMVMDILR;SVSLTGAPESVQK;TSMTEEYRVPDGMVGLIIGR;GGGGPGGGGPGGGSAGGPSQPPGGGGPGIR;IGQQPQQPGAPPQQDYTK;MILIQDGSQNTNVDKPLR;GQGNWGPPGGEMTFSIPTHK;IGGDAATTVNNSTPDFGFGGQK;KLASQGDSISSQLGPIHPPPR;QAQVATGGGPGAPPGSQPDYSAAWAEYYR	1;0;1;1;1;1;1;1;0;1;1;1;1;1;1;1;1;1;1;1;1;1;1	21	62	35674;44325;44332;44346;50164;50171;70317;70318;70379;70387;70394;70402;70407;76256;76259;76260;76262;76265;97388;97391;97392;97393;109393;109395;109398;109399;109400;109401;128035;128039;128042;146489;146493;146494;146495;165649;165659;197013;197785;197788;197791;197792;197795;197797;213025;213026;213027;213029;216921;216924;216927;216928;216941;316375;316376;322406;324698;324699;324700;329895;3…	-	Uncharacterized protein OS=Sus scrofa GN=KHSRP PE=1 SV=2	1.26606	60	9.999e-05	0.000614361	1.14816	58	9.999e-05	0.000942839	1.27828	61	9.999e-05	0.000883912	1.1432	60	9.999e-05	0.000827052	1.09294	58	9.999e-05	0.000806305	1.16305	59	9.999e-05	0.00106016	1.35706	62	9.999e-05	0.000566156	1.23606	62	9.999e-05	0.000655356	1.39829	61	9.999e-05	0.000726752	1.06895	61	0.00049995	0.00264249
tr|F1SPG4|F1SPG4_PIG	760	205869	VSPVSYLR;TVSVGLTLLR;VGQTLELPLR;IQEAVYK;YLAFMDLK;VPVVHIDEK;TGAYQYTIK;SGSPAVLAFVK;NPLLDLAAYDQQGR;LYEVTVEVLDK;EVFTAEPEFDAALGR;AAVYISDIQELYIR;ALDPTAGQLLGLAK;INSAPQQIEVFPPFR;ELYLEDSPLELK;EAGSVTIYYEVAGHLR;LTSIIFAEDITTGQVLR;VFGAMEVLENLEVK;VYVIEPSGMEFAPCPVEAR;EMLFEGGPRPWVLEPSK;VSPEEVTIYNHPGVQVELHIR;AASQIVTLVALDEAPDDYTATFR;ILPFLESTYIPPSYISEMEK;LTLTPVYASPQLDLSCPLLQQNK;WSSTRPEVAGIEPLGLEEQQCSQK;GVMTTGSDIGLSV…	1;1;1;1;1;1;1;1;1;1;1;1;1;1;1;1;1;1;1;1;1;1;1;1;1;1	26	62	35111;35113;35122;66165;66166;80987;80995;89205;89241;132110;142115;142116;144808;144809;153806;153814;208325;208326;208327;208328;218360;218362;218364;228598;228600;229248;229250;229251;233367;233368;233369;233370;233372;248524;248525;248526;248527;248533;250956;250957;250962;253864;275493;275496;276221;276223;276229;309429;309430;309431;309432;323134;323154;335357;338750;349792;349793;357480;35…	-	Uncharacterized protein OS=Sus scrofa GN=NUP210 PE=1 SV=2	1.29769	61	9.999e-05	0.000614361	1.16146	58	9.999e-05	0.000942839	1.25735	61	9.999e-05	0.000883912	1.04516	59	0.0219978	0.0848247	0.995107	62	0.807219	0.940625	1.04118	60	0.0982902	0.316102	1.36846	62	9.999e-05	0.000566156	1.23581	62	9.999e-05	0.000655356	1.35386	61	9.999e-05	0.000726752	1.18266	62	9.999e-05	0.000720091
tr|I3LP02|I3LP02_PIG	4810	45881.9	LEDLIVK;GTTPYGGVK;LNVKPLAR;MLEIDPQK;DGLTDVYNK;IVVHLAHALK;SEVIPVTISVK;LGSIAIQGAIEK;VDFNKVPK;IHMGNCAENTAK;EVYMGNVLQGGEGQAPTR;TPIGSFLGSLSSLPATK;QAVLGAGLPISTPCTTINK;IAAFADAAVDPIDFPIAPAYAVPK;AIMMASQNLMCGHQDVMVAGGMESMSNVPYVMDR	1;1;1;1;1;1;1;1;1;1;1;1;1;1;1	15	62	84050;84065;84071;96945;106011;106012;106021;123779;123781;123782;123783;123784;123785;139007;139011;139013;139022;139027;139032;139034;139035;160462;160463;160464;160465;160466;160467;160468;160469;180688;180692;180693;180695;188847;188850;188852;188853;203304;203306;228131;279702;279703;279706;279713;289917;289919;289920;289921;289922;289923;289924;289925;289926;289927;289930;289931;289932;3187…	-	Uncharacterized protein OS=Sus scrofa GN=ACAT1 PE=1 SV=1	1.01441	62	0.472553	0.682995	1.04028	58	0.117888	0.299248	1.0596	60	0.0469953	0.150317	1.14958	58	9.999e-05	0.000827052	1.24062	57	9.999e-05	0.000806305	1.21536	58	9.999e-05	0.00106016	0.978526	60	0.413559	0.654585	1.01635	57	0.624838	0.837221	1.03998	61	0.182682	0.406233	0.842181	59	9.999e-05	0.000720091
sp|F1RKQ4|TKFC_PIG	285	59521.2	LNFGLAR;SDLDSLK;AIQGWLK;AILEVLQSQGA;LSLLLLEK;GLCGTVLIHK;SPGANLLPVLTK;LDQPDPGAVAAAAILR;ESPPPASPAQLLSK;AVAQAGTVGTLLIVK;VAGALAEAGVGLEEITNR;VCTTLLGLEDQLNALDR;LIDAETTAAAWPNVAK;TMLDSLWAAGQELQAWK;TDLAAWSAAMDAGLEAMQK;MGGSSGALYGLFLTAAAQPLK;AEGIPVEMVVVGDDSAFTVLK	1;1;1;1;1;1;1;1;1;1;1;1;1;1;1;1;1	17	61	18511;70725;79574;79578;79579;79580;81973;81974;81977;81978;81980;81981;81982;111094;111095;111096;111097;111098;111099;111100;111101;111102;159792;191936;191937;191940;191941;191942;191944;191945;209278;209281;209283;209287;244966;244967;244969;249212;249213;254907;254911;283392;289355;289361;289362;319519;319530;319533;319535;319539;319540;324575;324579;330901;330904;330905;339538;339539;339541…	-	Triokinase/FMN cyclase OS=Sus scrofa GN=TKFC PE=1 SV=2	1.10038	59	9.999e-05	0.000614361	1.06941	55	0.00029997	0.00240793	1.06221	58	0.00559944	0.0271973	1.69532	61	9.999e-05	0.000827052	1.70697	61	9.999e-05	0.000806305	1.68752	61	9.999e-05	0.00106016	1.00888	60	0.80492	0.919017	0.999454	58	0.989101	0.997849	1.01606	61	0.567043	0.807985	0.619957	60	9.999e-05	0.000720091
sp|Q4GWZ2|RSSA_PIG	6274	33003.5	LLVVTDPR;FAAATGATPIAGR;SDGIYIINLK;YVDIAIPCNNK;FTPGTFTNQIQAAFR;AIVAIENPADVSVISSR;KSDGIYIINLK;EHPWEVMPDLYFYR;FTPGTFTNQIQAAFREPR;FLAAGTHLGGTNLDFQMEQYIYK;ADHQPLTEASYVNLPTIALCNTDSPLR;EHPWEVMPDLYFYRDPEEIEK	1;1;1;1;1;1;1;1;1;1;1;1	12	61	34068;34070;34071;34072;102797;102800;102808;102810;170055;170061;170077;170078;170100;217994;217997;218000;218003;218011;239223;239226;239227;239228;239229;239230;239231;239232;239237;239238;239239;239241;239247;248191;248192;248193;248194;248195;248196;248197;248199;248207;274752;274753;274754;276085;276086;276087;276088;276089;278569;312663;301694;357863;357864;359399;359400;359401;359402;3594…	-	40S ribosomal protein SA OS=Sus scrofa GN=RPSA PE=1 SV=3	1.35241	60	9.999e-05	0.000614361	1.23461	60	9.999e-05	0.000942839	1.26838	59	9.999e-05	0.000883912	1.11313	61	9.999e-05	0.000827052	1.07543	61	9.999e-05	0.000806305	1.03503	56	0.174383	0.469624	1.28809	61	9.999e-05	0.000566156	1.20524	61	9.999e-05	0.000655356	1.23233	58	9.999e-05	0.000726752	1.15637	61	9.999e-05	0.000720091
tr|F1RVD4|F1RVD4_PIG	5670	133196	FASSPLR;ATVWDLR;LVTFASVR;YLELLGYR;IALALNK;TTFEDLIQR;LIWGPHK;VVLTQAIK;LITAVVMK;NVWSFLK;LEFLYDK;LPVVQMWDLR;NPAVLSAASFDGR;RLEFLYDK;ISVYSIMGGSADGLR;TQPPEDISCIAWNR;MADAIILAIAGGQELLAR;EQTLSPTIISGLHNIAR;AQDGSNPLSLQDLIEK;IIAGDKEVVIAQNDK;AVQLTQAVDTNAVGVLLAEK;SDQLQQVVQSQGFVSYCQK	1;1;1;1;1;1;1;1;1;1;1;1;1;1;1;1;1;1;1;1;1;1	22	61	17416;26742;30643;58959;58960;58961;58962;63612;63617;80194;80195;80233;89257;89258;89259;89260;95114;95115;95120;95121;95883;95887;95937;95941;95942;95958;101063;101065;101067;101069;101071;101076;110738;110744;110747;117591;131980;155746;195065;195071;195072;195073;195074;195075;236611;236612;236615;267565;267567;267568;267570;267571;267575;270184;271374;295933;295937;316147;329715;329716;342803	-	Uncharacterized protein OS=Sus scrofa GN=SEC31A PE=1 SV=2	1.10124	59	9.999e-05	0.000614361	1.11235	60	9.999e-05	0.000942839	1.08098	58	9.999e-05	0.000883912	1.11723	58	9.999e-05	0.000827052	1.1534	59	9.999e-05	0.000806305	1.09467	58	9.999e-05	0.00106016	1.055	61	0.0317968	0.0901994	1.07483	60	0.00119988	0.0058521	1.03356	58	0.136286	0.329736	0.9513	60	0.0009999	0.00486334
tr|F1SJ27|F1SJ27_PIG	2023	51034.9	GSLVDYLR;LLQTIGK;VSDFGLTK;SGWALNMK;IPLKDVVPR;GEFGDVMLGDYR;SVLGGDCLLK;GDVLTIVAVTK;NVLVSEDNVAK;LLCPPETGLFLVR;LSLMPWFHGK;EGIIPANYVQK;LMEGTVAAQDEFFR;GGLYIVTEYMAK;HSNLVQLLGVIVEEK;NDATAQAFLAEASVMTQLR;NCWHLDAATRPSFLQLR	1;1;1;1;1;1;1;1;1;1;0;1;1;1;1;1;1	16	61	35563;35564;35566;35567;69844;69846;69848;69849;69850;69855;93398;93401;104681;104682;104686;142517;147416;147419;147420;147421;147422;147423;149542;149560;149562;149563;149579;164367;185072;185073;185079;185080;192157;192162;193789;193790;193791;193792;193793;193795;198390;198391;198395;198398;198399;198404;218675;218676;218681;218682;218684;218686;227981;227983;227992;290174;290176;290179;29018…	-	Tyrosine-protein kinase OS=Sus scrofa GN=CSK PE=1 SV=2	1.44718	61	9.999e-05	0.000614361	1.25645	61	9.999e-05	0.000942839	1.38111	61	9.999e-05	0.000883912	1.10409	59	9.999e-05	0.000827052	0.98091	59	0.256874	0.540016	1.05232	58	0.0313969	0.135389	1.52618	61	9.999e-05	0.000566156	1.35388	59	9.999e-05	0.000655356	1.5025	61	9.999e-05	0.000726752	1.26318	61	9.999e-05	0.000720091
tr|F1SJY6|F1SJY6_PIG	6259	108619	FSDLK;GSLASLDSLR;NCDGVPALVR;IYISLLK;HAIPNLVK;QDVYGPQPQVR;NFHYPPDGYSR;SDFQVNLNNASR;GYELLFQPEVVR;EVHLGACGALK;SNAAAYLQHLCYR;QPELPEVIAMLGFR;FHPEPYGLEDDQR;ALSAIADLLTNEHER;GIPVLVGLLDHPK;AAALVLQTIWGYK;HIEWESVLTNTAGCLR;TPAILEASAGAIQNLCAGR;SMGYDDLDYGMMSDYGTGR;MEIVDHALHALTDEVIIPHSGWER;DMDLTEVITGTLWNLSSHDSIK;TVQPVPMGPDGLPVDASSVSNNYIQTLGR;SYEDMIGEEVPSDQYYWAPLAQHER	1;1;1;1;1;1;1;1;1;1;1;1;1;1;1;1;1;1;1;1;1;1;1	23	61	34205;57072;57073;57075;74754;88820;88821;88822;88824;88825;100503;126452;145851;149110;172977;172979;172985;176085;206263;215044;215048;215051;215052;215786;215791;228982;228988;228989;228993;228994;229002;229003;229007;229017;231226;231227;231228;231229;231230;231231;231232;231233;247594;247596;247599;276823;276824;276825;276830;280721;280724;280731;307403;307404;353336;353337;353340;353602;359…	-	Uncharacterized protein OS=Sus scrofa GN=CTNND1 PE=1 SV=2	0.934441	54	0.00019998	0.00109125	1.01194	58	0.458454	0.720163	0.999773	58	0.992201	0.996711	1.14648	59	9.999e-05	0.000827052	1.29146	58	9.999e-05	0.000806305	1.24374	60	9.999e-05	0.00106016	0.823761	59	9.999e-05	0.000566156	0.89732	57	9.999e-05	0.000655356	0.903292	58	9.999e-05	0.000726752	0.792963	55	9.999e-05	0.000720091
tr|F1SPH1|F1SPH1_PIG	2690	23905.1	AFFSEVER;FDAMPFTLR;MGVVECAK;RFDAMPFTLR;EGEFVAQFK;FTVLLMPNGPMR;TIIQNPTDQQK;ITSGPFEPDLYK;HELLQPFNVLYEK;AEFEVHEVYAVDVLVSSGEGK	1;1;1;1;1;1;1;1;1;1	10	61	48404;48405;48406;48407;48408;48409;74248;74253;74255;74256;74257;100888;100891;116763;116770;116780;116790;116793;147514;147517;147521;147524;147527;147528;147529;151939;151940;212541;212544;212546;212548;212553;212554;212556;233088;233092;233093;233094;233095;233098;233100;233101;233104;233107;233108;233109;233110;283896;283897;345202;345203;345204;345205;345206;345208;345209;345211;345213;3452…	-	Uncharacterized protein OS=Sus scrofa PE=1 SV=2	1.25449	60	9.999e-05	0.000614361	1.18516	61	9.999e-05	0.000942839	1.16092	57	9.999e-05	0.000883912	1.09906	58	9.999e-05	0.000827052	1.06435	60	0.00049995	0.00334182	1.03503	55	0.0726927	0.257557	1.2449	61	9.999e-05	0.000566156	1.17973	60	9.999e-05	0.000655356	1.17862	56	9.999e-05	0.000726752	1.13186	58	9.999e-05	0.000720091
tr|F1SSB5|F1SSB5_PIG	3025	28087	LSFSYGR;DGVDFGK;VLAAVYK;ATQEAFMK;ALANCQAAK;RALANCQAAK;ETTIQGLDGLSER;ALQASALAAWGGK;KATQEAFMK;YTPEQVAMATVTALYR;QCPSHLAIQENANALAR;KYTPEQVAMATVTALYR;IDKQCPSHLAIQENANALAR	1;1;0;1;1;1;1;1;1;1;1;1;1	12	61	22757;62240;62245;62247;68012;68020;68022;68024;68025;68029;68033;68036;68039;68040;68042;68043;68045;68046;110188;110194;116091;160935;163900;163903;163904;163914;163919;163920;163921;163926;163928;201322;201328;201329;201330;201332;201333;201334;201335;201336;201337;201351;201365;231185;231187;231190;264768;264770;277897;277911;277913;277919;277921;277922;277924;277925;277926;277933;318864;3188…	-	Fructose-bisphosphate aldolase OS=Sus scrofa PE=1 SV=1	0.657232	61	9.999e-05	0.000614361	1.00245	59	0.939706	0.985409	0.863699	60	9.999e-05	0.000883912	1.45515	61	9.999e-05	0.000827052	2.2985	61	9.999e-05	0.000806305	1.96463	61	9.999e-05	0.00106016	0.525082	60	9.999e-05	0.000566156	0.815604	60	9.999e-05	0.000655356	0.715458	60	9.999e-05	0.000726752	0.428535	61	9.999e-05	0.000720091
tr|I3LBY0|I3LBY0_PIG	1974	57651.4	VIPEYCR;ENVNLAQIR;VTQVDGNSPVR;VLLAAAVCTK;YVYQPMEK;IEGLLAAFPK;LYMVLITTK;NSNILEDLETLR;NYCNIQVTK;LFTAESLIGLK;SFPVNSDVGVLK;FSTETTFLVDK;GVQLQTHPNVDK;SEGETIMSSNMGK;LHVENEDKK;DGGLQNMELHGMIMLR;NTLEWCLPVIDAK;KNYCNIQVTK;VHAPPINMESVHMK;FSTETTFLVDKYEIL;LFTAESLIGLKNPEK	1;1;1;1;1;1;1;1;1;1;1;1;1;1;1;1;1;1;1;1;1	21	61	38318;65604;65605;93582;93584;93588;145207;148344;148345;148795;148797;148798;148799;148800;148801;148802;148803;148804;148805;155173;155174;163505;163516;163517;171388;171395;186672;186673;186674;186675;186676;186677;186678;186679;186680;186683;186684;186685;206190;206193;212916;225727;225729;234164;234165;234166;234167;234168;243750;264864;264865;268370;273317;273318;273320;273324;275345;278103…	-	Uncharacterized protein OS=Sus scrofa GN=ARCN1 PE=1 SV=1	1.10384	61	9.999e-05	0.000614361	1.08292	60	9.999e-05	0.000942839	1.0787	58	0.00129987	0.00804259	1.0413	61	0.029597	0.107559	1.04001	57	0.00179982	0.0104331	1.03778	56	0.127887	0.383066	1.10503	61	9.999e-05	0.000566156	1.0797	61	9.999e-05	0.000655356	1.11192	59	0.00019998	0.00131315	1.01939	57	0.325667	0.541656
tr|I3LK24|I3LK24_PIG	1058	106508	ATIQGVLR;QIVSEMLR;TCISLAVSR;EEIVLK;ESSILAK;LPVTINK;GLAVFISDIR;DFLTPPLLSVR;HLCELLAQQF;AADLLYAMCDR;EMGEAFAADIPR;LEPNAQAQMYR;ALLLSTYIK;MYLFYGNK;FINLFPETK;YGGAPQSLTLK;ACNQLGQFLQHR;THIDTVINALK;ASPDLVPMGEWTAR;ILVAGDSMDSVK;QLSLPQQEAQK;IAGDYVSEEVWYR;LVECLETVLNK;VGGYILGEFGNLIAGDPR;FFQPTEMAAQDFFQR;NPTFMCLALHCIANVGSR;TVFEALQAPACHENMVK;VASQVDGGAQVQQVLNIECLR;YLALESMCTLASSEFSHEAVK;LLGFGSALLDNVDPNPENFVGAGIIQTK	1;1;1;0;0;1;0;1;1;1;1;1;0;1;1;1;0;1;1;1;1;1;1;1;1;1;1;1;0;1	24	61	26449;26454;46978;53948;60531;64831;72485;72486;72739;72740;72745;72746;72748;72751;118119;118122;118124;118127;118129;118546;118549;129507;132505;132506;136556;138277;138278;138279;138280;138281;142027;142031;162536;169794;169802;169803;179476;196562;196563;196564;196626;196627;196629;198942;198945;198946;198949;198953;208423;208427;211573;211586;211587;211593;211594;211616;221029;221032;271086;…	tr|F1RH60|F1RH60_PIG	Uncharacterized protein OS=Sus scrofa GN=AP2A1 PE=1 SV=1	1.0025	59	0.924508	0.969903	1.00106	59	0.963404	0.99317	1.01172	56	0.59854	0.83079	1.00568	58	0.846715	0.954292	1.03283	56	0.0808919	0.241787	1.01316	52	0.558644	0.851076	1.02655	60	0.551345	0.77256	1.03895	57	0.178082	0.392336	1.06587	58	0.0247975	0.0848829	0.956363	54	0.00889911	0.0325579
tr|I3LPU8|I3LPU8_PIG	2666	23367.2	LCFSTAQHAS;LNVCVSK;FSTPEQAAK;SSSGLLEWESK;NPNGPYPYTLK;VFNVFCLYGNVEK;AITHLNNNFMFGQK;SDALETLGFLNHYQMK;SKPGAAMVEMADGYAVDR;QPAIMPGQSYGLEDGSCSYK;QPAIMPGQSYGLEDGSCSYKDFSESR	1;1;1;1;1;1;1;1;1;1;1	11	61	79934;80534;80537;80544;125455;125458;125468;125472;125483;125489;125491;195727;195729;195730;195734;195736;195737;195744;206585;206587;277954;277956;277957;277958;277959;277960;284593;284599;284603;311137;311139;311140;311141;311144;311145;311146;311147;311148;311149;311153;311154;311160;311165;339319;311277;311278;311282;311283;311285;311286;311287;311288;311289;311290;311291;311293;340293;3402…	-	Uncharacterized protein OS=Sus scrofa PE=1 SV=1	1.39258	60	9.999e-05	0.000614361	1.14324	59	9.999e-05	0.000942839	1.29034	57	9.999e-05	0.000883912	1.27145	59	9.999e-05	0.000827052	1.06315	60	0.0323968	0.11939	1.21966	59	9.999e-05	0.00106016	1.53328	61	9.999e-05	0.000566156	1.26277	60	9.999e-05	0.000655356	1.52052	60	9.999e-05	0.000726752	1.07155	58	9.999e-05	0.000720091
tr|A0PA01|A0PA01_PIG	2294	42847.8	QLTFEK;ADFSAMAPER;EFLSTFK;WDQQFDK;LLAWTKPER;MQSLDVEVFLPR;DLSLSTFVHK;LVLVNAVYFK;FCADHPFLFFIR;IPEVLPWNSIDEQTR;VEEVPAQVLELPYEDR;EQRPVQMMFQEATFR;GDTAAQLAQVLSLNTEK;LGRVEEVPAQVLELPYEDR;ELSMVVLLPDDHVALSEVER;DIHQDFQALLAELNKPSTR	1;1;1;1;1;1;1;0;0;1;1;1;1;1;1;1	14	60	68412;68415;73627;73628;95010;95013;95014;95016;95017;121655;163813;163814;163815;163816;168046;168051;168052;168063;173291;173292;173293;179180;179181;179182;179183;179184;179185;179187;207036;207041;207042;207043;261144;261146;261147;261148;261149;261153;276834;276835;276836;276837;276838;276839;276840;276842;276843;276844;278577;278578;278579;278583;278584;278585;299722;299723;314958;314960;31…	-	Serine protease inhibitor 9 OS=Sus scrofa GN=PI-9 PE=2 SV=1	1.64074	60	9.999e-05	0.000614361	1.6548	60	9.999e-05	0.000942839	1.53565	60	9.999e-05	0.000883912	1.08703	59	0.0069993	0.0332655	1.10136	58	9.999e-05	0.000806305	1.00692	58	0.80112	0.955961	1.40748	60	9.999e-05	0.000566156	1.42496	60	9.999e-05	0.000655356	1.35874	60	9.999e-05	0.000726752	1.47323	60	9.999e-05	0.000720091
[truncated: 6,739 more rows]
[truncated: 20 more columns]
