# Supplementary material for: Identification of Important Proteins and Pathways Affecting Feed Efficiency in DLY Pigs by iTRAQ-Based Proteomic Analysis
Source: Animals (Basel). 2020 Jan 22;10(2):189. doi: 10.3390/ani10020189 (PMC7070517; doi:10.3390/ani10020189)
Supplement: Supplementary file 1 [file animals-10-00189-s001.zip › Supplemental Table S4 All DEPs.xlsx]

## Sheet: DEPs-HE VS LE
No.	Protein_ID	Description	Mean_Ratio_IH-VS-IL	log2foldchange	Pvalue_IH-VS-IL
1	tr|Q95548|Q95548_PIG	SLA class II histocompatibility antigen, DQ alpha chain (Fragment) OS=Sus scrofa PE=2 SV=1	0.83	-0.268817	7.18e-05
2	tr|F1SU97|F1SU97_PIG	Saposin-B-Val OS=Sus scrofa GN=PSAP PE=1 SV=1	1.3	0.378512	0.004521
3	tr|K7GS63|K7GS63_PIG	Uncharacterized protein (Fragment) OS=Sus scrofa GN=GCA PE=1 SV=1	1.22	0.286881	1.75e-05
4	tr|I3LL51|I3LL51_PIG	Uncharacterized protein OS=Sus scrofa GN=FAM50A PE=1 SV=1	1.21	0.275007	0.002799
5	tr|F1SG97|F1SG97_PIG	Uncharacterized protein OS=Sus scrofa GN=KLHL42 PE=4 SV=1	0.83	-0.268817	0.0007329
6	tr|B4X981|B4X981_PIG	Bystin-like OS=Sus scrofa GN=bys1 PE=2 SV=1	1.23	0.298658	0.01481
7	tr|F1ST00|F1ST00_PIG	Uncharacterized protein OS=Sus scrofa GN=RFX5 PE=1 SV=1	1.21	0.275007	0.0003218
8	tr|A8CYB8|A8CYB8_PIG	DEAD/H (Asp-Glu-Ala-Asp/His) box polypeptide OS=Sus scrofa GN=RIG-I PE=2 SV=1	0.83	-0.268817	0.02393
9	tr|F1S386|F1S386_PIG	Uncharacterized protein OS=Sus scrofa GN=THOC3 PE=4 SV=1	1.23	0.298658	0.001005
10	tr|F2Z5J5|F2Z5J5_PIG	Enhancer of rudimentary homolog OS=Sus scrofa GN=ERH PE=1 SV=1	1.43	0.516015	0.000507
11	tr|F1RU48|F1RU48_PIG	Uncharacterized protein OS=Sus scrofa GN=LOC100520004 PE=1 SV=1	0.83	-0.268817	0.0001976
12	tr|A3KBF3|A3KBF3_PIG	Radio Protective 105 OS=Sus scrofa GN=RP105 PE=2 SV=1	1.21	0.275007	0.03012
13	tr|F1SDP3|F1SDP3_PIG	Uncharacterized protein OS=Sus scrofa GN=OAT PE=1 SV=1	1.47	0.555816	0.02024
14	sp|Q4JHS0|BID_PIG	BH3-interacting domain death agonist OS=Sus scrofa GN=BID PE=2 SV=1	1.25	0.321928	0.00962
15	tr|F1S7W0|F1S7W0_PIG	Uncharacterized protein OS=Sus scrofa GN=AKAP12 PE=1 SV=2	0.83	-0.268817	1.15e-05
16	tr|F1RGT5|F1RGT5_PIG	Uncharacterized protein OS=Sus scrofa GN=LOC100519135 PE=4 SV=1	1.73	0.790772	0.00859
17	tr|F1RVD5|F1RVD5_PIG	Uncharacterized protein OS=Sus scrofa PE=4 SV=2	0.83	-0.268817	0.0006537
18	tr|F1S8L9|F1S8L9_PIG	Uncharacterized protein OS=Sus scrofa GN=HNRNPU PE=1 SV=2	1.21	0.275007	0.005763
19	tr|I3LR17|I3LR17_PIG	Uncharacterized protein OS=Sus scrofa GN=CORO1A PE=1 SV=1	1.67	0.739848	0.03377
20	tr|I3L8N7|I3L8N7_PIG	Uncharacterized protein OS=Sus scrofa GN=LOC106504243 PE=1 SV=1	0.83	-0.268817	0.04543
21	sp|Q9GKE7|CLCN5_PIG	H(+)/Cl(-) exchange transporter 5 OS=Sus scrofa GN=CLCN5 PE=2 SV=1	1.49	0.575312	0.0001348
22	tr|F1SQL8|F1SQL8_PIG	Uncharacterized protein OS=Sus scrofa GN=REL PE=4 SV=3	1.22	0.286881	0.008048
23	tr|I3L954|I3L954_PIG	Uncharacterized protein OS=Sus scrofa GN=TKTL1 PE=1 SV=1	1.22	0.286881	0.000857
24	tr|F1SU85|F1SU85_PIG	Uncharacterized protein OS=Sus scrofa GN=ANAPC1 PE=1 SV=2	1.3	0.378512	0.0005178
25	tr|Q76KI5|Q76KI5_PIG	Pro-interleukin-16 (Fragment) OS=Sus scrofa GN=IL16 PE=2 SV=1	1.38	0.464668	0.01072
26	tr|F1SBF8|F1SBF8_PIG	Uncharacterized protein OS=Sus scrofa GN=PIK3AP1 PE=4 SV=2	1.36	0.443607	0.0203
27	tr|F1SBB5|F1SBB5_PIG	Niemann-Pick C1 protein OS=Sus scrofa GN=NPC1 PE=4 SV=2	1.21	0.275007	2.8e-05
28	tr|F1RLC9|F1RLC9_PIG	Uncharacterized protein OS=Sus scrofa GN=TNFAIP8 PE=1 SV=2	1.26	0.333424	0.007604
29	tr|M3VH35|M3VH35_PIG	Lamin B receptor OS=Sus scrofa GN=LBR PE=2 SV=1	1.38	0.464668	0.00788
30	tr|I3LLS0|I3LLS0_PIG	Uncharacterized protein OS=Sus scrofa PE=1 SV=1	0.83	-0.268817	2.64e-07
31	tr|F1RUW3|F1RUW3_PIG	Uncharacterized protein OS=Sus scrofa GN=TOMM6 PE=1 SV=1	1.52	0.604071	0.00359
32	tr|I3LJ14|I3LJ14_PIG	Uncharacterized protein OS=Sus scrofa GN=LOC102165030 PE=1 SV=1	1.21	0.275007	0.001188
33	tr|A5A755|A5A755_PIG	Guanine nucleotide-binding protein (Fragment) OS=Sus scrofa GN=GNAQ PE=2 SV=1	0.83	-0.268817	0.0001797
34	tr|F1S725|F1S725_PIG	Uncharacterized protein OS=Sus scrofa GN=LOC100519968 PE=4 SV=2	1.23	0.298658	0.005426
35	tr|I3LLR3|I3LLR3_PIG	Uncharacterized protein OS=Sus scrofa GN=AP5S1 PE=4 SV=1	0.83	-0.268817	0.0007385
36	tr|I3LQS0|I3LQS0_PIG	Uncharacterized protein OS=Sus scrofa GN=HNRNPK PE=1 SV=1	1.21	0.275007	0.00738
37	tr|F1SER9|F1SER9_PIG	Uncharacterized protein OS=Sus scrofa GN=FAT1 PE=4 SV=2	1.25	0.321928	1.1e-06
38	tr|F1SUY7|F1SUY7_PIG	Uncharacterized protein OS=Sus scrofa GN=LOC100523131 PE=3 SV=2	1.47	0.555816	0.001496
39	tr|Q5J3Q4|Q5J3Q4_PIG	Single-minded 1 (Fragment) OS=Sus scrofa PE=4 SV=1	0.83	-0.268817	0.003482
40	tr|I3L9J1|I3L9J1_PIG	Uncharacterized protein OS=Sus scrofa GN=DMPK PE=4 SV=1	0.83	-0.268817	6.97e-10
41	tr|D0G6R8|D0G6R8_PIG	Phosphatidate cytidylyltransferase OS=Sus scrofa GN=CDS2 PE=2 SV=1	0.83	-0.268817	2.28e-06
42	tr|F1SKI0|F1SKI0_PIG	Uncharacterized protein OS=Sus scrofa PE=1 SV=2	0.83	-0.268817	2.58e-05
43	tr|F1RGJ0|F1RGJ0_PIG	Uncharacterized protein OS=Sus scrofa GN=LRRTM2 PE=4 SV=1	0.83	-0.268817	1.25e-05
44	tr|I3L590|I3L590_PIG	Phosphoinositide phospholipase C OS=Sus scrofa PE=4 SV=1	1.38	0.464668	0.003408
45	sp|Q29561|KCY_PIG	UMP-CMP kinase OS=Sus scrofa GN=CMPK1 PE=1 SV=1	1.24	0.31034	0.01386
46	tr|I3LV37|I3LV37_PIG	Uncharacterized protein OS=Sus scrofa PE=4 SV=1	0.83	-0.268817	0.0258
47	tr|F1RZN9|F1RZN9_PIG	Uncharacterized protein OS=Sus scrofa PE=4 SV=2	0.83	-0.268817	0.0001205
48	tr|F1SH50|F1SH50_PIG	Uncharacterized protein OS=Sus scrofa GN=TRIM59 PE=4 SV=1	0.83	-0.268817	0.001158
49	tr|F1SV51|F1SV51_PIG	Uncharacterized protein OS=Sus scrofa PE=4 SV=2	0.83	-0.268817	1.02e-05
50	tr|I3L837|I3L837_PIG	Uncharacterized protein OS=Sus scrofa PE=4 SV=1	1.27	0.344828	6.74e-08
51	tr|F1RHD5|F1RHD5_PIG	Uncharacterized protein OS=Sus scrofa PE=4 SV=2	0.83	-0.268817	2.43e-06
52	tr|I3LSU9|I3LSU9_PIG	Uncharacterized protein OS=Sus scrofa PE=4 SV=1	0.83	-0.268817	0.01364
53	tr|F1S962|F1S962_PIG	Uncharacterized protein OS=Sus scrofa GN=NR2F6 PE=3 SV=1	0.83	-0.268817	0.001459
54	tr|I3L7Y9|I3L7Y9_PIG	Uncharacterized protein OS=Sus scrofa PE=4 SV=1	1.43	0.516015	0.001059
55	tr|F1RW85|F1RW85_PIG	Uncharacterized protein OS=Sus scrofa GN=FAM171A1 PE=1 SV=2	1.36	0.443607	0.0001581
56	tr|F1RKH4|F1RKH4_PIG	Uncharacterized protein OS=Sus scrofa GN=HSPB8 PE=1 SV=1	0.83	-0.268817	0.005562
57	tr|I3LTD0|I3LTD0_PIG	Uncharacterized protein OS=Sus scrofa GN=LYVE1 PE=1 SV=1	0.83	-0.268817	0.0002264
58	tr|Q28936|Q28936_PIG	Fibrinogen A-alpha-chain (Fragment) OS=Sus scrofa PE=4 SV=1	0.83	-0.268817	0.000408
59	tr|F1RWS8|F1RWS8_PIG	Uncharacterized protein OS=Sus scrofa GN=SNRPA1 PE=1 SV=1	1.23	0.298658	0.0007335
60	tr|F1RJQ5|F1RJQ5_PIG	Uncharacterized protein OS=Sus scrofa GN=INTS9 PE=1 SV=2	1.34	0.422233	0.0003687
61	tr|F1RQU6|F1RQU6_PIG	Uncharacterized protein OS=Sus scrofa GN=CAPN11 PE=3 SV=2	1.45	0.536053	0.008953
62	tr|I3LHY0|I3LHY0_PIG	Uncharacterized protein OS=Sus scrofa PE=1 SV=1	1.22	0.286881	0.008172
63	sp|Q9BEC7|NPL_PIG	N-acetylneuraminate lyase OS=Sus scrofa GN=NPL PE=1 SV=1	1.24	0.31034	0.01057
64	tr|F1RVI4|F1RVI4_PIG	Phosphatidylinositol 5-phosphate 4-kinase type-2 alpha OS=Sus scrofa GN=PIP4K2A PE=1 SV=2	1.24	0.31034	0.0005625
65	tr|F1S7J6|F1S7J6_PIG	Uncharacterized protein OS=Sus scrofa GN=SAFB PE=1 SV=2	1.32	0.400538	0.01029
66	tr|F1RS05|F1RS05_PIG	Uncharacterized protein OS=Sus scrofa GN=ST6GALNAC6 PE=3 SV=2	1.38	0.464668	0.01973
67	tr|F1RZV1|F1RZV1_PIG	Uncharacterized protein OS=Sus scrofa GN=BAG2 PE=1 SV=1	0.83	-0.268817	1.65e-06
68	tr|F1RFT0|F1RFT0_PIG	Uncharacterized protein OS=Sus scrofa GN=GINS3 PE=4 SV=1	1.23	0.298658	0.02312
69	tr|F1RSD1|F1RSD1_PIG	Uncharacterized protein OS=Sus scrofa PE=1 SV=2	0.83	-0.268817	0.002414
70	tr|M3VH90|M3VH90_PIG	IWS1-like protein OS=Sus scrofa GN=IWS1 PE=2 SV=1	1.23	0.298658	8.18e-05
71	sp|Q6S4N2|HS71B_PIG	Heat shock 70kDa protein 1A OS=Sus scrofa GN=HSPA1A PE=3 SV=1	0.83	-0.268817	0.02055
72	tr|F1SA79|F1SA79_PIG	Uncharacterized protein OS=Sus scrofa GN=MAP2K7 PE=4 SV=1	0.83	-0.268817	0.0005511
73	tr|F1RQE9|F1RQE9_PIG	Uncharacterized protein OS=Sus scrofa GN=CYFIP2 PE=1 SV=2	1.27	0.344828	0.00036
74	tr|F1RMG2|F1RMG2_PIG	Uncharacterized protein OS=Sus scrofa GN=MPEG1 PE=4 SV=1	1.4	0.485427	0.004977
75	tr|F1SA62|F1SA62_PIG	Uncharacterized protein OS=Sus scrofa GN=NDUFA7 PE=1 SV=1	1.33	0.411426	0.001656
76	tr|F2Z5I0|F2Z5I0_PIG	Uncharacterized protein OS=Sus scrofa GN=GABARAPL2 PE=1 SV=1	1.35	0.432959	0.004354
77	tr|F1S3C1|F1S3C1_PIG	Uncharacterized protein OS=Sus scrofa GN=NSD1 PE=3 SV=2	0.82	-0.286304	0.0005983
78	tr|I3LUU4|I3LUU4_PIG	Uncharacterized protein OS=Sus scrofa GN=CEP135 PE=4 SV=1	0.82	-0.286304	0.0001978
79	tr|F1S614|F1S614_PIG	Uncharacterized protein OS=Sus scrofa GN=STRIP1 PE=1 SV=1	0.82	-0.286304	0.03838
80	tr|F1RST0|F1RST0_PIG	Uncharacterized protein OS=Sus scrofa GN=HSPH1 PE=1 SV=1	1.21	0.275007	0.03526
81	sp|P22412|DPEP1_PIG	Dipeptidase 1 OS=Sus scrofa GN=DPEP1 PE=1 SV=1	2.07	1.04963	0.0204
82	sp|Q5S1U1|HSPB1_PIG	Heat shock protein beta-1 OS=Sus scrofa GN=HSPB1 PE=2 SV=1	0.82	-0.286304	0.0002042
83	tr|F1SJU4|F1SJU4_PIG	Uncharacterized protein OS=Sus scrofa GN=PARVB PE=1 SV=2	0.82	-0.286304	2.73e-07
84	tr|I3LK70|I3LK70_PIG	Uncharacterized protein OS=Sus scrofa GN=SYF2 PE=1 SV=1	1.37	0.454176	0.0001755
85	tr|Q6DUB5|Q6DUB5_PIG	Peripherial benzodiazepine receptor transcript variant OS=Sus scrofa PE=2 SV=1	6.66	2.73552	0.004346
86	tr|I3LTR9|I3LTR9_PIG	Uncharacterized protein OS=Sus scrofa PE=1 SV=1	1.22	0.286881	0.0009392
87	tr|I3LKT2|I3LKT2_PIG	Uncharacterized protein OS=Sus scrofa PE=1 SV=1	0.82	-0.286304	9.23e-05
88	tr|F1SKG6|F1SKG6_PIG	Sodium/potassium-transporting ATPase subunit beta OS=Sus scrofa PE=1 SV=2	1.42	0.505891	0.01841
89	sp|Q08092|CNN1_PIG	Calponin-1 OS=Sus scrofa GN=CNN1 PE=2 SV=1	0.82	-0.286304	0.0001236
90	tr|F1RKZ6|F1RKZ6_PIG	Uncharacterized protein OS=Sus scrofa GN=USP7 PE=1 SV=2	1.22	0.286881	0.0008509
91	tr|B0LY42|B0LY42_PIG	CD147 OS=Sus scrofa PE=2 SV=1	0.82	-0.286304	0.0005709
92	tr|F1RYQ3|F1RYQ3_PIG	Blood vessel epicardial substance OS=Sus scrofa GN=BVES PE=4 SV=1	0.82	-0.286304	0.004258
93	tr|F1S156|F1S156_PIG	Uncharacterized protein OS=Sus scrofa GN=SYNPO2 PE=1 SV=2	0.82	-0.286304	2.87e-07
94	tr|F1S8U4|F1S8U4_PIG	Uncharacterized protein OS=Sus scrofa GN=LOC100152229 PE=1 SV=1	1.27	0.344828	0.001225
95	tr|F1ST46|F1ST46_PIG	Uncharacterized protein OS=Sus scrofa GN=MYO1G PE=1 SV=2	1.21	0.275007	0.00425
96	tr|F1SV41|F1SV41_PIG	Uncharacterized protein OS=Sus scrofa GN=INPP5B PE=4 SV=2	1.22	0.286881	0.001396
97	tr|I3LKB6|I3LKB6_PIG	Uncharacterized protein OS=Sus scrofa GN=FAAP100 PE=4 SV=1	0.82	-0.286304	0.003285
98	tr|F1RGD0|F1RGD0_PIG	Uncharacterized protein OS=Sus scrofa GN=RIC8A PE=4 SV=1	1.31	0.389567	0.003751
99	tr|I3L929|I3L929_PIG	Alcohol dehydrogenase [NADP(+)] OS=Sus scrofa GN=AKR1A1 PE=1 SV=1	1.33	0.411426	0.008976
100	tr|I3L5I4|I3L5I4_PIG	Uncharacterized protein OS=Sus scrofa PE=4 SV=1	1.26	0.333424	0.000739
101	tr|I3LKS8|I3LKS8_PIG	Uncharacterized protein OS=Sus scrofa PE=4 SV=1	1.34	0.422233	0.000831
102	sp|Q29350|U2AF1_PIG	Splicing factor U2AF 35 kDa subunit (Fragment) OS=Sus scrofa GN=U2AF1 PE=2 SV=3	1.46	0.545968	1.64e-06
103	tr|G8G223|G8G223_PIG	Coronin OS=Sus scrofa GN=coro1a PE=3 SV=1	1.36	0.443607	0.005405
104	tr|F1RG23|F1RG23_PIG	Uncharacterized protein OS=Sus scrofa GN=BMS1 PE=4 SV=2	1.37	0.454176	0.0004702
105	tr|H9BYW4|H9BYW4_PIG	ATP-citrate synthase OS=Sus scrofa GN=ACLY PE=2 SV=1	1.33	0.411426	0.001041
106	tr|F1RZD7|F1RZD7_PIG	Uncharacterized protein OS=Sus scrofa PE=4 SV=2	1.61	0.687061	0.001594
107	tr|D3K5L8|D3K5L8_PIG	MutL-like protein 1 OS=Sus scrofa GN=MLH1 PE=2 SV=1	1.36	0.443607	0.00569
108	tr|I3LS72|I3LS72_PIG	Uncharacterized protein OS=Sus scrofa PE=1 SV=1	0.82	-0.286304	0.005472
109	tr|F2Z5J7|F2Z5J7_PIG	Uncharacterized protein OS=Sus scrofa GN=ELOF1 PE=1 SV=1	1.25	0.321928	0.01309
110	tr|I3LI80|I3LI80_PIG	Uncharacterized protein OS=Sus scrofa GN=AVIL PE=1 SV=1	0.82	-0.286304	1.2e-05
111	tr|F1SCX5|F1SCX5_PIG	Uncharacterized protein OS=Sus scrofa GN=RPP30 PE=1 SV=1	1.21	0.275007	0.0002641
112	sp|Q5GN48|DMD_PIG	Dystrophin OS=Sus scrofa GN=DMD PE=1 SV=1	0.82	-0.286304	6.11e-07
113	tr|F1RL11|F1RL11_PIG	Uncharacterized protein OS=Sus scrofa PE=4 SV=2	0.82	-0.286304	0.006588
114	tr|F1RWL2|F1RWL2_PIG	Uncharacterized protein OS=Sus scrofa GN=MED1 PE=4 SV=1	1.4	0.485427	0.0003299
115	tr|I3L728|I3L728_PIG	Uncharacterized protein OS=Sus scrofa PE=1 SV=1	0.82	-0.286304	0.0003159
116	tr|F1RFA3|F1RFA3_PIG	Uncharacterized protein OS=Sus scrofa GN=RNPS1 PE=4 SV=2	1.49	0.575312	0.0001059
117	sp|P17741|HMGB2_PIG	High mobility group protein B2 OS=Sus scrofa GN=HMGB2 PE=1 SV=2	1.51	0.594549	0.01529
118	tr|F1RF28|F1RF28_PIG	Uncharacterized protein OS=Sus scrofa GN=THBS4 PE=1 SV=2	0.82	-0.286304	0.0001677
119	tr|I3LPB5|I3LPB5_PIG	Uncharacterized protein OS=Sus scrofa PE=1 SV=1	0.82	-0.286304	0.0001324
120	tr|F1RGW6|F1RGW6_PIG	Uncharacterized protein OS=Sus scrofa GN=TARBP1 PE=4 SV=2	1.28	0.356144	0.001416
121	tr|F2Z5Q9|F2Z5Q9_PIG	Uncharacterized protein OS=Sus scrofa GN=NCBP2 PE=4 SV=1	1.28	0.356144	0.0006103
122	tr|F1STC3|F1STC3_PIG	Uncharacterized protein OS=Sus scrofa PE=1 SV=2	0.82	-0.286304	0.003406
123	tr|B2DD01|B2DD01_PIG	Retinoic acid induced 14 OS=Sus scrofa GN=RAI14 PE=2 SV=1	2.86	1.51602	0.0001526
124	tr|I3L9W3|I3L9W3_PIG	Uncharacterized protein OS=Sus scrofa GN=OR10J1 PE=3 SV=1	1.47	0.555816	0.0002538
125	tr|F1S0R3|F1S0R3_PIG	Uncharacterized protein OS=Sus scrofa GN=RRM2B PE=4 SV=2	1.52	0.604071	0.001887
126	tr|F1SPE8|F1SPE8_PIG	Uncharacterized protein OS=Sus scrofa GN=HCLS1 PE=1 SV=1	1.58	0.659925	0.006934
127	tr|I3LFT8|I3LFT8_PIG	Uncharacterized protein OS=Sus scrofa GN=ANKRD6 PE=4 SV=1	1.4	0.485427	0.0004942
128	tr|I3LLA8|I3LLA8_PIG	Uncharacterized protein OS=Sus scrofa GN=SSRP1 PE=1 SV=1	1.26	0.333424	0.005704
129	tr|F1SC89|F1SC89_PIG	Uncharacterized protein OS=Sus scrofa GN=KIF11 PE=3 SV=1	0.82	-0.286304	0.00483
130	tr|A7E1T5|A7E1T5_PIG	Putative uncharacterized protein (Fragment) OS=Sus scrofa PE=2 SV=1	1.24	0.31034	0.02511
131	tr|I3LUM5|I3LUM5_PIG	Uncharacterized protein OS=Sus scrofa GN=TCF7 PE=4 SV=1	1.39	0.475085	0.0004331
132	tr|F1RL66|F1RL66_PIG	Uncharacterized protein OS=Sus scrofa GN=TCOF1 PE=1 SV=2	1.23	0.298658	0.0006491
133	tr|F1SUQ1|F1SUQ1_PIG	Putative lipoyltransferase 2, mitochondrial OS=Sus scrofa GN=LOC100739011 PE=3 SV=1	0.82	-0.286304	0.000813
134	tr|E1CAJ6|E1CAJ6_PIG	Protein disulfide isomerase P5 OS=Sus scrofa GN=pdi-p5 PE=1 SV=1	1.23	0.298658	0.001024
135	tr|F1S190|F1S190_PIG	Uncharacterized protein OS=Sus scrofa GN=PVRL4 PE=4 SV=2	0.82	-0.286304	6.41e-06
136	sp|P79385|MFGM_PIG	Lactadherin OS=Sus scrofa GN=MFGE8 PE=1 SV=2	1.22	0.286881	0.02685
137	tr|F1RS63|F1RS63_PIG	DNA-binding protein SATB OS=Sus scrofa GN=SATB1 PE=3 SV=1	1.29	0.367371	0.002101
138	tr|F1SKU5|F1SKU5_PIG	Uncharacterized protein OS=Sus scrofa GN=STRBP PE=1 SV=2	1.27	0.344828	0.001395
139	tr|F1RJB0|F1RJB0_PIG	Uncharacterized protein OS=Sus scrofa GN=ACTRT2 PE=1 SV=1	0.82	-0.286304	8.84e-07
140	tr|F1SNW1|F1SNW1_PIG	Uncharacterized protein OS=Sus scrofa GN=SEMA4F PE=4 SV=1	1.32	0.400538	0.006128
141	tr|F2Z5B7|F2Z5B7_PIG	40S ribosomal protein S27 OS=Sus scrofa GN=RPS27L PE=1 SV=1	1.32	0.400538	0.02227
142	tr|F1S759|F1S759_PIG	tRNA pseudouridine synthase OS=Sus scrofa GN=PUS3 PE=3 SV=1	0.82	-0.286304	0.004695
143	tr|Q95295|Q95295_PIG	Tryptophanyl-tRNA synthase (Fragment) OS=Sus scrofa PE=2 SV=1	1.22	0.286881	0.00252
144	tr|F1RHW4|F1RHW4_PIG	Uncharacterized protein OS=Sus scrofa GN=RRAS PE=1 SV=1	0.82	-0.286304	0.001244
145	sp|O97763|NPC2_PIG	Epididymal secretory protein E1 OS=Sus scrofa GN=NPC2 PE=1 SV=1	1.44	0.526069	0.003401
146	tr|Q95306|Q95306_PIG	Ros proto-oncogene tyrosine kinase (Fragment) OS=Sus scrofa PE=2 SV=1	1.37	0.454176	5.27e-07
147	tr|F1SNU4|F1SNU4_PIG	Uncharacterized protein OS=Sus scrofa GN=LOC100736951 PE=3 SV=1	0.82	-0.286304	0.002603
148	tr|I3LDN2|I3LDN2_PIG	Uncharacterized protein OS=Sus scrofa PE=4 SV=1	0.82	-0.286304	0.0003071
149	tr|I3LT61|I3LT61_PIG	Uncharacterized protein OS=Sus scrofa GN=TIMD4 PE=4 SV=1	2.06	1.04264	0.0001855
150	tr|I3LUN2|I3LUN2_PIG	Uncharacterized protein OS=Sus scrofa PE=1 SV=1	1.24	0.31034	3.88e-05
151	tr|I3LCG9|I3LCG9_PIG	Uncharacterized protein OS=Sus scrofa GN=AMPD3 PE=4 SV=1	1.21	0.275007	0.000458
152	tr|F1SKQ0|F1SKQ0_PIG	Uncharacterized protein OS=Sus scrofa GN=DDX17 PE=1 SV=2	1.23	0.298658	0.001738
153	tr|I3LA28|I3LA28_PIG	Uncharacterized protein OS=Sus scrofa GN=LOC100736585 PE=4 SV=1	0.82	-0.286304	0.0003522
154	sp|Q00655|KSYK_PIG	Tyrosine-protein kinase SYK OS=Sus scrofa GN=SYK PE=1 SV=1	1.37	0.454176	0.004383
155	tr|F1RQH7|F1RQH7_PIG	LIM and senescent cell antigen-like-containing domain protein OS=Sus scrofa GN=LIMS2 PE=1 SV=2	0.81	-0.304006	0.00066
156	tr|F1SQR0|F1SQR0_PIG	Uncharacterized protein OS=Sus scrofa GN=RBBP7 PE=1 SV=1	1.23	0.298658	0.001929
157	tr|F1RF47|F1RF47_PIG	Uncharacterized protein OS=Sus scrofa PE=4 SV=2	0.81	-0.304006	0.0001257
158	tr|F1RZR9|F1RZR9_PIG	Chloride intracellular channel protein OS=Sus scrofa GN=CLIC2 PE=1 SV=1	1.28	0.356144	0.002884
159	tr|B8Y4S4|B8Y4S4_PIG	Sarcoglycan beta OS=Sus scrofa PE=2 SV=1	0.81	-0.304006	0.0005542
160	sp|Q06A98|SRSF2_PIG	Serine/arginine-rich splicing factor 2 OS=Sus scrofa GN=SRSF2 PE=2 SV=1	1.43	0.516015	0.0006767
161	tr|F2Z5F1|F2Z5F1_PIG	Uncharacterized protein OS=Sus scrofa GN=SF3B6 PE=1 SV=1	1.24	0.31034	0.01204
162	tr|B1PMB0|B1PMB0_PIG	Liver fatty acid binding protein OS=Sus scrofa GN=FABP PE=2 SV=1	2.81	1.49057	0.02682
163	tr|F1SU23|F1SU23_PIG	Uncharacterized protein OS=Sus scrofa GN=C2orf40 PE=4 SV=1	1.45	0.536053	0.01072
164	tr|F1RFR2|F1RFR2_PIG	tRNA pseudouridine synthase OS=Sus scrofa GN=PUS1 PE=1 SV=2	1.21	0.275007	7.54e-06
165	tr|F2Z5V1|F2Z5V1_PIG	Uncharacterized protein OS=Sus scrofa GN=TMA7 PE=1 SV=1	1.46	0.545968	0.001572
166	tr|F1SCH1|F1SCH1_PIG	Uncharacterized protein OS=Sus scrofa GN=NDUFB7 PE=1 SV=2	1.26	0.333424	0.04306
167	tr|F1S938|F1S938_PIG	Uncharacterized protein OS=Sus scrofa GN=FCHO1 PE=4 SV=1	1.29	0.367371	0.01143
168	tr|F1RLR8|F1RLR8_PIG	Uncharacterized protein OS=Sus scrofa GN=GGT5 PE=1 SV=2	1.24	0.31034	0.003128
169	tr|F1RVK8|F1RVK8_PIG	Uncharacterized protein OS=Sus scrofa GN=LOC100737787 PE=4 SV=1	0.81	-0.304006	0.0002623
170	sp|Q29106|RSCA1_PIG	Regulatory solute carrier protein family 1 member 1 OS=Sus scrofa GN=RSC1A1 PE=2 SV=3	0.81	-0.304006	4.3e-05
171	tr|F1SL31|F1SL31_PIG	Uncharacterized protein OS=Sus scrofa GN=TAPBPL PE=1 SV=2	1.21	0.275007	1.92e-07
172	tr|B5U335|B5U335_PIG	Solute carrier family 30 (Zinc transporter), member 9 OS=Sus scrofa GN=SLC30A9 PE=1 SV=1	0.81	-0.304006	0.001389
173	tr|Q29274|Q29274_PIG	Orf protein (Fragment) OS=Sus scrofa GN=orf PE=2 SV=1	2.21	1.14405	0.009844
174	tr|F1SJU3|F1SJU3_PIG	Uncharacterized protein OS=Sus scrofa GN=PARVG PE=4 SV=1	1.21	0.275007	0.005537
175	tr|A0A0A7BZH3|A0A0A7BZH3_PIG	MHC class I antigen OS=Sus scrofa GN=SLA-1 PE=2 SV=1	3.37	1.75275	0.01574
176	tr|F1S7J3|F1S7J3_PIG	Uncharacterized protein OS=Sus scrofa PE=4 SV=2	1.33	0.411426	0.01119
177	tr|F1SV44|F1SV44_PIG	Ferritin OS=Sus scrofa PE=3 SV=1	0.81	-0.304006	0.0001479
178	tr|I3LK33|I3LK33_PIG	Ribosomal protein L15 OS=Sus scrofa GN=LOC100620439 PE=1 SV=1	1.3	0.378512	0.02215
179	tr|F1RR69|F1RR69_PIG	Uncharacterized protein OS=Sus scrofa PE=1 SV=1	1.38	0.464668	0.00468
180	tr|F1RQH2|F1RQH2_PIG	Uncharacterized protein OS=Sus scrofa GN=PRPF40A PE=1 SV=2	1.21	0.275007	0.00288
181	tr|F1SHX3|F1SHX3_PIG	Uncharacterized protein OS=Sus scrofa GN=RIF1 PE=4 SV=2	1.31	0.389567	0.0002461
182	tr|F1RVD1|F1RVD1_PIG	Uncharacterized protein OS=Sus scrofa PE=1 SV=1	1.27	0.344828	0.006159
183	tr|K7GMW0|K7GMW0_PIG	Uncharacterized protein (Fragment) OS=Sus scrofa GN=PTPRC PE=1 SV=1	1.32	0.400538	0.004219
184	tr|F1SF95|F1SF95_PIG	Peptidyl-prolyl cis-trans isomerase OS=Sus scrofa GN=PPIH PE=1 SV=1	1.21	0.275007	0.0002432
185	tr|F1S6D0|F1S6D0_PIG	Uncharacterized protein OS=Sus scrofa GN=NTM PE=1 SV=2	0.81	-0.304006	0.000654
186	tr|L8B0V6|L8B0V6_PIG	IgG heavy chain OS=Sus scrofa GN=IGHG PE=2 SV=1	1.28	0.356144	0.01773
187	tr|E5GAJ0|E5GAJ0_PIG	KIAA0226 protein transcript variant 2 OS=Sus scrofa GN=RUBCN PE=4 SV=1	1.5	0.584963	0.02436
188	tr|I3LSI7|I3LSI7_PIG	Uncharacterized protein OS=Sus scrofa GN=POLR2E PE=3 SV=1	1.22	0.286881	0.003894
189	tr|F1SV88|F1SV88_PIG	Uncharacterized protein OS=Sus scrofa GN=LOC100628001 PE=1 SV=1	1.23	0.298658	0.02693
190	tr|B2CCY7|B2CCY7_PIG	Nuclear matrix protein 200 OS=Sus scrofa GN=PRPF19 PE=1 SV=1	1.25	0.321928	0.0004765
191	tr|F1SP73|F1SP73_PIG	Uncharacterized protein OS=Sus scrofa PE=4 SV=2	1.25	0.321928	0.02059
192	tr|F1SJX5|F1SJX5_PIG	Uncharacterized protein OS=Sus scrofa GN=CIB1 PE=1 SV=2	1.22	0.286881	0.001207
193	tr|J9S2W1|J9S2W1_PIG	Sialoadhesin OS=Sus scrofa PE=2 SV=1	1.32	0.400538	0.02466
194	tr|F1SUH2|F1SUH2_PIG	Uncharacterized protein OS=Sus scrofa PE=1 SV=2	1.28	0.356144	0.0002158
195	tr|F1RPD4|F1RPD4_PIG	Uncharacterized protein OS=Sus scrofa GN=LOC100620271 PE=1 SV=2	0.81	-0.304006	5.85e-05
196	tr|Q6JHY5|Q6JHY5_PIG	MHC class II antigen (Fragment) OS=Sus scrofa GN=SLA-DQB1 PE=2 SV=1	1.81	0.85599	0.03815
197	tr|F1RQG4|F1RQG4_PIG	Uncharacterized protein OS=Sus scrofa GN=SLC14A2 PE=4 SV=1	0.81	-0.304006	5.28e-06
198	tr|K9J6H8|K9J6H8_PIG	Alpha-2-macroglobulin OS=Sus scrofa GN=A2M PE=2 SV=1	0.81	-0.304006	0.0008602
199	sp|P26234|VINC_PIG	Vinculin OS=Sus scrofa GN=VCL PE=1 SV=4	0.81	-0.304006	0.02739
200	tr|K9IVJ2|K9IVJ2_PIG	Minor histocompatibility protein HA-1 OS=Sus scrofa GN=HMHA1 PE=2 SV=1	1.28	0.356144	0.01173
201	tr|F1S557|F1S557_PIG	Uncharacterized protein OS=Sus scrofa PE=1 SV=1	0.81	-0.304006	0.003347
202	tr|I3LPB8|I3LPB8_PIG	Uncharacterized protein OS=Sus scrofa GN=SRM PE=1 SV=1	1.27	0.344828	0.001789
203	tr|F1S288|F1S288_PIG	Uncharacterized protein OS=Sus scrofa GN=SNTB1 PE=1 SV=2	0.81	-0.304006	0.003454
204	tr|K7GP49|K7GP49_PIG	Uncharacterized protein OS=Sus scrofa GN=MCAM PE=1 SV=1	0.81	-0.304006	1.44e-06
205	tr|F1SFE2|F1SFE2_PIG	Uncharacterized protein OS=Sus scrofa GN=LOC100154173 PE=1 SV=2	0.81	-0.304006	4.45e-06
206	tr|I3LRF8|I3LRF8_PIG	Uncharacterized protein OS=Sus scrofa GN=PCBP3 PE=1 SV=1	1.44	0.526069	5.52e-06
207	tr|F1RZH1|F1RZH1_PIG	Uncharacterized protein OS=Sus scrofa GN=MYZAP PE=1 SV=2	0.81	-0.304006	0.0004349
208	tr|F1SDI9|F1SDI9_PIG	Uncharacterized protein OS=Sus scrofa GN=DPYSL4 PE=1 SV=2	0.81	-0.304006	4.04e-05
209	tr|F1SPJ4|F1SPJ4_PIG	Uncharacterized protein OS=Sus scrofa GN=ORMDL2 PE=4 SV=1	0.81	-0.304006	0.003344
210	tr|F1SBY8|F1SBY8_PIG	Uncharacterized protein OS=Sus scrofa GN=CROT PE=3 SV=1	1.21	0.275007	0.001761
211	tr|F1RJY9|F1RJY9_PIG	Uncharacterized protein OS=Sus scrofa GN=CD48 PE=1 SV=1	1.26	0.333424	0.02927
212	tr|I3L650|I3L650_PIG	Uncharacterized protein OS=Sus scrofa GN=CALD1 PE=1 SV=1	0.81	-0.304006	0.02803
213	tr|F1SRZ9|F1SRZ9_PIG	Uncharacterized protein OS=Sus scrofa PE=4 SV=2	0.81	-0.304006	9.3e-05
214	tr|F1SQI6|F1SQI6_PIG	Uncharacterized protein OS=Sus scrofa GN=STON1 PE=1 SV=2	0.81	-0.304006	0.0001218
215	tr|F1RSE7|F1RSE7_PIG	Uncharacterized protein OS=Sus scrofa GN=MCM4 PE=1 SV=2	1.23	0.298658	0.01009
216	tr|F1RL99|F1RL99_PIG	DNA ligase OS=Sus scrofa GN=LIG1 PE=3 SV=1	1.33	0.411426	0.004297
217	sp|P62279|RS13_PIG	40S ribosomal protein S13 (Fragment) OS=Sus scrofa GN=RPS13 PE=2 SV=2	1.33	0.411426	0.002338
218	tr|B2ZFN7|B2ZFN7_PIG	Actin (Fragment) OS=Sus scrofa PE=2 SV=1	1.38	0.464668	0.002184
219	tr|I3LKZ3|I3LKZ3_PIG	Uncharacterized protein OS=Sus scrofa GN=NUDT1 PE=1 SV=1	1.37	0.454176	0.009918
220	tr|K7GRL4|K7GRL4_PIG	Mediator complex subunit 14 OS=Sus scrofa GN=MED14 PE=2 SV=1	1.26	0.333424	0.0148
221	tr|F1SL99|F1SL99_PIG	Uncharacterized protein OS=Sus scrofa GN=PTGES3 PE=1 SV=3	1.39	0.475085	0.005503
222	tr|M3VH65|M3VH65_PIG	Mitochondrial mitofusin 1 OS=Sus scrofa GN=MFN1 PE=2 SV=1	1.22	0.286881	0.0002055
223	tr|Q765P8|Q765P8_PIG	Prostaglandin D synthase (Fragment) OS=Sus scrofa GN=pgds PE=2 SV=1	0.81	-0.304006	0.0001167
224	tr|F1S8U2|F1S8U2_PIG	Uncharacterized protein OS=Sus scrofa GN=BTRC PE=4 SV=2	1.21	0.275007	0.01448
225	tr|F1S2I0|F1S2I0_PIG	Uncharacterized protein OS=Sus scrofa GN=POC5 PE=4 SV=1	1.28	0.356144	0.03192
226	tr|I3LPN0|I3LPN0_PIG	Tryptase OS=Sus scrofa GN=MCT7 PE=3 SV=1	0.81	-0.304006	0.0007204
227	tr|A0A0H5AX08|A0A0H5AX08_PIG	Caspase recruitment domain family, member 9 OS=Sus scrofa GN=CARD9 PE=2 SV=1	1.21	0.275007	0.001123
228	tr|K9J4T7|K9J4T7_PIG	Vinexin OS=Sus scrofa GN=SORBS3 PE=2 SV=1	0.81	-0.304006	0.0001209
229	tr|F1RT71|F1RT71_PIG	Cholesterol 7-alpha-monooxygenase OS=Sus scrofa GN=CYP7A1 PE=3 SV=1	0.81	-0.304006	7.41e-05
230	tr|F1SBT6|F1SBT6_PIG	Uncharacterized protein OS=Sus scrofa GN=KHSRP PE=1 SV=2	1.23	0.298658	0.0001508
231	tr|F1SPN1|F1SPN1_PIG	Peptidylprolyl isomerase OS=Sus scrofa GN=FKBP11 PE=1 SV=1	1.21	0.275007	0.001427
232	tr|F1SBG3|F1SBG3_PIG	Uncharacterized protein OS=Sus scrofa GN=BLNK PE=4 SV=1	1.28	0.356144	0.0417
233	tr|F1SV67|F1SV67_PIG	Uncharacterized protein OS=Sus scrofa GN=DNAJC8 PE=4 SV=2	1.22	0.286881	0.01225
234	tr|F1RGG8|F1RGG8_PIG	Uncharacterized protein OS=Sus scrofa GN=MZB1 PE=1 SV=1	1.23	0.298658	0.01927
235	tr|I3L8C6|I3L8C6_PIG	Uncharacterized protein OS=Sus scrofa PE=4 SV=1	1.29	0.367371	0.04927
236	tr|I3LJT1|I3LJT1_PIG	Uncharacterized protein OS=Sus scrofa PE=1 SV=1	0.8	-0.321928	0.01162
237	tr|I3LI59|I3LI59_PIG	RNA-binding protein 8A OS=Sus scrofa GN=RBM8A PE=1 SV=1	1.24	0.31034	5.69e-05
238	tr|F1RQ91|F1RQ91_PIG	40S ribosomal protein S4 OS=Sus scrofa GN=RPS4X PE=1 SV=2	1.25	0.321928	0.002832
239	tr|A9NJG8|A9NJG8_PIG	Monocarboxylate transporter 1 (Fragment) OS=Sus scrofa GN=SLC16A1 PE=2 SV=1	0.8	-0.321928	2.27e-05
240	tr|I3LIQ9|I3LIQ9_PIG	Uncharacterized protein OS=Sus scrofa PE=1 SV=1	0.8	-0.321928	2.67e-05
241	tr|F1SB61|F1SB61_PIG	Uncharacterized protein OS=Sus scrofa GN=WTAP PE=1 SV=1	1.27	0.344828	0.004999
242	tr|I3L7R0|I3L7R0_PIG	Uncharacterized protein OS=Sus scrofa GN=EHD3 PE=1 SV=1	1.4	0.485427	0.007074
243	tr|F1STR6|F1STR6_PIG	Uncharacterized protein OS=Sus scrofa GN=NUDC PE=1 SV=1	1.24	0.31034	0.006493
244	tr|F2Z572|F2Z572_PIG	Uncharacterized protein OS=Sus scrofa GN=PRPS1 PE=1 SV=1	1.42	0.505891	0.001983
245	tr|I3LGV4|I3LGV4_PIG	Uncharacterized protein OS=Sus scrofa GN=NDC1 PE=4 SV=1	1.26	0.333424	0.0119
246	tr|F1SBS9|F1SBS9_PIG	Uncharacterized protein OS=Sus scrofa GN=DENND1C PE=4 SV=2	1.3	0.378512	0.001197
247	tr|D6QZ31|D6QZ31_PIG	Selenoprotein H OS=Sus scrofa GN=SELH PE=2 SV=1	1.35	0.432959	0.0002604
248	tr|B7TJ16|B7TJ16_PIG	Remodeling and spacing factor 1 OS=Sus scrofa GN=Rsf-1 PE=2 SV=1	1.27	0.344828	0.009949
249	tr|Q1W0Y0|Q1W0Y0_PIG	Cytochrome c oxidase subunit VIIc (Fragment) OS=Sus scrofa PE=4 SV=1	1.32	0.400538	0.04755
250	tr|I3LRP5|I3LRP5_PIG	Uncharacterized protein OS=Sus scrofa GN=TMEM256 PE=1 SV=1	1.22	0.286881	0.009015
251	tr|F1S8T7|F1S8T7_PIG	Uncharacterized protein OS=Sus scrofa GN=NPM3 PE=4 SV=1	1.4	0.485427	0.003962
252	tr|F1S419|F1S419_PIG	Uncharacterized protein OS=Sus scrofa GN=LOC100512659 PE=1 SV=2	1.21	0.275007	0.000517
253	sp|A1DWM3|MFSD6_PIG	Major facilitator superfamily domain-containing protein 6 OS=Sus scrofa GN=MFSD6 PE=2 SV=1	1.44	0.526069	0.0007832
254	tr|F2Z5K2|F2Z5K2_PIG	Proteasome subunit alpha type OS=Sus scrofa GN=PSMA5 PE=1 SV=1	1.22	0.286881	2.4e-06
255	tr|I3LFP9|I3LFP9_PIG	Uncharacterized protein OS=Sus scrofa GN=TTC9C PE=4 SV=1	0.8	-0.321928	0.0006292
256	tr|F1S7R8|F1S7R8_PIG	Uncharacterized protein OS=Sus scrofa GN=STXBP5 PE=1 SV=2	0.8	-0.321928	9.53e-05
257	tr|I3LD72|I3LD72_PIG	Uncharacterized protein OS=Sus scrofa GN=EHD2 PE=1 SV=1	0.8	-0.321928	0.04005
258	tr|I3LH91|I3LH91_PIG	Uncharacterized protein OS=Sus scrofa PE=1 SV=1	0.8	-0.321928	8.27e-07
259	tr|F1RFZ5|F1RFZ5_PIG	Uncharacterized protein OS=Sus scrofa GN=GNPTG PE=4 SV=2	0.8	-0.321928	0.0002985
260	tr|F1RQN3|F1RQN3_PIG	Fibroblast growth factor OS=Sus scrofa PE=1 SV=1	0.8	-0.321928	0.000201
261	tr|I3L6K8|I3L6K8_PIG	Uncharacterized protein OS=Sus scrofa PE=4 SV=1	0.8	-0.321928	0.01622
262	tr|I3LMN2|I3LMN2_PIG	Uncharacterized protein OS=Sus scrofa GN=LAMP3 PE=1 SV=1	1.43	0.516015	0.01154
263	tr|Q1W6C6|Q1W6C6_PIG	MHC class II antigen DM OS=Sus scrofa GN=SLA-DMB PE=2 SV=1	1.64	0.713696	0.001801
264	tr|A5PEZ3|A5PEZ3_PIG	Dom-3 homolog Z (C. elegans) OS=Sus scrofa GN=DOM3Z PE=2 SV=1	1.21	0.275007	0.002125
265	tr|F1S8X7|F1S8X7_PIG	Uncharacterized protein OS=Sus scrofa GN=PI4K2A PE=1 SV=1	1.22	0.286881	0.0004514
266	tr|F1SV40|F1SV40_PIG	Uncharacterized protein OS=Sus scrofa GN=SF3A3 PE=1 SV=1	1.26	0.333424	0.006099
267	tr|I3LGG0|I3LGG0_PIG	Uncharacterized protein OS=Sus scrofa PE=4 SV=1	1.28	0.356144	0.01817
268	tr|Q4ZJG0|Q4ZJG0_PIG	MHC class II antigen OS=Sus scrofa GN=SLA-DQA PE=2 SV=1	1.89	0.918386	0.01884
269	tr|F1SMF6|F1SMF6_PIG	Uncharacterized protein OS=Sus scrofa GN=ITGA1 PE=1 SV=2	0.8	-0.321928	0.01109
270	tr|F2Z5L8|F2Z5L8_PIG	Uncharacterized protein OS=Sus scrofa GN=PABPN1 PE=1 SV=1	1.23	0.298658	0.003316
271	tr|Q9TV77|Q9TV77_PIG	130 kDa regulatory subunit of myosin phosphatase (Fragment) OS=Sus scrofa PE=2 SV=1	0.8	-0.321928	7.64e-06
272	tr|A5D9K5|A5D9K5_PIG	Major histocompatibility complex, class II, DO alpha OS=Sus scrofa GN=SLA-DOA PE=3 SV=1	1.54	0.62293	0.000963
273	tr|M3TYM9|M3TYM9_PIG	Dedicator of cytokinesis 8 tv1 OS=Sus scrofa GN=DOCK8 PE=2 SV=1	1.23	0.298658	0.001668
274	tr|Q06AA7|Q06AA7_PIG	TRA2B OS=Sus scrofa PE=2 SV=1	1.25	0.321928	0.001428
275	tr|K7GNN3|K7GNN3_PIG	Uncharacterized protein OS=Sus scrofa GN=MAP3K8 PE=4 SV=1	0.8	-0.321928	4.46e-05
276	tr|K7GR94|K7GR94_PIG	Uncharacterized protein (Fragment) OS=Sus scrofa GN=PVR PE=1 SV=1	1.38	0.464668	0.007054
277	tr|F1SM44|F1SM44_PIG	Uncharacterized protein OS=Sus scrofa GN=INPP5D PE=4 SV=2	1.27	0.344828	0.005502
278	tr|I3L813|I3L813_PIG	Proliferating cell nuclear antigen OS=Sus scrofa GN=PCNA PE=1 SV=1	1.42	0.505891	0.008552
279	tr|A5GFX7|A5GFX7_PIG	Cathepsin Z OS=Sus scrofa GN=CTSZ PE=1 SV=1	1.37	0.454176	0.0006573
280	tr|F1RN38|F1RN38_PIG	Uncharacterized protein OS=Sus scrofa PE=3 SV=2	1.41	0.495695	0.0002673
281	tr|F1SLF7|F1SLF7_PIG	Uncharacterized protein OS=Sus scrofa GN=FBXO41 PE=1 SV=1	0.8	-0.321928	0.0001992
282	tr|Q95278|Q95278_PIG	Mitochondrial 2-oxoglutarate/malate carrier protein (Fragment) OS=Sus scrofa PE=2 SV=1	1.28	0.356144	0.01438
283	tr|F1RNP6|F1RNP6_PIG	Uncharacterized protein OS=Sus scrofa GN=CAMKK2 PE=4 SV=1	0.8	-0.321928	0.0004149
284	tr|F1RWC4|F1RWC4_PIG	Uncharacterized protein OS=Sus scrofa GN=EPC1 PE=4 SV=2	1.24	0.31034	2.03e-05
285	tr|C3VPJ5|C3VPJ5_PIG	Claudin OS=Sus scrofa GN=CLDN3 PE=2 SV=1	0.8	-0.321928	1.88e-07
286	tr|F1RL39|F1RL39_PIG	Uncharacterized protein OS=Sus scrofa GN=CABIN1 PE=4 SV=2	1.25	0.321928	0.002069
287	tr|F1SI65|F1SI65_PIG	Uncharacterized protein OS=Sus scrofa GN=MAP1A PE=1 SV=2	0.8	-0.321928	0.02677
288	tr|F1S3I9|F1S3I9_PIG	Uncharacterized protein OS=Sus scrofa GN=ACOT4 PE=1 SV=2	0.8	-0.321928	3.32e-05
289	tr|F1S475|F1S475_PIG	Phosphoinositide phospholipase C OS=Sus scrofa PE=1 SV=2	1.32	0.400538	0.005357
290	tr|F1SBL0|F1SBL0_PIG	Phosphoinositide phospholipase C OS=Sus scrofa GN=PLCB4 PE=1 SV=2	0.8	-0.321928	0.0003529
291	tr|F1RZT2|F1RZT2_PIG	Uncharacterized protein OS=Sus scrofa GN=PFDN6 PE=1 SV=1	1.3	0.378512	0.001621
292	tr|F1RJJ2|F1RJJ2_PIG	Uncharacterized protein OS=Sus scrofa GN=TYW1 PE=4 SV=2	1.22	0.286881	3.21e-05
293	tr|I3LEX0|I3LEX0_PIG	40S ribosomal protein S9 OS=Sus scrofa GN=RPS9 PE=1 SV=1	1.22	0.286881	0.004221
294	tr|Q95JA1|Q95JA1_PIG	Integrin alpha 1 subunit (Fragment) OS=Sus scrofa PE=2 SV=1	0.8	-0.321928	0.009148
295	tr|F1SST9|F1SST9_PIG	Uncharacterized protein OS=Sus scrofa GN=PIKFYVE PE=4 SV=2	0.8	-0.321928	3.58e-07
296	tr|T2HFS2|T2HFS2_PIG	SLA-2 protein (Fragment) OS=Sus scrofa GN=SLA-2 PE=2 SV=1	0.8	-0.321928	0.01333
297	tr|F1RKE4|F1RKE4_PIG	Uncharacterized protein OS=Sus scrofa GN=LOC100738785 PE=4 SV=2	1.22	0.286881	0.008931
298	tr|F1SFD0|F1SFD0_PIG	Uncharacterized protein OS=Sus scrofa GN=KRIT1 PE=4 SV=1	2.26	1.17632	0.0009053
299	tr|F1RJ89|F1RJ89_PIG	Uncharacterized protein OS=Sus scrofa GN=RGCC PE=1 SV=2	1.33	0.411426	0.01677
300	tr|F1REW6|F1REW6_PIG	Uncharacterized protein OS=Sus scrofa GN=ZCCHC8 PE=4 SV=2	1.25	0.321928	0.0007228
301	sp|Q29125|ELAF_PIG	Elafin OS=Sus scrofa PE=2 SV=1	1.55	0.632268	0.0001297
302	tr|K7GLZ2|K7GLZ2_PIG	Uncharacterized protein (Fragment) OS=Sus scrofa GN=PELI3 PE=4 SV=1	0.8	-0.321928	0.005939
303	tr|F2Z5H8|F2Z5H8_PIG	Transcription factor BTF3 OS=Sus scrofa GN=BTF3 PE=1 SV=2	1.27	0.344828	0.007869
304	tr|F1RHM8|F1RHM8_PIG	Uncharacterized protein OS=Sus scrofa GN=RANBP1 PE=1 SV=1	1.3	0.378512	0.000587
305	tr|F1RUY8|F1RUY8_PIG	Uncharacterized protein OS=Sus scrofa GN=TBC1D10C PE=4 SV=1	1.25	0.321928	6.67e-05
306	tr|F1RRZ3|F1RRZ3_PIG	Uncharacterized protein OS=Sus scrofa PE=4 SV=2	1.27	0.344828	0.005193
307	tr|A5GHK9|A5GHK9_PIG	Tyrosine-protein phosphatase non-receptor type OS=Sus scrofa GN=PTPN1 PE=3 SV=1	1.24	0.31034	0.009682
308	sp|P08419|CEL2A_PIG	Chymotrypsin-like elastase family member 2A OS=Sus scrofa GN=CELA2A PE=1 SV=1	0.8	-0.321928	9.25e-05
309	tr|F1SQ30|F1SQ30_PIG	Uncharacterized protein OS=Sus scrofa GN=LOC106507519 PE=1 SV=1	1.22	0.286881	0.03068
310	sp|Q1RPP5|S22A7_PIG	Solute carrier family 22 member 7 OS=Sus scrofa GN=SLC22A7 PE=2 SV=1	0.8	-0.321928	1.15e-05
311	tr|B7SU41|B7SU41_PIG	Methionine adenosyltransferase 2beta OS=Sus scrofa GN=MAT2beta PE=2 SV=1	1.28	0.356144	2.49e-05
312	tr|K7GS06|K7GS06_PIG	Uncharacterized protein OS=Sus scrofa GN=FHL1 PE=1 SV=1	0.8	-0.321928	0.001253
313	tr|F1SGT1|F1SGT1_PIG	Uncharacterized protein OS=Sus scrofa GN=EHF PE=3 SV=1	0.8	-0.321928	6.06e-06
314	tr|F1SUQ8|F1SUQ8_PIG	Uncharacterized protein OS=Sus scrofa GN=RCC2 PE=1 SV=1	1.28	0.356144	0.00181
315	sp|Q007T2|CDC42_PIG	Cell division control protein 42 homolog OS=Sus scrofa GN=CDC42 PE=2 SV=2	1.24	0.31034	0.002584
316	tr|F1RFR7|F1RFR7_PIG	Uncharacterized protein OS=Sus scrofa GN=C12H17orf49 PE=1 SV=1	1.21	0.275007	0.008834
317	tr|F1SVA6|F1SVA6_PIG	Uncharacterized protein OS=Sus scrofa GN=SNRNP40 PE=1 SV=2	1.27	0.344828	7.78e-05
318	tr|Q2XQY5|Q2XQY5_PIG	Tropomyosin 3 OS=Sus scrofa GN=tpm3 PE=2 SV=1	1.38	0.464668	0.004808
319	tr|F1S9U0|F1S9U0_PIG	Uncharacterized protein OS=Sus scrofa GN=HAUS8 PE=4 SV=2	1.43	0.516015	3.39e-05
320	tr|F2Z5K6|F2Z5K6_PIG	60S ribosomal protein L36 OS=Sus scrofa GN=RPL36 PE=1 SV=1	1.22	0.286881	0.03077
321	tr|F1RX97|F1RX97_PIG	Uncharacterized protein OS=Sus scrofa GN=MRPS28 PE=4 SV=2	1.24	0.31034	0.0009348
322	tr|M3VHA7|M3VHA7_PIG	WD repeat domain 81 OS=Sus scrofa GN=WDR81 PE=2 SV=1	1.31	0.389567	1.45e-05
323	tr|K7GK92|K7GK92_PIG	Uncharacterized protein OS=Sus scrofa GN=CD79B PE=4 SV=1	1.88	0.910733	0.005659
324	tr|Q5DLX8|Q5DLX8_PIG	MHC class II antigen (Fragment) OS=Sus scrofa GN=SLA-DQB PE=4 SV=1	1.87	0.903038	0.0008345
325	tr|F1RPW3|F1RPW3_PIG	Uncharacterized protein OS=Sus scrofa GN=SELP PE=4 SV=2	1.27	0.344828	0.002365
326	tr|F1RYN1|F1RYN1_PIG	Uncharacterized protein OS=Sus scrofa GN=TNFAIP8L3 PE=4 SV=2	1.25	0.321928	0.003675
327	tr|F1RXT8|F1RXT8_PIG	Uncharacterized protein OS=Sus scrofa GN=NCAPH2 PE=4 SV=2	0.8	-0.321928	0.0005303
328	tr|F1SQ89|F1SQ89_PIG	Uncharacterized protein OS=Sus scrofa GN=CAND2 PE=1 SV=1	0.8	-0.321928	5.46e-05
329	tr|F1S1X1|F1S1X1_PIG	Uncharacterized protein OS=Sus scrofa GN=SPG21 PE=4 SV=1	1.26	0.333424	9.88e-06
330	tr|I3L6P1|I3L6P1_PIG	Uncharacterized protein OS=Sus scrofa GN=MRFAP1 PE=4 SV=1	1.29	0.367371	0.02426
331	tr|A5D9L1|A5D9L1_PIG	Major histocompatibility complex, class II, DM alpha (Fragment) OS=Sus scrofa GN=SLA-DMA PE=4 SV=1	1.6	0.678072	0.003265
332	tr|B6DU39|B6DU39_PIG	MHC class II antigen (Fragment) OS=Sus scrofa GN=SLA-DRB1 PE=4 SV=1	1.49	0.575312	0.001857
333	tr|Q7JFN3|Q7JFN3_PIG	Calcium/calmodulin-dependent protein kinase II isoform gamma-C protein kinase II OS=Sus scrofa GN=CAMK2G PE=1 SV=1	0.8	-0.321928	8.04e-05
334	tr|F1S9U7|F1S9U7_PIG	Uncharacterized protein OS=Sus scrofa GN=SIN3B PE=4 SV=2	0.8	-0.321928	0.00863
335	tr|F1S8I4|F1S8I4_PIG	Uncharacterized protein OS=Sus scrofa GN=MOB3A PE=4 SV=2	1.46	0.545968	0.002927
336	tr|F1RST5|F1RST5_PIG	Arachidonate 5-lipoxygenase-activating protein OS=Sus scrofa GN=ALOX5AP PE=1 SV=2	0.79	-0.340075	0.0008003
337	tr|I3L9A3|I3L9A3_PIG	Caspase OS=Sus scrofa GN=CASP9 PE=3 SV=1	1.26	0.333424	0.0003622
338	tr|F1SAQ9|F1SAQ9_PIG	Uncharacterized protein OS=Sus scrofa GN=GSKIP PE=4 SV=1	1.25	0.321928	0.01158
339	tr|F1RS76|F1RS76_PIG	Uncharacterized protein OS=Sus scrofa GN=LOC100737431 PE=1 SV=2	1.23	0.298658	0.03097
340	tr|F1SI55|F1SI55_PIG	Basic leucine zipper and W2 domain-containing protein 1 OS=Sus scrofa GN=BZW1 PE=1 SV=2	1.27	0.344828	0.003715
341	tr|I3LF44|I3LF44_PIG	Uncharacterized protein OS=Sus scrofa GN=CPPED1 PE=1 SV=1	1.35	0.432959	0.0009122
342	tr|K7GNF5|K7GNF5_PIG	Uncharacterized protein (Fragment) OS=Sus scrofa GN=SDC1 PE=1 SV=1	1.34	0.422233	0.01385
343	tr|F1SV94|F1SV94_PIG	Tyrosine-protein kinase OS=Sus scrofa GN=LCK PE=3 SV=2	1.22	0.286881	0.01865
344	tr|I3LEN7|I3LEN7_PIG	Uncharacterized protein OS=Sus scrofa GN=ALDH1L1 PE=1 SV=1	0.79	-0.340075	6.68e-06
345	tr|F1RKV7|F1RKV7_PIG	Cytokine receptor-like factor 3 OS=Sus scrofa GN=CRLF3 PE=1 SV=2	1.42	0.505891	0.003953
346	tr|Q95304|Q95304_PIG	Profilin protein (Fragment) OS=Sus scrofa GN=profilin PE=2 SV=1	0.79	-0.340075	0.00116
347	tr|F1SFQ4|F1SFQ4_PIG	Uncharacterized protein OS=Sus scrofa GN=PCBP2 PE=1 SV=2	1.31	0.389567	0.0001786
348	tr|F1SJ21|F1SJ21_PIG	Uncharacterized protein OS=Sus scrofa GN=LOC100517372 PE=1 SV=2	0.79	-0.340075	8.53e-06
349	tr|F1RX99|F1RX99_PIG	Uncharacterized protein OS=Sus scrofa GN=TPD52 PE=1 SV=2	1.23	0.298658	1.34e-06
350	tr|F1RK32|F1RK32_PIG	Uncharacterized protein OS=Sus scrofa GN=CCDC70 PE=4 SV=1	0.79	-0.340075	4.28e-05
351	tr|I3LKA3|I3LKA3_PIG	Tyrosine-protein phosphatase non-receptor type OS=Sus scrofa GN=PTPN6 PE=1 SV=1	1.33	0.411426	0.0009513
352	tr|I3L5H9|I3L5H9_PIG	Uncharacterized protein OS=Sus scrofa GN=PLEKHG3 PE=4 SV=1	1.32	0.400538	0.0001556
353	tr|F1SEN8|F1SEN8_PIG	Uncharacterized protein OS=Sus scrofa GN=LDB3 PE=1 SV=2	0.79	-0.340075	9.82e-07
354	tr|I3LIQ3|I3LIQ3_PIG	Uncharacterized protein OS=Sus scrofa PE=4 SV=1	1.25	0.321928	0.01022
355	tr|F1S2M5|F1S2M5_PIG	Olfactory receptor OS=Sus scrofa GN=LOC100738043 PE=3 SV=2	1.39	0.475085	1.54e-05
356	tr|F1RXC0|F1RXC0_PIG	Uncharacterized protein OS=Sus scrofa GN=CA13 PE=1 SV=1	1.23	0.298658	0.02028
357	tr|F1RJD0|F1RJD0_PIG	Uncharacterized protein OS=Sus scrofa GN=MRPL20 PE=1 SV=2	1.43	0.516015	0.01891
358	tr|F1SJX2|F1SJX2_PIG	Uncharacterized protein OS=Sus scrofa PE=4 SV=1	0.79	-0.340075	6.4e-07
359	tr|I3LTE8|I3LTE8_PIG	Uncharacterized protein OS=Sus scrofa PE=4 SV=1	1.26	0.333424	0.001655
360	tr|F1RK48|F1RK48_PIG	Uncharacterized protein OS=Sus scrofa PE=1 SV=2	0.79	-0.340075	0.003349
361	tr|I3L722|I3L722_PIG	Uncharacterized protein OS=Sus scrofa GN=LOC102164571 PE=4 SV=1	1.38	0.464668	0.007102
362	tr|I3LHX6|I3LHX6_PIG	Uncharacterized protein OS=Sus scrofa GN=RFC2 PE=1 SV=1	1.27	0.344828	0.001298
363	sp|P67937|TPM4_PIG	Tropomyosin 4 OS=Sus scrofa GN=TPM4 PE=2 SV=1	0.79	-0.340075	0.0003431
364	sp|Q6QAT0|RL32_PIG	60S ribosomal protein L32 OS=Sus scrofa GN=RPL32 PE=1 SV=3	1.31	0.389567	0.00655
365	tr|I3LTU9|I3LTU9_PIG	Kinase OS=Sus scrofa GN=LOC102164283 PE=3 SV=1	1.27	0.344828	0.03456
366	tr|F1SS93|F1SS93_PIG	Uncharacterized protein OS=Sus scrofa GN=CTSS PE=1 SV=1	1.23	0.298658	0.03404
367	tr|F8TEL6|F8TEL6_PIG	Serine/arginine-rich splicing factor 10 isoform 2 OS=Sus scrofa GN=SRSF10 PE=2 SV=1	1.23	0.298658	0.001019
368	tr|K7GRK6|K7GRK6_PIG	Tyrosine-protein kinase OS=Sus scrofa GN=ZAP70 PE=3 SV=1	1.23	0.298658	0.003887
369	tr|F1S8S4|F1S8S4_PIG	Uncharacterized protein OS=Sus scrofa GN=ENAH PE=1 SV=2	0.79	-0.340075	0.0002481
370	tr|I3LFU1|I3LFU1_PIG	Uncharacterized protein OS=Sus scrofa PE=4 SV=1	1.3	0.378512	0.009485
371	tr|D0G779|D0G779_PIG	Monoacylglycerol O-acyltransferase 2 OS=Sus scrofa GN=MOGAT2 PE=2 SV=1	0.79	-0.340075	0.0006535
372	tr|Q6WSP6|Q6WSP6_PIG	Chaperonin 10 OS=Sus scrofa PE=2 SV=1	4.71	2.23573	0.00239
373	tr|F1RS27|F1RS27_PIG	Uncharacterized protein OS=Sus scrofa GN=STOML3 PE=1 SV=1	0.79	-0.340075	0.02239
374	tr|I3LKI3|I3LKI3_PIG	Uncharacterized protein OS=Sus scrofa PE=4 SV=1	1.31	0.389567	0.0006412
375	tr|I3LQR4|I3LQR4_PIG	Uncharacterized protein OS=Sus scrofa PE=4 SV=1	1.3	0.378512	2.34e-05
376	tr|F1SK20|F1SK20_PIG	Uncharacterized protein OS=Sus scrofa PE=4 SV=2	0.79	-0.340075	0.0004203
377	tr|F1RND9|F1RND9_PIG	Uncharacterized protein OS=Sus scrofa PE=1 SV=2	1.27	0.344828	0.03538
378	tr|Q29061|Q29061_PIG	Myosin (Fragment) OS=Sus scrofa PE=2 SV=1	1.21	0.275007	0.007384
379	tr|F1S4R5|F1S4R5_PIG	Uncharacterized protein OS=Sus scrofa GN=SRSF7 PE=1 SV=2	1.24	0.31034	0.00916
380	tr|F1S8C0|F1S8C0_PIG	Uncharacterized protein OS=Sus scrofa PE=4 SV=1	1.24	0.31034	0.02151
381	tr|F1S4U6|F1S4U6_PIG	Uncharacterized protein OS=Sus scrofa GN=THUMPD2 PE=1 SV=1	1.23	0.298658	0.001957
382	tr|F1RX78|F1RX78_PIG	Uncharacterized protein OS=Sus scrofa GN=MAK16 PE=4 SV=2	1.3	0.378512	0.009558
383	tr|B4F450|B4F450_PIG	Ubiquitin-like protein 5 OS=Sus scrofa GN=UBL5 PE=2 SV=1	1.36	0.443607	0.0004094
384	tr|F1RMQ4|F1RMQ4_PIG	Uncharacterized protein OS=Sus scrofa GN=MRPL17 PE=1 SV=1	1.26	0.333424	6.52e-05
385	tr|F1RGN9|F1RGN9_PIG	Uncharacterized protein OS=Sus scrofa GN=TEKT1 PE=4 SV=2	0.79	-0.340075	0.0001125
386	tr|F1S0Q0|F1S0Q0_PIG	Uncharacterized protein OS=Sus scrofa GN=KAT2A PE=4 SV=1	0.79	-0.340075	0.0001662
387	tr|F1RQ01|F1RQ01_PIG	Uncharacterized protein OS=Sus scrofa GN=FERMT3 PE=1 SV=2	1.29	0.367371	0.004622
388	tr|F1RPV8|F1RPV8_PIG	Uncharacterized protein OS=Sus scrofa GN=NME7 PE=3 SV=2	1.27	0.344828	0.002241
389	tr|F1S861|F1S861_PIG	Uncharacterized protein OS=Sus scrofa GN=NFKB2 PE=4 SV=2	0.79	-0.340075	4.83e-06
390	tr|F1RNW4|F1RNW4_PIG	Uncharacterized protein OS=Sus scrofa GN=LOC100739263 PE=1 SV=2	1.22	0.286881	0.008087
391	tr|F1RZV2|F1RZV2_PIG	Uncharacterized protein OS=Sus scrofa GN=RAB23 PE=1 SV=1	0.79	-0.340075	0.008249
392	tr|I3LP92|I3LP92_PIG	Uncharacterized protein OS=Sus scrofa GN=RANGRF PE=1 SV=1	1.26	0.333424	0.0001978
393	tr|A0S5T6|A0S5T6_PIG	Kv channel interacting protein 2 (Fragment) OS=Sus scrofa PE=2 SV=1	1.52	0.604071	0.01066
394	tr|F1SDR3|F1SDR3_PIG	Uncharacterized protein OS=Sus scrofa PE=4 SV=2	1.34	0.422233	0.00465
395	sp|P63221|RS21_PIG	40S ribosomal protein S21 OS=Sus scrofa GN=RPS21 PE=1 SV=1	1.3	0.378512	0.0008102
396	tr|D0G6R9|D0G6R9_PIG	CCHC-type zinc finger, nucleic acid binding protein (Fragment) OS=Sus scrofa GN=CNBP PE=2 SV=1	1.31	0.389567	0.02255
397	tr|F1S9C1|F1S9C1_PIG	Uncharacterized protein OS=Sus scrofa GN=HPS5 PE=4 SV=1	1.32	0.400538	0.02462
398	tr|F1SIT6|F1SIT6_PIG	Uncharacterized protein OS=Sus scrofa GN=LOC100154048 PE=4 SV=2	1.27	0.344828	7.07e-06
399	tr|F1SAC0|F1SAC0_PIG	Uncharacterized protein OS=Sus scrofa GN=FUOM PE=1 SV=1	1.38	0.464668	0.005865
400	sp|P79280|MYLK_PIG	Myosin light chain kinase, smooth muscle (Fragment) OS=Sus scrofa GN=MYLK PE=2 SV=1	0.79	-0.340075	0.009622
401	tr|F1STM9|F1STM9_PIG	Uncharacterized protein OS=Sus scrofa GN=RPA2 PE=1 SV=1	1.29	0.367371	0.00156
402	tr|F1S175|F1S175_PIG	Uncharacterized protein OS=Sus scrofa GN=ITLN2 PE=1 SV=2	0.79	-0.340075	0.0108
403	tr|I3L7Z3|I3L7Z3_PIG	Uncharacterized protein OS=Sus scrofa PE=4 SV=1	1.24	0.31034	0.046
404	tr|F1SB17|F1SB17_PIG	Uncharacterized protein OS=Sus scrofa PE=4 SV=1	1.3	0.378512	0.0426
405	tr|O97689|O97689_PIG	Cytochrome P450 OS=Sus scrofa PE=2 SV=1	0.79	-0.340075	1.2e-05
406	tr|F1RZQ6|F1RZQ6_PIG	Uncharacterized protein OS=Sus scrofa GN=SLC25A4 PE=1 SV=1	0.79	-0.340075	0.0001646
407	tr|F1RPR6|F1RPR6_PIG	Uncharacterized protein OS=Sus scrofa GN=RBMS1 PE=4 SV=2	0.79	-0.340075	1.12e-05
408	tr|F1SF32|F1SF32_PIG	Uncharacterized protein OS=Sus scrofa GN=CD34 PE=1 SV=1	1.25	0.321928	0.004768
409	tr|I3L9B6|I3L9B6_PIG	PDZ and LIM domain protein 3 OS=Sus scrofa GN=PDLIM3 PE=1 SV=1	0.79	-0.340075	2.12e-07
410	tr|K7GNJ1|K7GNJ1_PIG	Uncharacterized protein OS=Sus scrofa GN=TSR2 PE=4 SV=1	1.26	0.333424	0.001499
411	tr|F1S6Y3|F1S6Y3_PIG	Uncharacterized protein OS=Sus scrofa GN=FAM20B PE=4 SV=1	1.22	0.286881	0.01175
412	tr|C7C1J2|C7C1J2_PIG	Lipocalin 2 (Fragment) OS=Sus scrofa GN=LCN2 PE=2 SV=1	0.78	-0.358454	1.64e-06
413	tr|Q20BE7|Q20BE7_PIG	MHC class II antigen OS=Sus scrofa GN=SLA-DRB PE=2 SV=1	1.86	0.895303	0.0007181
414	tr|I3LFJ5|I3LFJ5_PIG	Uncharacterized protein OS=Sus scrofa GN=SUGP2 PE=1 SV=1	1.38	0.464668	0.001027
415	tr|K7GQ95|K7GQ95_PIG	Protein S100 OS=Sus scrofa GN=LOC100621379 PE=1 SV=1	0.78	-0.358454	4.12e-05
416	tr|I3LU12|I3LU12_PIG	Uncharacterized protein OS=Sus scrofa PE=1 SV=1	0.78	-0.358454	3.2e-05
417	tr|F1RJ44|F1RJ44_PIG	Uncharacterized protein OS=Sus scrofa GN=TDRD3 PE=4 SV=2	1.29	0.367371	9.23e-07
418	tr|F1RLQ5|F1RLQ5_PIG	Uncharacterized protein OS=Sus scrofa PE=4 SV=2	1.22	0.286881	0.01828
419	tr|F1SIT7|F1SIT7_PIG	60S acidic ribosomal protein P1 OS=Sus scrofa GN=RPLP1 PE=1 SV=1	1.24	0.31034	0.00271
420	tr|F1SEK0|F1SEK0_PIG	Uncharacterized protein OS=Sus scrofa GN=WDFY4 PE=4 SV=2	1.25	0.321928	0.006178
421	sp|P60662|MYL6_PIG	Myosin light polypeptide 6 OS=Sus scrofa GN=MYL6 PE=1 SV=2	0.78	-0.358454	4.03e-07
422	tr|F1SJE6|F1SJE6_PIG	Uncharacterized protein OS=Sus scrofa GN=PGM5 PE=1 SV=2	0.78	-0.358454	2.58e-06
423	tr|F1RIA5|F1RIA5_PIG	Uncharacterized protein OS=Sus scrofa GN=VPS37C PE=4 SV=1	0.78	-0.358454	4.13e-05
424	tr|F1RZ16|F1RZ16_PIG	U1 small nuclear ribonucleoprotein C OS=Sus scrofa GN=SNRPC PE=1 SV=1	1.37	0.454176	0.006536
425	tr|F2Z5Q6|F2Z5Q6_PIG	40S ribosomal protein S6 OS=Sus scrofa GN=RPS6 PE=1 SV=2	1.27	0.344828	0.0356
426	tr|I3LJ86|I3LJ86_PIG	Uncharacterized protein OS=Sus scrofa GN=DNALI1 PE=4 SV=1	1.27	0.344828	0.001729
427	tr|F1SAE9|F1SAE9_PIG	Uncharacterized protein OS=Sus scrofa GN=LAMB1 PE=1 SV=2	0.78	-0.358454	2.89e-05
428	tr|F1SN88|F1SN88_PIG	Uncharacterized protein OS=Sus scrofa GN=POLE3 PE=1 SV=1	1.32	0.400538	0.01446
429	tr|F1RQI6|F1RQI6_PIG	Uncharacterized protein OS=Sus scrofa GN=FILIP1 PE=4 SV=2	0.78	-0.358454	6.9e-06
430	tr|F1S4M8|F1S4M8_PIG	Uncharacterized protein OS=Sus scrofa GN=STIM2 PE=4 SV=2	0.78	-0.358454	0.0002587
431	tr|I3LIL4|I3LIL4_PIG	Uncharacterized protein OS=Sus scrofa GN=MYO1C PE=1 SV=1	0.78	-0.358454	0.01972
432	tr|B6DX84|B6DX84_PIG	ASF1B OS=Sus scrofa GN=ASF1B PE=2 SV=1	1.35	0.432959	0.01002
433	tr|F1S9W3|F1S9W3_PIG	Uncharacterized protein OS=Sus scrofa GN=CHERP PE=1 SV=1	1.21	0.275007	0.0007073
434	tr|F1RN06|F1RN06_PIG	Uncharacterized protein OS=Sus scrofa GN=ROR2 PE=3 SV=2	0.78	-0.358454	0.0001012
435	tr|F1RRV7|F1RRV7_PIG	CMP-N-acetylneuraminate-beta-galactosamide-alpha-2,3-sialyltransferase 1 OS=Sus scrofa GN=ST3GAL1 PE=3 SV=2	0.78	-0.358454	1.11e-05
436	tr|F1RPB0|F1RPB0_PIG	Uncharacterized protein OS=Sus scrofa GN=LOC100510957 PE=1 SV=1	0.78	-0.358454	2.1e-06
437	tr|F1S786|F1S786_PIG	5'-AMP-activated protein kinase catalytic subunit alpha-2 OS=Sus scrofa GN=PRKAA2 PE=4 SV=2	0.78	-0.358454	7.93e-07
438	tr|F1RVC9|F1RVC9_PIG	Uncharacterized protein OS=Sus scrofa PE=1 SV=1	1.29	0.367371	0.004778
439	tr|F1S8X3|F1S8X3_PIG	Uncharacterized protein OS=Sus scrofa GN=SFRP5 PE=4 SV=1	1.39	0.475085	0.008039
440	tr|I3LIL9|I3LIL9_PIG	Uncharacterized protein OS=Sus scrofa PE=4 SV=1	1.41	0.495695	0.004587
441	tr|I3LQI3|I3LQI3_PIG	Uncharacterized protein OS=Sus scrofa GN=SUB1 PE=1 SV=1	1.29	0.367371	0.02511
442	tr|F1SB47|F1SB47_PIG	Uncharacterized protein OS=Sus scrofa PE=4 SV=1	1.29	0.367371	5.59e-06
443	tr|Q19PY1|Q19PY1_PIG	Alpha-1,4 glucan phosphorylase (Fragment) OS=Sus scrofa GN=PYGM PE=2 SV=1	0.78	-0.358454	0.001917
444	tr|I3L5T7|I3L5T7_PIG	Uncharacterized protein OS=Sus scrofa PE=4 SV=1	1.25	0.321928	1.49e-05
445	tr|I3LTF9|I3LTF9_PIG	Uncharacterized protein OS=Sus scrofa PE=4 SV=1	1.22	0.286881	0.03562
446	tr|F1SRI4|F1SRI4_PIG	Uncharacterized protein OS=Sus scrofa GN=UTP20 PE=4 SV=2	1.25	0.321928	0.0002399
447	tr|F1RYY6|F1RYY6_PIG	Transaldolase OS=Sus scrofa GN=TALDO1 PE=1 SV=2	1.24	0.31034	6.13e-06
448	tr|B8YM31|B8YM31_PIG	CD23 OS=Sus scrofa GN=FCER2 PE=2 SV=1	1.26	0.333424	0.003645
449	tr|F1RMC0|F1RMC0_PIG	Uncharacterized protein OS=Sus scrofa GN=FAM160B2 PE=4 SV=1	1.22	0.286881	0.002905
450	tr|I3LUR1|I3LUR1_PIG	Uncharacterized protein OS=Sus scrofa GN=HNRNPUL2 PE=1 SV=1	1.23	0.298658	0.000271
451	tr|F1SA74|F1SA74_PIG	Uncharacterized protein OS=Sus scrofa GN=MTHFD1 PE=1 SV=2	1.23	0.298658	0.0002984
452	tr|F2Z5B4|F2Z5B4_PIG	Uncharacterized protein OS=Sus scrofa GN=HNRNPA3 PE=1 SV=1	1.21	0.275007	0.0003432
453	tr|F1RXS1|F1RXS1_PIG	Uncharacterized protein OS=Sus scrofa GN=TUBGCP6 PE=4 SV=1	1.41	0.495695	3.65e-05
454	tr|F1SUE4|F1SUE4_PIG	Uncharacterized protein OS=Sus scrofa GN=ASPN PE=1 SV=1	0.78	-0.358454	3e-07
455	tr|F1ST98|F1ST98_PIG	Uncharacterized protein OS=Sus scrofa GN=CBX3 PE=1 SV=2	1.45	0.536053	0.01668
456	tr|F1SF43|F1SF43_PIG	Gap junction protein OS=Sus scrofa GN=GJA1 PE=3 SV=1	0.78	-0.358454	1.11e-06
457	tr|F1RVE7|F1RVE7_PIG	Integrin beta OS=Sus scrofa GN=ITGB1 PE=1 SV=1	0.78	-0.358454	0.000984
458	tr|B0ZTC5|B0ZTC5_PIG	Lymphokine-activated killer T-cell-originated protein kinase OS=Sus scrofa PE=2 SV=1	1.23	0.298658	0.001242
459	sp|Q29593|TALDO_PIG	Transaldolase (Fragment) OS=Sus scrofa GN=TALDO1 PE=2 SV=1	1.25	0.321928	0.002754
460	tr|F1SHI5|F1SHI5_PIG	Uncharacterized protein OS=Sus scrofa GN=BAZ1A PE=4 SV=2	1.25	0.321928	0.0014
461	tr|F1SPM2|F1SPM2_PIG	Uncharacterized protein OS=Sus scrofa GN=ARHGAP25 PE=1 SV=2	1.22	0.286881	0.004636
462	tr|I3L8A2|I3L8A2_PIG	Uncharacterized protein OS=Sus scrofa GN=LOC100516997 PE=4 SV=1	1.41	0.495695	0.003036
463	tr|F1SUL6|F1SUL6_PIG	Uncharacterized protein OS=Sus scrofa GN=THAP12 PE=4 SV=2	1.21	0.275007	8.58e-05
464	sp|P62863|RS30_PIG	40S ribosomal protein S30 OS=Sus scrofa GN=FAU PE=3 SV=1	1.57	0.650765	0.002477
465	tr|F1S8T1|F1S8T1_PIG	Uncharacterized protein OS=Sus scrofa GN=NOLC1 PE=1 SV=1	1.23	0.298658	0.02282
466	tr|F1SKG9|F1SKG9_PIG	Uncharacterized protein OS=Sus scrofa GN=RASA2 PE=4 SV=2	1.24	0.31034	0.000119
467	tr|C8C417|C8C417_PIG	Solute carrier family 25 member 25 OS=Sus scrofa GN=SLC25A25 PE=1 SV=1	0.78	-0.358454	0.0001555
468	tr|A5A8X5|A5A8X5_PIG	G-protein signalling modulator 3 OS=Sus scrofa GN=GPSM3 PE=2 SV=1	1.44	0.526069	0.009551
469	tr|F1RHB4|F1RHB4_PIG	Uncharacterized protein OS=Sus scrofa GN=CXCL14 PE=4 SV=1	1.42	0.505891	0.02927
470	tr|F1SS01|F1SS01_PIG	Uncharacterized protein OS=Sus scrofa GN=ARPC2 PE=1 SV=2	1.24	0.31034	0.003802
471	tr|I3LPL0|I3LPL0_PIG	Uncharacterized protein OS=Sus scrofa PE=1 SV=1	0.78	-0.358454	4.41e-06
472	tr|I3LNA0|I3LNA0_PIG	Uncharacterized protein OS=Sus scrofa GN=TRIB1 PE=4 SV=1	1.33	0.411426	0.01047
473	tr|F1SPT5|F1SPT5_PIG	Uncharacterized protein OS=Sus scrofa GN=LAMB2 PE=1 SV=2	0.78	-0.358454	2.57e-05
474	tr|K7GSR6|K7GSR6_PIG	Uncharacterized protein OS=Sus scrofa GN=NT5E PE=1 SV=1	0.77	-0.37707	0.004012
475	tr|F1RP31|F1RP31_PIG	Uncharacterized protein OS=Sus scrofa GN=MEF2D PE=4 SV=2	1.28	0.356144	0.004032
476	tr|F1RKA6|F1RKA6_PIG	Uncharacterized protein OS=Sus scrofa GN=EEF2KMT PE=4 SV=2	0.77	-0.37707	0.0006306
477	tr|I3LQG9|I3LQG9_PIG	Uncharacterized protein OS=Sus scrofa PE=1 SV=1	1.32	0.400538	0.002809
478	tr|F1S6T0|F1S6T0_PIG	Uncharacterized protein OS=Sus scrofa GN=MED16 PE=4 SV=2	1.34	0.422233	0.0002982
479	tr|F1RG57|F1RG57_PIG	Uncharacterized protein OS=Sus scrofa GN=C1orf198 PE=1 SV=1	0.77	-0.37707	0.0201
480	tr|K7GLW3|K7GLW3_PIG	Serine protease inhibitor Kazal-type 4 (Fragment) OS=Sus scrofa GN=SPINK4 PE=1 SV=1	1.99	0.992768	0.01959
481	tr|F2Z5V7|F2Z5V7_PIG	Uncharacterized protein OS=Sus scrofa GN=TIMM8B PE=1 SV=1	1.21	0.275007	0.02698
482	tr|I3LPZ0|I3LPZ0_PIG	Uncharacterized protein OS=Sus scrofa GN=LOC100625676 PE=4 SV=1	0.77	-0.37707	0.007408
483	tr|I3L7U4|I3L7U4_PIG	Uncharacterized protein OS=Sus scrofa GN=LOC100623233 PE=4 SV=1	1.21	0.275007	0.02017
484	tr|F1RK02|F1RK02_PIG	Uncharacterized protein OS=Sus scrofa GN=LCP1 PE=1 SV=2	1.39	0.475085	0.002416
485	tr|I3LAJ2|I3LAJ2_PIG	Uncharacterized protein OS=Sus scrofa PE=3 SV=1	1.24	0.31034	0.001797
486	tr|F1RK98|F1RK98_PIG	Tubulin alpha chain OS=Sus scrofa GN=LOC100155138 PE=1 SV=2	0.77	-0.37707	5.79e-07
487	tr|I3LI44|I3LI44_PIG	Uncharacterized protein OS=Sus scrofa GN=COTL1 PE=1 SV=1	1.34	0.422233	0.0006694
488	tr|F1SNK3|F1SNK3_PIG	S-methyl-5'-thioadenosine phosphorylase OS=Sus scrofa GN=MTAP PE=1 SV=2	1.25	0.321928	0.0201
489	sp|P14460|FIBA_PIG	Fibrinogen alpha chain (Fragment) OS=Sus scrofa GN=FGA PE=1 SV=1	0.77	-0.37707	0.001523
490	tr|F1S340|F1S340_PIG	Uncharacterized protein OS=Sus scrofa GN=SRI PE=1 SV=1	1.27	0.344828	0.002035
491	tr|I3L8L5|I3L8L5_PIG	Uncharacterized protein OS=Sus scrofa PE=4 SV=1	0.77	-0.37707	9.39e-07
492	tr|F1SAB2|F1SAB2_PIG	Uncharacterized protein OS=Sus scrofa GN=COG7 PE=4 SV=2	0.77	-0.37707	0.0001262
493	tr|I3LIY6|I3LIY6_PIG	Uncharacterized protein OS=Sus scrofa GN=RABL3 PE=4 SV=1	1.36	0.443607	9.37e-05
494	sp|Q29116|TENA_PIG	Tenascin OS=Sus scrofa GN=TNC PE=1 SV=1	0.77	-0.37707	0.0003938
495	tr|F1STJ3|F1STJ3_PIG	Uncharacterized protein OS=Sus scrofa GN=CWC15 PE=1 SV=1	1.22	0.286881	0.002641
496	tr|B1A9N2|B1A9N2_PIG	MHC class II antigen OS=Sus scrofa GN=SLA-DRB1 PE=2 SV=1	0.77	-0.37707	7.63e-07
497	tr|K7N7E9|K7N7E9_PIG	Uncharacterized protein OS=Sus scrofa GN=BUD31 PE=1 SV=1	1.32	0.400538	0.001319
498	tr|C3S7K6|C3S7K6_PIG	Calcium-binding protein A9 OS=Sus scrofa GN=S100A9 PE=1 SV=1	0.77	-0.37707	0.003525
499	tr|O77773|O77773_PIG	Voltage-dependent calcium channel alpha-2 delta subunit OS=Sus scrofa GN=CACNA2D1 PE=1 SV=1	0.77	-0.37707	1.84e-05
500	tr|Q9GLP4|Q9GLP4_PIG	Wiskott-Aldrich syndrome protein (Fragment) OS=Sus scrofa GN=WAS PE=4 SV=1	1.47	0.555816	0.0295
501	tr|F1SUS0|F1SUS0_PIG	Uncharacterized protein OS=Sus scrofa GN=MFAP2 PE=1 SV=1	1.29	0.367371	0.01372
502	tr|I3L8P9|I3L8P9_PIG	Uncharacterized protein OS=Sus scrofa PE=4 SV=1	1.26	0.333424	0.002942
503	tr|F1RUR8|F1RUR8_PIG	Uncharacterized protein OS=Sus scrofa GN=PARD3 PE=4 SV=2	0.77	-0.37707	0.005146
504	tr|F1SSM1|F1SSM1_PIG	Uncharacterized protein OS=Sus scrofa GN=AP5M1 PE=4 SV=1	1.24	0.31034	0.0001111
505	tr|I3L9F0|I3L9F0_PIG	Uncharacterized protein OS=Sus scrofa GN=LOC100522714 PE=1 SV=1	0.77	-0.37707	5.68e-05
506	tr|F1RUS4|F1RUS4_PIG	Transmembrane protease serine OS=Sus scrofa GN=LOC100738056 PE=3 SV=2	0.77	-0.37707	0.01728
507	tr|K9IVV1|K9IVV1_PIG	Sphingosine-1-phosphate lyase 1 OS=Sus scrofa GN=SGPL1 PE=2 SV=1	1.26	0.333424	0.004707
508	tr|F1SRF1|F1SRF1_PIG	Uncharacterized protein OS=Sus scrofa GN=KLHL40 PE=4 SV=1	1.27	0.344828	0.0002731
509	tr|Q06AA0|Q06AA0_PIG	SFRS6 OS=Sus scrofa GN=SRSF6 PE=1 SV=1	1.38	0.464668	0.0002017
510	tr|F1SA02|F1SA02_PIG	Uncharacterized protein OS=Sus scrofa GN=RASAL3 PE=4 SV=2	1.22	0.286881	0.003094
511	tr|F1RG16|F1RG16_PIG	Uncharacterized protein OS=Sus scrofa GN=HNRNPF PE=1 SV=1	1.26	0.333424	0.001351
512	tr|F1S034|F1S034_PIG	Uncharacterized protein OS=Sus scrofa GN=WDR5 PE=1 SV=1	1.25	0.321928	0.0001839
513	tr|F1S714|F1S714_PIG	Uncharacterized protein OS=Sus scrofa GN=PEX3 PE=4 SV=1	0.77	-0.37707	5.4e-07
514	tr|F1RT53|F1RT53_PIG	Tyrosine-protein kinase OS=Sus scrofa GN=LYN PE=1 SV=2	1.27	0.344828	4.06e-05
515	tr|I3LH47|I3LH47_PIG	Uncharacterized protein OS=Sus scrofa GN=ENTPD3 PE=3 SV=1	1.37	0.454176	0.008032
516	tr|F1SF17|F1SF17_PIG	Uncharacterized protein OS=Sus scrofa PE=4 SV=1	0.77	-0.37707	3.37e-05
517	tr|I3LDM1|I3LDM1_PIG	Uncharacterized protein OS=Sus scrofa GN=POSTN PE=1 SV=1	0.76	-0.395929	0.0007132
518	tr|F1RFH1|F1RFH1_PIG	Uncharacterized protein OS=Sus scrofa GN=RASL10A PE=4 SV=1	1.35	0.432959	1.26e-05
519	sp|P00795|CATD_PIG	Cathepsin D OS=Sus scrofa GN=CTSD PE=1 SV=2	1.57	0.650765	0.001486
520	tr|F1RM05|F1RM05_PIG	Uncharacterized protein OS=Sus scrofa GN=TMEM160 PE=4 SV=1	1.22	0.286881	0.001003
521	tr|F1S110|F1S110_PIG	Uncharacterized protein OS=Sus scrofa GN=SLC9B1 PE=4 SV=2	1.23	0.298658	0.0126
522	tr|I3LKK7|I3LKK7_PIG	Uncharacterized protein OS=Sus scrofa GN=LOC100628089 PE=3 SV=1	0.76	-0.395929	1.21e-05
523	tr|K7GLK8|K7GLK8_PIG	Uncharacterized protein OS=Sus scrofa GN=TRAF3 PE=4 SV=1	1.31	0.389567	0.001227
524	tr|F1SK25|F1SK25_PIG	Uncharacterized protein OS=Sus scrofa GN=FANCI PE=4 SV=1	1.21	0.275007	0.01978
525	tr|F1SL53|F1SL53_PIG	Retinol-binding protein 2 OS=Sus scrofa GN=RBP2 PE=1 SV=1	0.76	-0.395929	2.2e-05
526	tr|F1SN06|F1SN06_PIG	Uncharacterized protein OS=Sus scrofa GN=CTDSPL2 PE=4 SV=2	1.34	0.422233	0.004951
527	tr|F1RSZ2|F1RSZ2_PIG	Uncharacterized protein OS=Sus scrofa GN=CENPU PE=4 SV=2	1.25	0.321928	0.0008364
528	tr|I3L7K4|I3L7K4_PIG	Uncharacterized protein OS=Sus scrofa PE=4 SV=1	1.36	0.443607	0.004239
529	tr|F2Z5N0|F2Z5N0_PIG	Proteasome subunit alpha type OS=Sus scrofa GN=PSMA6 PE=1 SV=1	1.22	0.286881	5.95e-05
530	tr|F1RQU2|F1RQU2_PIG	Uncharacterized protein OS=Sus scrofa GN=HSP90AB1 PE=1 SV=1	1.29	0.367371	0.005122
531	tr|A0A0K0Q176|A0A0K0Q176_PIG	Nuclear antigen Sp-100 isoform 7 OS=Sus scrofa PE=2 SV=1	1.26	0.333424	0.02698
532	tr|F1RSP9|F1RSP9_PIG	Uncharacterized protein OS=Sus scrofa GN=LRRC24 PE=4 SV=1	0.76	-0.395929	1.43e-06
533	tr|F1SDI6|F1SDI6_PIG	Uncharacterized protein OS=Sus scrofa GN=INPP5A PE=1 SV=2	0.76	-0.395929	0.001828
534	tr|F1RM38|F1RM38_PIG	Fibroblast growth factor OS=Sus scrofa GN=FGF1 PE=1 SV=1	0.76	-0.395929	0.01514
535	tr|F1RUK9|F1RUK9_PIG	Uncharacterized protein OS=Sus scrofa GN=FAM208B PE=4 SV=2	0.76	-0.395929	0.002472
536	sp|Q06AT9|RBM4B_PIG	RNA-binding protein 4B OS=Sus scrofa GN=RBM4B PE=2 SV=1	1.27	0.344828	0.002946
537	tr|I3LB94|I3LB94_PIG	Uncharacterized protein OS=Sus scrofa GN=LOC100627626 PE=4 SV=1	0.76	-0.395929	4.67e-06
538	tr|F1RQQ8|F1RQQ8_PIG	Alpha-1,4 glucan phosphorylase OS=Sus scrofa GN=PYGM PE=1 SV=2	0.76	-0.395929	1.93e-05
539	tr|I3LTI2|I3LTI2_PIG	Uncharacterized protein OS=Sus scrofa GN=NLE1 PE=1 SV=1	1.24	0.31034	0.0004304
540	tr|F1SK65|F1SK65_PIG	Uncharacterized protein OS=Sus scrofa PE=1 SV=2	0.76	-0.395929	6.68e-07
541	tr|F1SUS9|F1SUS9_PIG	Uncharacterized protein OS=Sus scrofa GN=MRPL48 PE=1 SV=2	1.22	0.286881	0.01772
542	tr|I3LC98|I3LC98_PIG	Uncharacterized protein OS=Sus scrofa PE=3 SV=1	0.76	-0.395929	0.0006634
543	tr|F1SUA2|F1SUA2_PIG	DNA-directed RNA polymerase subunit beta OS=Sus scrofa GN=POLR1B PE=3 SV=2	1.22	0.286881	0.003111
544	tr|I3LRP1|I3LRP1_PIG	Uncharacterized protein OS=Sus scrofa GN=NASP PE=1 SV=1	1.27	0.344828	0.00122
545	tr|F1RR27|F1RR27_PIG	Uncharacterized protein OS=Sus scrofa GN=ARHGAP27 PE=4 SV=2	1.33	0.411426	9.93e-05
546	tr|F1S991|F1S991_PIG	Uncharacterized protein OS=Sus scrofa GN=INSC PE=4 SV=2	0.76	-0.395929	0.03465
547	tr|I3LKR3|I3LKR3_PIG	Uncharacterized protein OS=Sus scrofa GN=LOC100737775 PE=4 SV=1	1.25	0.321928	0.005579
548	tr|F1SQC3|F1SQC3_PIG	Uncharacterized protein OS=Sus scrofa GN=VHLL PE=4 SV=1	1.23	0.298658	0.006135
549	tr|F1SIJ5|F1SIJ5_PIG	Uncharacterized protein OS=Sus scrofa GN=TLE1 PE=4 SV=1	1.6	0.678072	0.002886
550	tr|F1RM24|F1RM24_PIG	Peptidoglycan-recognition protein OS=Sus scrofa GN=PGLYRP1 PE=1 SV=1	0.76	-0.395929	2.69e-05
551	tr|A7ISN2|A7ISN2_PIG	MHC class II antigen alpha chain OS=Sus scrofa GN=SLA-DQA PE=2 SV=1	0.75	-0.415037	8.14e-06
552	tr|F1S4Z9|F1S4Z9_PIG	Uncharacterized protein OS=Sus scrofa GN=SNTA1 PE=1 SV=1	0.75	-0.415037	0.0002029
553	tr|I3LGG8|I3LGG8_PIG	Uncharacterized protein OS=Sus scrofa GN=SYVN1 PE=4 SV=1	0.75	-0.415037	0.004786
554	tr|C0JW62|C0JW62_PIG	Sarcoglycan gamma (Fragment) OS=Sus scrofa PE=2 SV=1	0.75	-0.415037	0.04272
555	tr|I3LJL8|I3LJL8_PIG	Uncharacterized protein OS=Sus scrofa PE=4 SV=1	1.37	0.454176	0.00908
556	sp|P29269|MYL9_PIG	Myosin regulatory light polypeptide 9 OS=Sus scrofa GN=MYL9 PE=1 SV=2	0.75	-0.415037	0.003796
557	tr|F1RXW0|F1RXW0_PIG	Uncharacterized protein OS=Sus scrofa GN=COL5A2 PE=1 SV=1	1.56	0.641546	0.007864
558	tr|F1RR66|F1RR66_PIG	Uncharacterized protein OS=Sus scrofa GN=ZER1 PE=1 SV=2	0.75	-0.415037	3.29e-06
559	tr|K9IVT8|K9IVT8_PIG	DEAD (Asp-Glu-Ala-Asp) box polypeptide 41 OS=Sus scrofa GN=DDX41 PE=2 SV=1	1.27	0.344828	6.64e-05
560	tr|F1RX91|F1RX91_PIG	Uncharacterized protein OS=Sus scrofa GN=RWDD1 PE=1 SV=1	1.32	0.400538	0.001032
561	tr|I3LVP5|I3LVP5_PIG	Uncharacterized protein OS=Sus scrofa PE=1 SV=1	0.75	-0.415037	0.007746
562	tr|F1RGI7|F1RGI7_PIG	Uncharacterized protein OS=Sus scrofa GN=MATR3 PE=1 SV=2	1.21	0.275007	0.001944
563	tr|K7GQH5|K7GQH5_PIG	Uncharacterized protein (Fragment) OS=Sus scrofa GN=MALT1 PE=4 SV=1	1.22	0.286881	0.005004
564	tr|F1S1G8|F1S1G8_PIG	Amine oxidase OS=Sus scrofa GN=AOC3 PE=1 SV=2	0.75	-0.415037	1.29e-05
565	tr|B6CVL4|B6CVL4_PIG	WD and tetratricopeptide repeats 1 OS=Sus scrofa GN=WDTC1 PE=1 SV=1	1.35	0.432959	0.0005008
566	sp|Q5XLD3|KCRM_PIG	Creatine kinase M-type OS=Sus scrofa GN=CKM PE=2 SV=1	0.75	-0.415037	1.77e-06
567	tr|F1RF10|F1RF10_PIG	Dihydrofolate reductase OS=Sus scrofa GN=DHFR PE=4 SV=1	1.47	0.555816	0.005106
568	tr|I3L7E5|I3L7E5_PIG	DNA helicase OS=Sus scrofa GN=MCM3 PE=1 SV=1	1.25	0.321928	0.005467
569	tr|I3LIL7|I3LIL7_PIG	Uncharacterized protein OS=Sus scrofa PE=1 SV=1	0.75	-0.415037	4.19e-05
570	tr|F1SG00|F1SG00_PIG	Uncharacterized protein OS=Sus scrofa GN=TPM2 PE=1 SV=1	0.75	-0.415037	0.0002038
571	tr|F1SLD2|F1SLD2_PIG	Uncharacterized protein OS=Sus scrofa GN=FAM136A PE=1 SV=1	1.28	0.356144	3.62e-05
572	tr|K9IVR0|K9IVR0_PIG	Histone-binding protein RBBP4 OS=Sus scrofa GN=RBBP4 PE=2 SV=1	1.65	0.722466	0.003756
573	sp|Q29361|RL35_PIG	60S ribosomal protein L35 OS=Sus scrofa GN=RPL35 PE=1 SV=3	1.29	0.367371	0.03654
574	tr|K7GRH6|K7GRH6_PIG	Uncharacterized protein (Fragment) OS=Sus scrofa GN=MSL3 PE=4 SV=1	2.8	1.48543	0.008921
575	tr|I3LPD2|I3LPD2_PIG	Uncharacterized protein OS=Sus scrofa GN=STK26 PE=4 SV=1	1.23	0.298658	0.0001327
576	tr|D3U1S4|D3U1S4_PIG	APOBEC3 (Fragment) OS=Sus scrofa PE=4 SV=1	1.34	0.422233	0.04313
577	tr|F1SAJ9|F1SAJ9_PIG	Uncharacterized protein OS=Sus scrofa GN=MAPRE2 PE=1 SV=2	1.22	0.286881	0.02863
578	tr|I3LID3|I3LID3_PIG	Uncharacterized protein OS=Sus scrofa GN=METTL9 PE=1 SV=1	0.74	-0.434403	0.003663
579	tr|I3LPA4|I3LPA4_PIG	Uncharacterized protein OS=Sus scrofa GN=KIF21B PE=1 SV=1	1.31	0.389567	0.02639
580	tr|F1S2R6|F1S2R6_PIG	Uncharacterized protein OS=Sus scrofa GN=MLH3 PE=4 SV=2	0.74	-0.434403	0.0001385
581	tr|Q1KS52|Q1KS52_PIG	Acid-labile subunit OS=Sus scrofa GN=ALS PE=1 SV=1	0.74	-0.434403	1.07e-07
582	tr|F1SDD7|F1SDD7_PIG	Uncharacterized protein OS=Sus scrofa GN=POLR3C PE=4 SV=1	1.25	0.321928	0.0009124
583	tr|F1RWD9|F1RWD9_PIG	Uncharacterized protein OS=Sus scrofa GN=SVIL PE=1 SV=1	0.74	-0.434403	1.59e-05
584	tr|I3LDX9|I3LDX9_PIG	Uncharacterized protein OS=Sus scrofa GN=MS4A1 PE=1 SV=1	1.74	0.799087	0.007487
585	tr|F1S066|F1S066_PIG	Uncharacterized protein OS=Sus scrofa PE=4 SV=2	0.74	-0.434403	0.01482
586	tr|F1RPA7|F1RPA7_PIG	Uncharacterized protein OS=Sus scrofa GN=GP2 PE=1 SV=2	1.27	0.344828	0.0006751
587	tr|F1SDT0|F1SDT0_PIG	Uncharacterized protein OS=Sus scrofa PE=1 SV=1	0.74	-0.434403	2.78e-08
588	tr|F1S766|F1S766_PIG	Uncharacterized protein OS=Sus scrofa GN=MAGOH PE=1 SV=2	1.23	0.298658	0.0003543
589	tr|I3LQ28|I3LQ28_PIG	Uncharacterized protein OS=Sus scrofa PE=4 SV=1	1.5	0.584963	0.004202
590	tr|I3LDY1|I3LDY1_PIG	Uncharacterized protein OS=Sus scrofa GN=EML1 PE=1 SV=1	0.74	-0.434403	0.04118
591	tr|F1SME9|F1SME9_PIG	Uncharacterized protein OS=Sus scrofa GN=LOC100156240 PE=4 SV=2	1.26	0.333424	0.001621
592	tr|I3LB48|I3LB48_PIG	Uncharacterized protein OS=Sus scrofa PE=1 SV=1	1.29	0.367371	0.00826
593	tr|F1SQN7|F1SQN7_PIG	Uncharacterized protein OS=Sus scrofa GN=SH3KBP1 PE=1 SV=3	1.36	0.443607	0.005168
594	tr|F1SRP0|F1SRP0_PIG	Structural maintenance of chromosomes protein OS=Sus scrofa GN=LOC100517138 PE=3 SV=2	1.29	0.367371	0.009591
595	tr|F1SMQ4|F1SMQ4_PIG	Adenosylhomocysteinase OS=Sus scrofa GN=AHCYL2 PE=1 SV=2	1.25	0.321928	0.005584
596	tr|F1RN51|F1RN51_PIG	Uncharacterized protein OS=Sus scrofa PE=4 SV=2	0.74	-0.434403	3.96e-05
597	tr|F1S1T6|F1S1T6_PIG	Uncharacterized protein OS=Sus scrofa GN=EXOSC9 PE=4 SV=2	1.26	0.333424	7.32e-05
598	tr|I3LKP0|I3LKP0_PIG	Uncharacterized protein OS=Sus scrofa GN=SYNM PE=1 SV=1	0.74	-0.434403	7.65e-06
599	tr|F1SC64|F1SC64_PIG	Uncharacterized protein OS=Sus scrofa GN=HELLS PE=4 SV=1	1.34	0.422233	0.01211
600	tr|I3LUT4|I3LUT4_PIG	Uncharacterized protein OS=Sus scrofa GN=LOC106504112 PE=4 SV=1	0.74	-0.434403	0.000175
601	tr|D6MT50|D6MT50_PIG	CD205 OS=Sus scrofa GN=Ly75 PE=2 SV=1	1.23	0.298658	0.005653
602	tr|Q00P29|Q00P29_PIG	Beta actin (Fragment) OS=Sus scrofa GN=ACTB PE=2 SV=1	0.74	-0.434403	0.005717
603	tr|F1SL96|F1SL96_PIG	Uncharacterized protein OS=Sus scrofa GN=LOC106510303 PE=4 SV=2	1.4	0.485427	0.003432
604	tr|I3L660|I3L660_PIG	Profilin OS=Sus scrofa GN=PFN2 PE=1 SV=1	0.74	-0.434403	0.003004
605	tr|F1S084|F1S084_PIG	Uncharacterized protein OS=Sus scrofa GN=HAT1 PE=1 SV=2	1.21	0.275007	0.01829
606	tr|F1RIU9|F1RIU9_PIG	Uncharacterized protein OS=Sus scrofa GN=CHCHD2 PE=1 SV=2	1.4	0.485427	0.003571
607	tr|I3LJ88|I3LJ88_PIG	Uncharacterized protein OS=Sus scrofa GN=TMOD1 PE=1 SV=1	0.73	-0.454032	2.38e-05
608	tr|M3TYJ4|M3TYJ4_PIG	DNA helicase OS=Sus scrofa GN=MCM6 PE=2 SV=1	1.27	0.344828	0.003426
609	tr|F2Z5N4|F2Z5N4_PIG	Polyribonucleotide 5'-hydroxyl-kinase Clp1 OS=Sus scrofa GN=CLP1 PE=3 SV=1	1.56	0.641546	0.0001266
610	tr|F1S006|F1S006_PIG	Uncharacterized protein OS=Sus scrofa GN=FN3K PE=1 SV=2	0.73	-0.454032	1.8e-05
611	tr|B8PUS5|B8PUS5_PIG	Cytohesin 4 OS=Sus scrofa PE=2 SV=1	1.23	0.298658	0.003957
612	tr|I3LKU6|I3LKU6_PIG	Uncharacterized protein OS=Sus scrofa GN=LOC100620190 PE=3 SV=1	1.22	0.286881	0.009518
613	tr|F1SVB0|F1SVB0_PIG	Uncharacterized protein OS=Sus scrofa GN=CAPG PE=1 SV=1	1.22	0.286881	0.04887
614	tr|F1RS29|F1RS29_PIG	Uncharacterized protein OS=Sus scrofa PE=4 SV=2	1.23	0.298658	0.001318
615	tr|F1SLY2|F1SLY2_PIG	Uncharacterized protein OS=Sus scrofa GN=NDUFA5 PE=1 SV=1	1.21	0.275007	0.002879
616	tr|I3LGX8|I3LGX8_PIG	Chordin OS=Sus scrofa GN=CHRD PE=3 SV=1	0.73	-0.454032	0.000388
617	sp|P50441|GATM_PIG	Glycine amidinotransferase, mitochondrial OS=Sus scrofa GN=GATM PE=1 SV=2	1.25	0.321928	0.00416
618	tr|I3LPR2|I3LPR2_PIG	Uncharacterized protein OS=Sus scrofa GN=LOC100625619 PE=4 SV=1	1.21	0.275007	0.0003302
619	tr|Q9GJX2|Q9GJX2_PIG	Diazepam binding inhibitor (Fragment) OS=Sus scrofa GN=DBI PE=2 SV=1	1.36	0.443607	0.01062
620	tr|I3LQM0|I3LQM0_PIG	Uncharacterized protein OS=Sus scrofa PE=4 SV=1	1.25	0.321928	2.23e-06
621	tr|F1RG42|F1RG42_PIG	Uncharacterized protein OS=Sus scrofa GN=TAF5L PE=4 SV=1	1.6	0.678072	0.003601
622	tr|B1Q0K1|B1Q0K1_PIG	Tubulin polymerization promoting protein p25 alpha OS=Sus scrofa GN=TPPP PE=2 SV=1	0.73	-0.454032	0.004533
623	tr|I3LR73|I3LR73_PIG	Uncharacterized protein OS=Sus scrofa GN=YAP1 PE=1 SV=1	0.73	-0.454032	9.53e-05
624	sp|Q6SEG5|UCHL1_PIG	Ubiquitin carboxyl-terminal hydrolase isozyme L1 OS=Sus scrofa GN=UCHL1 PE=2 SV=1	0.73	-0.454032	2.77e-07
625	tr|Q8SPC4|Q8SPC4_PIG	MHC class II antigen OS=Sus scrofa GN=SLA-DQB PE=2 SV=1	0.73	-0.454032	5.15e-07
626	tr|Q6EEI0|Q6EEI0_PIG	Vimentin (Fragment) OS=Sus scrofa PE=3 SV=1	1.4	0.485427	3.11e-08
627	tr|F1RM62|F1RM62_PIG	Uncharacterized protein OS=Sus scrofa GN=HSPB6 PE=1 SV=1	0.73	-0.454032	4.94e-05
628	tr|F1SIV3|F1SIV3_PIG	Uncharacterized protein OS=Sus scrofa GN=ANP32A PE=1 SV=2	1.31	0.389567	0.0005414
629	tr|Q27HS3|Q27HS3_PIG	Vascular smooth muscle alpha-actin (Fragment) OS=Sus scrofa PE=2 SV=1	0.73	-0.454032	1.58e-08
630	tr|I3LCY2|I3LCY2_PIG	Phosphomannomutase OS=Sus scrofa PE=1 SV=1	1.24	0.31034	0.007417
631	sp|P00503|AATC_PIG	Aspartate aminotransferase OS=Sus scrofa GN=GOT1 PE=2 SV=1	0.73	-0.454032	2.66e-07
632	tr|I3L6C1|I3L6C1_PIG	Uncharacterized protein OS=Sus scrofa GN=UBE2O PE=1 SV=1	1.35	0.432959	4.31e-05
633	tr|F1S8H8|F1S8H8_PIG	Purine nucleoside phosphorylase OS=Sus scrofa GN=PNP PE=1 SV=2	1.21	0.275007	0.0002469
634	tr|I3LIY4|I3LIY4_PIG	Uncharacterized protein OS=Sus scrofa GN=ITIH5 PE=4 SV=1	0.73	-0.454032	1.27e-05
635	tr|I3L6J1|I3L6J1_PIG	Reticulon OS=Sus scrofa GN=RTN1 PE=1 SV=1	1.35	0.432959	0.03372
636	tr|F1SDG7|F1SDG7_PIG	Uncharacterized protein OS=Sus scrofa PE=1 SV=2	1.52	0.604071	0.006717
637	tr|F1SNV1|F1SNV1_PIG	Uncharacterized protein OS=Sus scrofa GN=CCDC12 PE=4 SV=2	1.34	0.422233	3.82e-10
638	tr|F2Z5G5|F2Z5G5_PIG	Uncharacterized protein OS=Sus scrofa GN=ACTR1A PE=1 SV=1	0.73	-0.454032	5.61e-08
639	tr|F1S6G5|F1S6G5_PIG	Transcription factor BTF3 OS=Sus scrofa PE=1 SV=2	1.22	0.286881	7e-05
640	sp|Q8HZJ6|SDC4_PIG	Syndecan-4 OS=Sus scrofa GN=SDC4 PE=2 SV=1	1.29	0.367371	0.0001121
641	tr|T2HRE4|T2HRE4_PIG	MHC class I antigen OS=Sus scrofa GN=SLA-2 PE=2 SV=1	0.73	-0.454032	0.0002767
642	tr|I3LL78|I3LL78_PIG	Uncharacterized protein OS=Sus scrofa GN=MED15 PE=1 SV=1	1.33	0.411426	8.81e-07
643	tr|F1SH67|F1SH67_PIG	Uncharacterized protein OS=Sus scrofa GN=MDM1 PE=4 SV=2	0.73	-0.454032	1.31e-07
644	tr|F1RR92|F1RR92_PIG	Uncharacterized protein OS=Sus scrofa GN=SLIT3 PE=4 SV=2	1.26	0.333424	5.6e-05
645	tr|F1RP13|F1RP13_PIG	Uncharacterized protein OS=Sus scrofa GN=GGACT PE=1 SV=2	0.72	-0.473931	6.1e-06
646	tr|I3LIR2|I3LIR2_PIG	Uncharacterized protein OS=Sus scrofa GN=CDKN1B PE=1 SV=1	1.26	0.333424	0.008332
647	tr|A0A140TAK0|A0A140TAK0_PIG	Protein RTF2 homolog OS=Sus scrofa GN=RTFDC1 PE=1 SV=1	1.25	0.321928	0.02342
648	tr|F1S7U3|F1S7U3_PIG	Chitinase-3-like protein 1 OS=Sus scrofa GN=CHI3L1 PE=1 SV=2	1.31	0.389567	0.0186
649	tr|F1S7K4|F1S7K4_PIG	Uncharacterized protein OS=Sus scrofa GN=PLIN4 PE=1 SV=2	0.72	-0.473931	4.45e-07
650	tr|F1SIC5|F1SIC5_PIG	Uncharacterized protein OS=Sus scrofa GN=NPTN PE=1 SV=2	0.72	-0.473931	4.32e-08
651	tr|I3LPG2|I3LPG2_PIG	Uncharacterized protein OS=Sus scrofa PE=4 SV=1	1.28	0.356144	0.0215
652	tr|I3LI05|I3LI05_PIG	Uncharacterized protein OS=Sus scrofa GN=SRRT PE=1 SV=1	1.24	0.31034	0.0002702
653	tr|K7GRX3|K7GRX3_PIG	Uncharacterized protein OS=Sus scrofa GN=RBMX PE=1 SV=1	1.29	0.367371	0.01151
654	sp|P61291|PSME3_PIG	Proteasome activator complex subunit 3 OS=Sus scrofa GN=PSME3 PE=2 SV=1	1.28	0.356144	0.003187
655	tr|K7GL27|K7GL27_PIG	Uncharacterized protein OS=Sus scrofa GN=CD177 PE=1 SV=1	0.72	-0.473931	6.86e-06
656	tr|I3LHZ9|I3LHZ9_PIG	Uncharacterized protein OS=Sus scrofa GN=MSH6 PE=3 SV=1	1.29	0.367371	0.0007906
657	tr|F1SFD4|F1SFD4_PIG	Uncharacterized protein OS=Sus scrofa PE=4 SV=2	0.72	-0.473931	3.78e-06
658	tr|Q6J267|Q6J267_PIG	Galectin (Fragment) OS=Sus scrofa PE=2 SV=1	0.72	-0.473931	2.13e-06
659	tr|F1SFF3|F1SFF3_PIG	Uncharacterized protein OS=Sus scrofa GN=NID2 PE=1 SV=2	0.72	-0.473931	0.01526
660	tr|I3LNH4|I3LNH4_PIG	Uncharacterized protein OS=Sus scrofa GN=CAMK1D PE=1 SV=1	1.22	0.286881	0.02987
661	tr|I3LFV6|I3LFV6_PIG	Uncharacterized protein OS=Sus scrofa PE=3 SV=1	1.39	0.475085	0.0002151
662	tr|F1S8H5|F1S8H5_PIG	DNA-(apurinic or apyrimidinic site) lyase OS=Sus scrofa GN=APEX1 PE=1 SV=1	1.29	0.367371	2.04e-05
663	tr|M3UZ46|M3UZ46_PIG	HEAT repeat containing 3 (Fragment) OS=Sus scrofa GN=HEATR3 PE=2 SV=1	1.39	0.475085	0.002566
664	tr|F1RSG8|F1RSG8_PIG	Uncharacterized protein OS=Sus scrofa GN=TCEA1 PE=1 SV=2	1.43	0.516015	0.001202
665	tr|F1RYV6|F1RYV6_PIG	Uncharacterized protein OS=Sus scrofa GN=AKR1C1 PE=1 SV=1	0.72	-0.473931	0.00829
666	tr|Q53DY6|Q53DY6_PIG	Histone H1.3-like protein OS=Sus scrofa PE=2 SV=1	2.03	1.02148	0.02301
667	tr|F1SA28|F1SA28_PIG	Uncharacterized protein OS=Sus scrofa GN=ECSIT PE=1 SV=2	1.67	0.739848	0.03862
668	tr|F1SGD7|F1SGD7_PIG	Uncharacterized protein OS=Sus scrofa GN=NAP1L1 PE=1 SV=1	1.31	0.389567	0.0136
669	tr|I3LI15|I3LI15_PIG	Histone-lysine N-methyltransferase OS=Sus scrofa GN=SETD7 PE=1 SV=1	0.72	-0.473931	0.0005323
670	tr|F1S2N5|F1S2N5_PIG	Uncharacterized protein OS=Sus scrofa GN=LRRC74A PE=4 SV=2	0.71	-0.494109	1.36e-07
671	tr|I3LER3|I3LER3_PIG	Uncharacterized protein OS=Sus scrofa PE=1 SV=1	0.71	-0.494109	1.07e-06
672	tr|A0A075B7J0|A0A075B7J0_PIG	Uncharacterized protein (Fragment) OS=Sus scrofa PE=4 SV=5	1.62	0.695994	0.014
673	tr|F1S2X3|F1S2X3_PIG	Uncharacterized protein OS=Sus scrofa GN=ECHDC1 PE=1 SV=2	0.71	-0.494109	7.81e-06
674	tr|K7GR63|K7GR63_PIG	Uncharacterized protein (Fragment) OS=Sus scrofa GN=LOC102161212 PE=4 SV=1	1.24	0.31034	0.009208
675	tr|F1SUN4|F1SUN4_PIG	Phospholipase A(2) OS=Sus scrofa GN=PLA2G2D PE=3 SV=1	1.66	0.731183	0.00938
676	tr|I3LCB2|I3LCB2_PIG	Uncharacterized protein OS=Sus scrofa GN=POLR2H PE=1 SV=1	1.25	0.321928	6.92e-05
677	tr|K7GSI4|K7GSI4_PIG	Uncharacterized protein OS=Sus scrofa GN=SLAMF9 PE=4 SV=1	0.71	-0.494109	0.001256
678	tr|F1RH32|F1RH32_PIG	DNA polymerase OS=Sus scrofa GN=POLD1 PE=3 SV=2	1.23	0.298658	0.0001691
679	tr|D0G0C7|D0G0C7_PIG	Antioxidant protein 1 homolog (Yeast) OS=Sus scrofa GN=ATOX1 PE=2 SV=1	1.24	0.31034	0.007752
680	tr|I3L912|I3L912_PIG	Uncharacterized protein OS=Sus scrofa PE=4 SV=1	0.71	-0.494109	2.46e-06
681	sp|Q5S1S4|CAH3_PIG	Carbonic anhydrase 3 OS=Sus scrofa GN=CA3 PE=2 SV=3	0.71	-0.494109	5.85e-08
682	tr|I3LFI0|I3LFI0_PIG	Uncharacterized protein OS=Sus scrofa GN=RAC1 PE=1 SV=1	1.21	0.275007	0.00504
683	tr|K7GK99|K7GK99_PIG	Uncharacterized protein OS=Sus scrofa GN=GSPT2 PE=1 SV=1	1.63	0.704872	0.005721
684	tr|F1SDG0|F1SDG0_PIG	Uncharacterized protein OS=Sus scrofa GN=SF3B4 PE=1 SV=1	1.23	0.298658	0.001533
685	tr|F1S0N9|F1S0N9_PIG	Uncharacterized protein OS=Sus scrofa PE=4 SV=2	0.71	-0.494109	1.17e-06
686	tr|F1SJS8|F1SJS8_PIG	Transgelin OS=Sus scrofa GN=TAGLN PE=1 SV=2	0.71	-0.494109	9.19e-06
687	tr|K7GM42|K7GM42_PIG	Uncharacterized protein OS=Sus scrofa PE=4 SV=1	1.51	0.594549	0.000251
688	tr|I3L9P5|I3L9P5_PIG	Uncharacterized protein OS=Sus scrofa GN=FCRLA PE=4 SV=1	1.32	0.400538	0.002775
689	tr|P79264|P79264_PIG	PE=2 SV=1	1.22	0.286881	0.0005311
690	tr|F1RJX0|F1RJX0_PIG	Uncharacterized protein OS=Sus scrofa GN=AKAP11 PE=4 SV=2	1.39	0.475085	0.005837
691	tr|F1SD90|F1SD90_PIG	Uncharacterized protein OS=Sus scrofa GN=PPP4R3A PE=1 SV=2	1.28	0.356144	0.0003626
692	tr|F1SMZ6|F1SMZ6_PIG	Uncharacterized protein OS=Sus scrofa GN=HSPE1 PE=1 SV=1	0.71	-0.494109	0.01444
693	tr|F1RJG3|F1RJG3_PIG	Uncharacterized protein OS=Sus scrofa GN=PEG3 PE=4 SV=2	1.25	0.321928	0.0005679
694	tr|I3LUR7|I3LUR7_PIG	Uncharacterized protein OS=Sus scrofa GN=COL6A3 PE=1 SV=1	0.71	-0.494109	2.4e-05
695	tr|Q5MJE5|Q5MJE5_PIG	Cathepsin D protein (Fragment) OS=Sus scrofa PE=2 SV=1	1.31	0.389567	0.0001348
696	tr|I3LFA7|I3LFA7_PIG	Uncharacterized protein OS=Sus scrofa PE=4 SV=1	1.54	0.62293	0.00796
697	tr|A0A023VTS2|A0A023VTS2_PIG	SAM domain and HD domain-containing protein 1 OS=Sus scrofa GN=SAMHD1 PE=2 SV=1	1.3	0.378512	0.03551
698	sp|Q06AV4|ITM2C_PIG	Integral membrane protein 2C OS=Sus scrofa GN=ITM2C PE=2 SV=1	0.71	-0.494109	0.0004973
699	tr|I3LP77|I3LP77_PIG	Uncharacterized protein OS=Sus scrofa GN=LOC100620926 PE=4 SV=1	1.29	0.367371	1.46e-05
700	tr|F1SRN1|F1SRN1_PIG	Uncharacterized protein OS=Sus scrofa GN=ANKH PE=1 SV=2	2.36	1.23879	0.04178
701	tr|I3LV60|I3LV60_PIG	Uncharacterized protein OS=Sus scrofa GN=ABCB4 PE=4 SV=1	0.71	-0.494109	8.1e-07
702	tr|I3LCX2|I3LCX2_PIG	Uncharacterized protein OS=Sus scrofa PE=1 SV=1	0.7	-0.514573	6.94e-07
703	tr|I3L6Z1|I3L6Z1_PIG	Anion exchange protein OS=Sus scrofa GN=SLC4A2 PE=3 SV=1	1.31	0.389567	0.0003193
704	sp|P16469|LOX15_PIG	Arachidonate 15-lipoxygenase OS=Sus scrofa GN=ALOX15 PE=1 SV=3	0.7	-0.514573	2.59e-05
705	tr|I3LCG6|I3LCG6_PIG	Uncharacterized protein OS=Sus scrofa GN=RRP15 PE=4 SV=1	1.26	0.333424	0.001891
706	tr|F1REY7|F1REY7_PIG	Uncharacterized protein OS=Sus scrofa GN=RFESD PE=4 SV=1	0.7	-0.514573	1.21e-05
707	tr|A8YQT9|A8YQT9_PIG	Ribosomal protein L7 OS=Sus scrofa PE=2 SV=1	1.28	0.356144	0.007585
708	tr|F1SII0|F1SII0_PIG	Uncharacterized protein OS=Sus scrofa GN=DNAJB5 PE=4 SV=2	0.7	-0.514573	2.11e-08
709	tr|F1RG77|F1RG77_PIG	Uncharacterized protein OS=Sus scrofa GN=RNF40 PE=1 SV=1	1.28	0.356144	0.0001662
710	tr|I3LLE9|I3LLE9_PIG	Uncharacterized protein OS=Sus scrofa GN=USP46 PE=3 SV=1	1.23	0.298658	0.00153
711	tr|I3LKQ3|I3LKQ3_PIG	Uncharacterized protein OS=Sus scrofa PE=4 SV=1	0.7	-0.514573	1.75e-07
712	sp|O77736|TNR6_PIG	Tumor necrosis factor receptor superfamily member 6 OS=Sus scrofa GN=FAS PE=2 SV=1	1.7	0.765535	0.0004792
713	tr|I3LPP4|I3LPP4_PIG	Uncharacterized protein OS=Sus scrofa PE=1 SV=1	1.23	0.298658	0.004974
714	tr|I3LSK7|I3LSK7_PIG	Uncharacterized protein OS=Sus scrofa PE=4 SV=1	1.27	0.344828	0.02952
715	sp|F1RKQ4|TKFC_PIG	Triokinase/FMN cyclase OS=Sus scrofa GN=TKFC PE=1 SV=2	1.26	0.333424	0.04466
716	tr|F1RX94|F1RX94_PIG	Uncharacterized protein OS=Sus scrofa GN=GRB7 PE=4 SV=2	1.35	0.432959	1.08e-07
717	tr|F1RP70|F1RP70_PIG	Uncharacterized protein OS=Sus scrofa GN=RBM26 PE=1 SV=2	1.27	0.344828	0.04189
718	tr|F1S1L0|F1S1L0_PIG	Tyrosine-protein kinase OS=Sus scrofa GN=BTK PE=3 SV=1	1.24	0.31034	0.005688
719	tr|I3LHI0|I3LHI0_PIG	Uncharacterized protein OS=Sus scrofa GN=KRT23 PE=3 SV=1	0.7	-0.514573	0.0004031
720	tr|I3LLU1|I3LLU1_PIG	Uncharacterized protein OS=Sus scrofa GN=AGR2 PE=1 SV=1	1.33	0.411426	0.01874
721	tr|L8B0V2|L8B0V2_PIG	IgG heavy chain OS=Sus scrofa GN=IGHG PE=2 SV=1	1.6	0.678072	0.03668
722	tr|F1RV14|F1RV14_PIG	Uncharacterized protein OS=Sus scrofa GN=PRKCA PE=1 SV=2	0.7	-0.514573	1.15e-07
723	tr|I3LHK7|I3LHK7_PIG	Uncharacterized protein OS=Sus scrofa PE=4 SV=1	1.23	0.298658	0.001389
724	tr|F1RMN9|F1RMN9_PIG	Uncharacterized protein OS=Sus scrofa GN=ARFIP2 PE=1 SV=2	1.26	0.333424	0.008383
725	tr|I3LF98|I3LF98_PIG	Uncharacterized protein OS=Sus scrofa PE=1 SV=1	1.63	0.704872	0.01039
726	tr|F1RKS3|F1RKS3_PIG	Flap endonuclease 1 OS=Sus scrofa GN=FEN1 PE=1 SV=1	1.31	0.389567	0.0003691
727	tr|F1SBT5|F1SBT5_PIG	Uncharacterized protein OS=Sus scrofa GN=GTF2F1 PE=4 SV=1	1.29	0.367371	0.0003713
728	sp|P00571|KAD1_PIG	Adenylate kinase isoenzyme 1 OS=Sus scrofa GN=AK1 PE=1 SV=1	0.7	-0.514573	2.5e-05
729	tr|F1RI01|F1RI01_PIG	60S ribosomal protein L13a OS=Sus scrofa GN=RPL13A PE=1 SV=1	1.28	0.356144	0.004063
730	sp|Q08094|CNN2_PIG	Calponin-2 (Fragment) OS=Sus scrofa GN=CNN2 PE=2 SV=1	1.3	0.378512	0.004761
731	tr|F1S102|F1S102_PIG	Uncharacterized protein OS=Sus scrofa GN=LOC100524883 PE=4 SV=2	1.21	0.275007	0.02918
732	tr|F1SLE6|F1SLE6_PIG	Uncharacterized protein OS=Sus scrofa GN=LOC100739240 PE=4 SV=2	0.7	-0.514573	8.88e-07
733	tr|I3L641|I3L641_PIG	Uncharacterized protein OS=Sus scrofa PE=4 SV=1	1.43	0.516015	0.03705
734	tr|I3LNQ1|I3LNQ1_PIG	Uncharacterized protein OS=Sus scrofa GN=LOC100521615 PE=4 SV=1	1.27	0.344828	0.002018
735	tr|F1SR53|F1SR53_PIG	Uncharacterized protein OS=Sus scrofa GN=ITGA5 PE=1 SV=3	0.7	-0.514573	0.0002012
736	tr|F1RWL8|F1RWL8_PIG	Uncharacterized protein OS=Sus scrofa GN=SEC31B PE=1 SV=1	0.7	-0.514573	4.21e-05
737	tr|I3L740|I3L740_PIG	Uncharacterized protein OS=Sus scrofa GN=MMP17 PE=3 SV=1	0.7	-0.514573	0.034
738	tr|I3LQU8|I3LQU8_PIG	Uncharacterized protein OS=Sus scrofa PE=1 SV=1	1.21	0.275007	0.006456
739	tr|F1SN26|F1SN26_PIG	Uncharacterized protein OS=Sus scrofa GN=TERB2 PE=4 SV=1	0.7	-0.514573	2.37e-05
740	tr|I3L918|I3L918_PIG	Uncharacterized protein OS=Sus scrofa GN=LOC102157663 PE=1 SV=1	1.22	0.286881	0.008095
741	tr|F1S435|F1S435_PIG	Uncharacterized protein OS=Sus scrofa GN=EXOSC6 PE=1 SV=2	1.21	0.275007	0.008108
742	tr|F1SAB8|F1SAB8_PIG	Uncharacterized protein OS=Sus scrofa GN=DCTN5 PE=1 SV=2	1.22	0.286881	0.01344
743	tr|G3FP13|G3FP13_PIG	Polyglutamine binding protein 1 OS=Sus scrofa GN=PQBP1 PE=2 SV=1	1.48	0.565597	0.0002783
744	tr|F1SJT7|F1SJT7_PIG	Apolipoprotein A-IV OS=Sus scrofa GN=APOA4 PE=1 SV=2	0.7	-0.514573	3.29e-08
745	tr|M3VH99|M3VH99_PIG	Serine/threonine kinase 11 interacting protein OS=Sus scrofa GN=STK11IP PE=2 SV=1	1.44	0.526069	0.0008484
746	tr|F1SSE7|F1SSE7_PIG	Uncharacterized protein OS=Sus scrofa PE=1 SV=2	0.69	-0.535332	0.003395
747	tr|I3LAE9|I3LAE9_PIG	Uncharacterized protein OS=Sus scrofa PE=1 SV=1	1.25	0.321928	0.004448
748	sp|Q45KW7|FABPI_PIG	Fatty acid binding protein 2 OS=Sus scrofa GN=FABP2 PE=3 SV=1	0.69	-0.535332	1.21e-08
749	tr|F1RF18|F1RF18_PIG	Uncharacterized protein OS=Sus scrofa GN=GNAO1 PE=1 SV=2	0.69	-0.535332	5.05e-08
750	tr|F1SN94|F1SN94_PIG	Uncharacterized protein OS=Sus scrofa GN=WDR70 PE=4 SV=2	1.21	0.275007	0.0006742
751	tr|F1RT57|F1RT57_PIG	Uncharacterized protein OS=Sus scrofa GN=PPP1R9B PE=1 SV=1	1.22	0.286881	0.008047
752	tr|I3LSN5|I3LSN5_PIG	Uncharacterized protein OS=Sus scrofa PE=4 SV=1	0.69	-0.535332	3.62e-06
753	tr|I3LAJ5|I3LAJ5_PIG	Uncharacterized protein OS=Sus scrofa PE=4 SV=1	0.68	-0.556393	3.6e-05
754	tr|I3L5G6|I3L5G6_PIG	Uncharacterized protein OS=Sus scrofa PE=4 SV=1	1.23	0.298658	0.0008435
755	sp|P42639|TPM1_PIG	Tropomyosin alpha-1 chain OS=Sus scrofa GN=TPM1 PE=1 SV=2	0.68	-0.556393	9.83e-07
756	tr|F1SAH2|F1SAH2_PIG	Uncharacterized protein OS=Sus scrofa GN=ABCG4 PE=4 SV=1	0.68	-0.556393	5.76e-06
757	tr|F1RX87|F1RX87_PIG	Uncharacterized protein OS=Sus scrofa GN=LGSN PE=3 SV=2	1.25	0.321928	0.04637
758	tr|F1RGY5|F1RGY5_PIG	Uncharacterized protein OS=Sus scrofa PE=1 SV=2	0.68	-0.556393	5.77e-07
759	tr|B5APU6|B5APU6_PIG	Actin related protein 2/3 complex subunit 1B OS=Sus scrofa PE=2 SV=1	1.46	0.545968	0.0006063
760	tr|I3LTW6|I3LTW6_PIG	Uncharacterized protein OS=Sus scrofa PE=4 SV=1	1.36	0.443607	0.001626
761	tr|I3LV16|I3LV16_PIG	Uncharacterized protein OS=Sus scrofa PE=4 SV=1	0.68	-0.556393	9.3e-06
762	tr|A8CYZ6|A8CYZ6_PIG	Sirtuin 6 (Fragment) OS=Sus scrofa PE=2 SV=1	1.35	0.432959	0.01042
763	tr|K9IVU5|K9IVU5_PIG	N-acetylglucosamine-6-sulfatase OS=Sus scrofa GN=GNS PE=2 SV=1	1.21	0.275007	0.007945
764	tr|F1RLT6|F1RLT6_PIG	Uncharacterized protein OS=Sus scrofa GN=GNAZ PE=1 SV=1	0.68	-0.556393	7.62e-07
765	tr|I3L5F1|I3L5F1_PIG	Uncharacterized protein OS=Sus scrofa PE=4 SV=1	1.42	0.505891	0.001109
766	tr|F1RKG3|F1RKG3_PIG	Uncharacterized protein OS=Sus scrofa GN=RFC5 PE=1 SV=1	1.22	0.286881	0.009528
767	tr|F1STN6|F1STN6_PIG	Uncharacterized protein OS=Sus scrofa GN=WASF2 PE=1 SV=2	1.22	0.286881	0.007591
768	sp|A1XQU5|RL27_PIG	60S ribosomal protein L27 OS=Sus scrofa GN=RPL27 PE=1 SV=1	1.28	0.356144	0.01254
769	tr|F1RLX2|F1RLX2_PIG	Uncharacterized protein OS=Sus scrofa GN=OR52N1 PE=3 SV=1	1.46	0.545968	0.001139
770	tr|F1SM09|F1SM09_PIG	Uncharacterized protein OS=Sus scrofa PE=4 SV=2	1.45	0.536053	0.000901
771	sp|P81271|MYH11_PIG	Myosin-11 (Fragments) OS=Sus scrofa GN=MYH11 PE=1 SV=1	0.68	-0.556393	4.26e-05
772	tr|F1SDJ2|F1SDJ2_PIG	Uncharacterized protein OS=Sus scrofa GN=WDCP PE=4 SV=1	0.68	-0.556393	5.47e-05
773	tr|F1S473|F1S473_PIG	Uncharacterized protein OS=Sus scrofa GN=GAN PE=4 SV=1	0.68	-0.556393	5.65e-07
774	tr|K7GN69|K7GN69_PIG	SH2 domain-containing protein 1A OS=Sus scrofa GN=SH2D1A PE=4 SV=1	1.32	0.400538	0.002929
775	tr|F1SFR1|F1SFR1_PIG	Uncharacterized protein OS=Sus scrofa GN=C12orf10 PE=1 SV=2	1.22	0.286881	0.0007929
776	tr|F2Z5B2|F2Z5B2_PIG	Tubulin beta chain OS=Sus scrofa GN=TUBB2B PE=1 SV=1	0.68	-0.556393	2.99e-05
777	tr|C7FE63|C7FE63_PIG	NADH-ubiquinone oxidoreductase chain 3 OS=Sus scrofa GN=ND3 PE=3 SV=1	1.21	0.275007	0.01298
778	tr|F1RI42|F1RI42_PIG	Mitogen-activated protein kinase kinase kinase kinase OS=Sus scrofa GN=MAP4K1 PE=3 SV=1	1.28	0.356144	0.008004
779	tr|F1RGA3|F1RGA3_PIG	Uncharacterized protein OS=Sus scrofa GN=STX1B PE=1 SV=2	0.68	-0.556393	2.92e-07
780	tr|F1SRT0|F1SRT0_PIG	Uncharacterized protein OS=Sus scrofa GN=MRPL46 PE=1 SV=1	1.22	0.286881	0.01362
781	tr|F1SHD6|F1SHD6_PIG	Uncharacterized protein OS=Sus scrofa GN=EEF1B2 PE=1 SV=1	1.23	0.298658	0.003084
782	tr|I3LE06|I3LE06_PIG	Uncharacterized protein OS=Sus scrofa GN=ZFR2 PE=4 SV=1	1.56	0.641546	0.01663
783	tr|F1S2T5|F1S2T5_PIG	Uncharacterized protein OS=Sus scrofa GN=LTBP2 PE=1 SV=2	1.31	0.389567	0.007561
784	tr|L8AXM5|L8AXM5_PIG	IgG heavy chain OS=Sus scrofa GN=IGHG PE=2 SV=1	1.34	0.422233	0.04127
785	tr|I3LNU8|I3LNU8_PIG	Uncharacterized protein OS=Sus scrofa PE=4 SV=1	0.68	-0.556393	1.9e-05
786	tr|I3L7A9|I3L7A9_PIG	Uncharacterized protein OS=Sus scrofa PE=4 SV=1	0.68	-0.556393	2.25e-07
787	tr|F1RJC3|F1RJC3_PIG	Uncharacterized protein OS=Sus scrofa PE=3 SV=1	1.23	0.298658	0.002796
788	tr|F1SG23|F1SG23_PIG	Uncharacterized protein OS=Sus scrofa GN=TBL1Y PE=1 SV=2	0.68	-0.556393	2.56e-07
789	tr|F2Z5H3|F2Z5H3_PIG	Uncharacterized protein OS=Sus scrofa GN=RPRD1B PE=1 SV=1	1.22	0.286881	0.002012
790	tr|Q06A94|Q06A94_PIG	Heterogeneous nuclear ribonucleoprotein A1 OS=Sus scrofa GN=HNRNPA1 PE=1 SV=1	1.22	0.286881	0.003493
791	tr|I3LK97|I3LK97_PIG	Uncharacterized protein OS=Sus scrofa GN=CR2 PE=1 SV=1	1.79	0.83996	0.00367
792	tr|F1S0I4|F1S0I4_PIG	Uncharacterized protein OS=Sus scrofa GN=CEP162 PE=4 SV=1	1.37	0.454176	0.000189
793	tr|F1S1J5|F1S1J5_PIG	Glucose-6-phosphatase OS=Sus scrofa GN=G6PC3 PE=3 SV=1	0.68	-0.556393	5.62e-07
794	tr|I3LE55|I3LE55_PIG	Uncharacterized protein OS=Sus scrofa PE=1 SV=1	1.36	0.443607	0.0007868
795	tr|Q1HE49|Q1HE49_PIG	Aldo-keto reductase family 1 member C4 OS=Sus scrofa GN=AKR1C4 PE=4 SV=1	1.3	0.378512	0.0003583
796	tr|F1S6V0|F1S6V0_PIG	Uncharacterized protein OS=Sus scrofa GN=SWAP70 PE=1 SV=2	1.35	0.432959	0.005112
797	tr|I3LPF0|I3LPF0_PIG	Uncharacterized protein OS=Sus scrofa GN=TTC33 PE=4 SV=1	1.21	0.275007	0.005229
798	tr|Q6IM70|Q6IM70_PIG	Reticulon OS=Sus scrofa GN=RTN4 PE=1 SV=1	0.67	-0.577767	4.45e-06
799	tr|F1ST83|F1ST83_PIG	Uncharacterized protein OS=Sus scrofa PE=4 SV=2	1.27	0.344828	0.02115
800	tr|F1S3X5|F1S3X5_PIG	Uncharacterized protein OS=Sus scrofa PE=4 SV=2	0.67	-0.577767	7.16e-06
801	tr|F1RR02|F1RR02_PIG	Uncharacterized protein OS=Sus scrofa GN=GFAP PE=1 SV=2	0.67	-0.577767	1.74e-05
802	sp|Q9XSJ9|CD3Z_PIG	T-cell surface glycoprotein CD3 zeta chain OS=Sus scrofa GN=CD247 PE=2 SV=1	1.33	0.411426	0.005998
803	tr|F1SNU8|F1SNU8_PIG	Uncharacterized protein OS=Sus scrofa GN=LOC100517371 PE=4 SV=2	1.35	0.432959	0.002632
804	tr|I3LRH2|I3LRH2_PIG	Uncharacterized protein OS=Sus scrofa GN=LOC100519984 PE=1 SV=1	1.33	0.411426	0.0126
805	tr|F1RMM0|F1RMM0_PIG	Uncharacterized protein OS=Sus scrofa GN=PRKCDBP PE=1 SV=2	0.67	-0.577767	5.26e-07
806	tr|I3LIK6|I3LIK6_PIG	Uncharacterized protein OS=Sus scrofa PE=1 SV=1	0.67	-0.577767	4.53e-07
807	tr|F1SG31|F1SG31_PIG	Uncharacterized protein OS=Sus scrofa PE=1 SV=2	2.14	1.09761	0.01457
808	tr|F1STK5|F1STK5_PIG	Pannexin OS=Sus scrofa GN=PANX1 PE=3 SV=2	0.67	-0.577767	2.03e-07
809	sp|B3SP85|GILT_PIG	Gamma-interferon-inducible-lysosomal thiol reductase OS=Sus scrofa GN=IFI30 PE=2 SV=1	1.74	0.799087	0.003667
810	tr|I3LKU0|I3LKU0_PIG	Uncharacterized protein OS=Sus scrofa GN=RAC3 PE=1 SV=1	1.39	0.475085	0.003481
811	tr|F1SKM5|F1SKM5_PIG	Uncharacterized protein OS=Sus scrofa GN=CCDC51 PE=1 SV=1	1.34	0.422233	0.0002291
812	sp|A1XQU9|RS20_PIG	40S ribosomal protein S20 OS=Sus scrofa GN=RPS20 PE=1 SV=1	1.25	0.321928	0.008833
813	tr|I3LAA4|I3LAA4_PIG	Uncharacterized protein OS=Sus scrofa GN=LOC102165939 PE=1 SV=1	0.67	-0.577767	0.0003793
814	tr|I3L6E0|I3L6E0_PIG	Uncharacterized protein OS=Sus scrofa GN=MYLK4 PE=3 SV=1	0.67	-0.577767	4.88e-08
815	tr|I3LA51|I3LA51_PIG	Uncharacterized protein OS=Sus scrofa GN=SIM2 PE=4 SV=1	1.43	0.516015	0.003551
816	tr|F1SEN6|F1SEN6_PIG	Uncharacterized protein OS=Sus scrofa GN=LOC100157129 PE=4 SV=2	0.67	-0.577767	0.02619
817	tr|I3LLX8|I3LLX8_PIG	Sulfotransferase OS=Sus scrofa PE=1 SV=1	2	1	0.007129
818	tr|F1SRR3|F1SRR3_PIG	Uncharacterized protein OS=Sus scrofa GN=WDR89 PE=4 SV=1	1.26	0.333424	0.0004462
819	tr|F1RKF2|F1RKF2_PIG	Nitric oxide synthase OS=Sus scrofa GN=NOS1 PE=3 SV=2	1.41	0.495695	2.36e-05
820	tr|I3W8V7|I3W8V7_PIG	U2 small nuclear RNA auxiliary factor 2 OS=Sus scrofa GN=U2AF2 PE=2 SV=1	1.31	0.389567	0.001027
821	tr|F1RZK6|F1RZK6_PIG	Tyrosine-protein kinase OS=Sus scrofa GN=FRK PE=1 SV=1	1.46	0.545968	0.001914
822	tr|F1SJ86|F1SJ86_PIG	Uncharacterized protein OS=Sus scrofa GN=CSPG4 PE=1 SV=2	0.67	-0.577767	1.45e-06
823	tr|I3L7T6|I3L7T6_PIG	Histone H2A OS=Sus scrofa GN=H2AFX PE=1 SV=1	1.36	0.443607	0.01113
824	sp|Q2QLE2|CAV2_PIG	Caveolin-2 OS=Sus scrofa GN=CAV2 PE=3 SV=1	0.66	-0.599462	1.87e-05
825	tr|K7GS20|K7GS20_PIG	Uncharacterized protein (Fragment) OS=Sus scrofa GN=FCAMR PE=4 SV=1	1.58	0.659925	0.003174
826	tr|F1RXA1|F1RXA1_PIG	Uncharacterized protein OS=Sus scrofa GN=PAG1 PE=4 SV=1	1.26	0.333424	0.005759
827	tr|I3L9K5|I3L9K5_PIG	Uncharacterized protein OS=Sus scrofa GN=NUCKS1 PE=1 SV=1	1.29	0.367371	0.002081
828	tr|F1S3I5|F1S3I5_PIG	DNA (cytosine-5)-methyltransferase OS=Sus scrofa GN=DNMT1 PE=3 SV=2	1.29	0.367371	0.03006
829	sp|A5A761|SFXN1_PIG	Sideroflexin-1 OS=Sus scrofa GN=SFXN1 PE=2 SV=1	1.21	0.275007	0.0009851
830	tr|I3LTX2|I3LTX2_PIG	Uncharacterized protein OS=Sus scrofa GN=CEP70 PE=4 SV=1	1.37	0.454176	5.42e-05
831	tr|F1S827|F1S827_PIG	Uncharacterized protein OS=Sus scrofa GN=SERBP1 PE=1 SV=2	1.29	0.367371	0.0005337
832	tr|F1RZM4|F1RZM4_PIG	Uncharacterized protein OS=Sus scrofa GN=LAMA4 PE=1 SV=2	0.66	-0.599462	6.01e-06
833	tr|F1RVM1|F1RVM1_PIG	Uncharacterized protein OS=Sus scrofa GN=APOBEC2 PE=1 SV=1	0.66	-0.599462	0.0173
834	tr|F1S1S7|F1S1S7_PIG	Phosphodiesterase OS=Sus scrofa GN=PDE5A PE=1 SV=2	0.66	-0.599462	8.38e-06
835	tr|L8B149|L8B149_PIG	IgG heavy chain OS=Sus scrofa GN=IGHG PE=2 SV=1	0.66	-0.599462	3.07e-06
836	tr|I3LAC2|I3LAC2_PIG	Uncharacterized protein OS=Sus scrofa GN=LOC102166317 PE=4 SV=1	1.28	0.356144	5.19e-07
837	tr|I3L973|I3L973_PIG	Uncharacterized protein OS=Sus scrofa GN=PARVA PE=1 SV=1	0.66	-0.599462	5.13e-07
838	tr|F1SCC6|F1SCC6_PIG	Uncharacterized protein OS=Sus scrofa GN=LOC100153899 PE=1 SV=2	0.66	-0.599462	5.04e-06
839	tr|E9NRZ8|E9NRZ8_PIG	Bromodomain-containing protein 4 OS=Sus scrofa GN=BRD4 PE=2 SV=1	1.3	0.378512	0.0001067
840	tr|I3L8B1|I3L8B1_PIG	Uncharacterized protein OS=Sus scrofa GN=NOL3 PE=1 SV=1	0.66	-0.599462	0.0001819
841	tr|F1STY7|F1STY7_PIG	Uncharacterized protein OS=Sus scrofa PE=1 SV=2	0.66	-0.599462	1.97e-05
842	tr|I1SNT7|I1SNT7_PIG	Catenin beta-like1 protein OS=Sus scrofa GN=CTNNBL1 PE=2 SV=1	1.28	0.356144	0.00371
843	tr|D2D0E1|D2D0E1_PIG	Muscle type carnitine palmitoyltransferase 1B OS=Sus scrofa GN=CPT1B PE=3 SV=1	0.66	-0.599462	1.2e-07
844	tr|I3LI42|I3LI42_PIG	Uncharacterized protein OS=Sus scrofa PE=4 SV=1	1.22	0.286881	0.01005
845	tr|Q29314|Q29314_PIG	60S ribosomal protein P1 (Fragment) OS=Sus scrofa PE=2 SV=1	1.42	0.505891	0.003592
846	tr|F1SDN7|F1SDN7_PIG	Uncharacterized protein OS=Sus scrofa GN=C2orf70 PE=4 SV=1	1.23	0.298658	0.03896
847	tr|Q8MGX7|Q8MGX7_PIG	MHC class I antigen OS=Sus scrofa GN=SLA-P14 PE=2 SV=1	0.66	-0.599462	0.001654
848	tr|F1SCY4|F1SCY4_PIG	Lipase OS=Sus scrofa GN=LIPA PE=1 SV=1	1.23	0.298658	0.01818
849	tr|F1SR21|F1SR21_PIG	Uncharacterized protein OS=Sus scrofa PE=1 SV=2	1.25	0.321928	0.0006629
850	tr|I3LEU7|I3LEU7_PIG	Uncharacterized protein OS=Sus scrofa GN=CIT PE=4 SV=1	1.27	0.344828	0.002543
851	tr|F1SR49|F1SR49_PIG	Phosphodiesterase OS=Sus scrofa GN=PDE1B PE=3 SV=1	0.66	-0.599462	4.96e-06
852	tr|F1S6S9|F1S6S9_PIG	Uncharacterized protein OS=Sus scrofa GN=PRTN3 PE=1 SV=2	1.23	0.298658	0.02849
853	tr|F1RRA6|F1RRA6_PIG	Uncharacterized protein OS=Sus scrofa GN=SLC25A31 PE=3 SV=1	1.38	0.464668	0.02593
854	tr|I3LS93|I3LS93_PIG	Uncharacterized protein OS=Sus scrofa GN=FAM3D PE=1 SV=1	1.3	0.378512	0.002514
855	tr|F1SQU1|F1SQU1_PIG	Uncharacterized protein OS=Sus scrofa GN=DEPDC4 PE=4 SV=2	0.66	-0.599462	2.01e-08
856	tr|F2Z5V4|F2Z5V4_PIG	Uncharacterized protein OS=Sus scrofa GN=PAFAH1B2 PE=1 SV=1	1.21	0.275007	0.0005846
857	tr|I3L5A6|I3L5A6_PIG	Uncharacterized protein OS=Sus scrofa GN=WIPF1 PE=1 SV=1	1.22	0.286881	0.02386
858	tr|F1SIC0|F1SIC0_PIG	Uncharacterized protein OS=Sus scrofa GN=PACSIN3 PE=1 SV=1	0.65	-0.621488	4.91e-07
859	tr|I3LP61|I3LP61_PIG	Uncharacterized protein OS=Sus scrofa GN=DOPEY1 PE=4 SV=1	1.29	0.367371	0.0144
860	tr|F1S707|F1S707_PIG	Uncharacterized protein OS=Sus scrofa GN=LOC102163961 PE=4 SV=2	0.65	-0.621488	0.0004764
861	tr|I3LE76|I3LE76_PIG	Uncharacterized protein OS=Sus scrofa PE=3 SV=1	1.32	0.400538	0.0003725
862	tr|F1SDY3|F1SDY3_PIG	Deoxyribonuclease-2-alpha OS=Sus scrofa GN=DNASE2 PE=4 SV=1	1.23	0.298658	0.002142
863	tr|F1RYU7|F1RYU7_PIG	Uncharacterized protein OS=Sus scrofa GN=NAAA PE=1 SV=1	1.23	0.298658	0.003663
864	tr|A6YNL5|A6YNL5_PIG	Calpain 2 OS=Sus scrofa GN=Capn2 PE=2 SV=1	0.65	-0.621488	0.02008
865	sp|Q6RVA9|CAV1_PIG	Caveolin-1 OS=Sus scrofa GN=CAV1 PE=2 SV=1	0.65	-0.621488	3.61e-06
866	tr|Q29364|Q29364_PIG	Calponin H1, smooth muscle (Fragment) OS=Sus scrofa PE=2 SV=1	0.65	-0.621488	3.62e-09
867	tr|G8ENL4|G8ENL4_PIG	FUS OS=Sus scrofa GN=FUS PE=1 SV=1	1.27	0.344828	0.003904
868	tr|F1SRI8|F1SRI8_PIG	Uncharacterized protein OS=Sus scrofa GN=MYBPC1 PE=4 SV=2	0.65	-0.621488	5.18e-06
869	tr|K7GMS9|K7GMS9_PIG	Uncharacterized protein OS=Sus scrofa GN=PFKFB1 PE=4 SV=1	0.65	-0.621488	7.73e-06
870	tr|F1SDL0|F1SDL0_PIG	Uncharacterized protein OS=Sus scrofa GN=PTRHD1 PE=1 SV=1	1.25	0.321928	0.00124
871	tr|F1S7Q8|F1S7Q8_PIG	Uncharacterized protein OS=Sus scrofa PE=4 SV=2	1.35	0.432959	0.001309
872	tr|Q4G5L0|Q4G5L0_PIG	Delta-5 fatty acid desaturase (Fragment) OS=Sus scrofa PE=4 SV=1	1.24	0.31034	0.0005253
873	sp|O18734|PP14A_PIG	Protein phosphatase 1 regulatory subunit 14A OS=Sus scrofa GN=CPI17 PE=1 SV=1	0.65	-0.621488	1.15e-05
874	tr|F1S935|F1S935_PIG	Uncharacterized protein OS=Sus scrofa GN=RPL18A PE=1 SV=2	1.26	0.333424	0.04871
875	tr|F1S9C8|F1S9C8_PIG	Uncharacterized protein OS=Sus scrofa GN=CDH24 PE=4 SV=2	1.53	0.613532	0.001543
876	tr|F1SH94|F1SH94_PIG	Uncharacterized protein OS=Sus scrofa GN=ITIH3 PE=1 SV=1	0.64	-0.643856	8.74e-08
877	tr|F1RH12|F1RH12_PIG	Uncharacterized protein OS=Sus scrofa GN=ASPDH PE=1 SV=1	1.23	0.298658	0.005792
878	tr|B2D1T3|B2D1T3_PIG	Cathepsin H transcript variant 3 OS=Sus scrofa GN=CTSH PE=2 SV=1	1.27	0.344828	0.02407
879	sp|P81405|SAP_PIG	Saposin-B-Val OS=Sus scrofa GN=PSAP PE=1 SV=2	1.56	0.641546	0.01823
880	tr|F1RJV5|F1RJV5_PIG	Uncharacterized protein OS=Sus scrofa GN=PDLIM4 PE=1 SV=2	0.64	-0.643856	6.4e-07
881	tr|F1SBS6|F1SBS6_PIG	Tumor necrosis factor superfamily member 14 OS=Sus scrofa GN=TNFSF14 PE=2 SV=1	0.64	-0.643856	5.16e-09
882	tr|I3LUV2|I3LUV2_PIG	Uncharacterized protein OS=Sus scrofa GN=FAM120B PE=1 SV=1	1.25	0.321928	1.32e-05
883	tr|F1S8F7|F1S8F7_PIG	Uncharacterized protein OS=Sus scrofa GN=TTC5 PE=4 SV=1	1.23	0.298658	9.83e-05
884	tr|K9J6I8|K9J6I8_PIG	Dedicator of cytokinesis 2 OS=Sus scrofa GN=DOCK2 PE=2 SV=1	1.23	0.298658	0.01437
885	tr|F1RJY4|F1RJY4_PIG	Uncharacterized protein OS=Sus scrofa GN=SLAMF6 PE=4 SV=3	1.27	0.344828	0.0165
886	tr|I3L810|I3L810_PIG	Uncharacterized protein OS=Sus scrofa GN=HNMT PE=1 SV=1	1.23	0.298658	0.001273
887	tr|F1SNX3|F1SNX3_PIG	Uncharacterized protein OS=Sus scrofa GN=LOC100525516 PE=1 SV=2	1.36	0.443607	0.00371
888	tr|F1SUZ5|F1SUZ5_PIG	Uncharacterized protein OS=Sus scrofa GN=RRM1 PE=1 SV=2	1.32	0.400538	0.01008
889	tr|D3K5M7|D3K5M7_PIG	Cleavage and polyadenylation specific factor 6 OS=Sus scrofa GN=CPSF6 PE=2 SV=1	1.22	0.286881	0.0002028
890	sp|Q9TV36|FBN1_PIG	Fibrillin-1 OS=Sus scrofa GN=FBN1 PE=2 SV=1	1.27	0.344828	0.02033
891	tr|F1RWI4|F1RWI4_PIG	Uncharacterized protein OS=Sus scrofa GN=SBSPON PE=1 SV=1	0.64	-0.643856	0.001905
892	tr|A0A0F6N3S5|A0A0F6N3S5_PIG	MHC class I antigen OS=Sus scrofa PE=2 SV=1	0.64	-0.643856	5.28e-06
893	tr|I3LR51|I3LR51_PIG	Uncharacterized protein OS=Sus scrofa PE=1 SV=1	1.23	0.298658	0.0159
894	tr|F1RLL9|F1RLL9_PIG	Uncharacterized protein OS=Sus scrofa GN=COL4A2 PE=1 SV=2	0.64	-0.643856	1.19e-05
895	tr|F1SJC5|F1SJC5_PIG	Uncharacterized protein OS=Sus scrofa GN=TFEC PE=4 SV=1	1.24	0.31034	0.001767
896	tr|F1RR19|F1RR19_PIG	Uncharacterized protein OS=Sus scrofa GN=HEXIM1 PE=1 SV=1	1.23	0.298658	0.0005712
897	tr|F1SMN5|F1SMN5_PIG	Uncharacterized protein OS=Sus scrofa GN=FLNC PE=1 SV=1	0.64	-0.643856	2.65e-06
898	tr|I3L977|I3L977_PIG	Uncharacterized protein OS=Sus scrofa PE=4 SV=1	0.64	-0.643856	0.000335
899	tr|M3V860|M3V860_PIG	Tigger transposable element derived 2 OS=Sus scrofa GN=TIGD2 PE=2 SV=1	2.5	1.32193	0.01864
900	tr|F1S0P4|F1S0P4_PIG	Uncharacterized protein OS=Sus scrofa GN=DNAJC7 PE=1 SV=1	1.22	0.286881	0.009446
901	tr|F1SBM1|F1SBM1_PIG	Uncharacterized protein OS=Sus scrofa PE=3 SV=2	0.63	-0.666576	4.82e-08
902	tr|A0A0A7HF29|A0A0A7HF29_PIG	DEAD (Asp-Glu-Ala-Asp) box helicase 5 OS=Sus scrofa GN=DDX5 PE=2 SV=1	1.23	0.298658	0.01708
903	tr|F1SK86|F1SK86_PIG	Peptidylprolyl isomerase OS=Sus scrofa GN=FKBP4 PE=1 SV=1	1.21	0.275007	0.005015
904	tr|F1RFX6|F1RFX6_PIG	Uncharacterized protein OS=Sus scrofa GN=KCTD19 PE=4 SV=2	0.63	-0.666576	2.99e-06
905	tr|F1SSA6|F1SSA6_PIG	Uncharacterized protein OS=Sus scrofa GN=MYH10 PE=1 SV=2	0.63	-0.666576	7.57e-05
906	tr|I3LQR7|I3LQR7_PIG	Uncharacterized protein OS=Sus scrofa PE=4 SV=1	1.47	0.555816	0.0007348
907	tr|I3L744|I3L744_PIG	Uncharacterized protein OS=Sus scrofa PE=4 SV=1	1.87	0.903038	0.02939
908	tr|B2LWF9|B2LWF9_PIG	Insulin-responsive glucose transporter OS=Sus scrofa GN=GLUT4 PE=2 SV=1	0.63	-0.666576	2.4e-06
909	sp|Q95281|RL29_PIG	60S ribosomal protein L29 OS=Sus scrofa GN=RPL29 PE=1 SV=4	1.33	0.411426	0.01921
910	tr|F1SB42|F1SB42_PIG	Uncharacterized protein OS=Sus scrofa PE=1 SV=1	1.23	0.298658	0.0002186
911	tr|I3LP78|I3LP78_PIG	Uncharacterized protein OS=Sus scrofa GN=RPL9 PE=1 SV=1	1.23	0.298658	0.0004028
912	tr|F1RWH4|F1RWH4_PIG	Uncharacterized protein OS=Sus scrofa GN=COPZ2 PE=1 SV=2	0.63	-0.666576	0.002327
913	tr|F1SIM3|F1SIM3_PIG	Uncharacterized protein OS=Sus scrofa GN=AOAH PE=1 SV=1	1.25	0.321928	4.55e-05
914	tr|F1SEZ4|F1SEZ4_PIG	Uncharacterized protein OS=Sus scrofa GN=MAPKAPK2 PE=3 SV=2	1.22	0.286881	0.0005175
915	tr|I3LQ84|I3LQ84_PIG	Uncharacterized protein OS=Sus scrofa GN=COL6A2 PE=1 SV=1	0.63	-0.666576	2.55e-06
916	tr|F1S0V6|F1S0V6_PIG	Uncharacterized protein OS=Sus scrofa GN=GM2A PE=1 SV=1	1.47	0.555816	0.02462
917	tr|I3LQV7|I3LQV7_PIG	Uncharacterized protein OS=Sus scrofa PE=4 SV=1	1.38	0.464668	0.003939
918	sp|P07480|GALA_PIG	Galanin peptides OS=Sus scrofa GN=GAL PE=1 SV=1	0.63	-0.666576	1.93e-07
919	tr|F1S459|F1S459_PIG	Uncharacterized protein OS=Sus scrofa GN=TERF2IP PE=1 SV=2	1.3	0.378512	0.0009459
920	tr|F1RT84|F1RT84_PIG	Uncharacterized protein OS=Sus scrofa GN=NSMAF PE=4 SV=2	0.63	-0.666576	2.35e-08
921	tr|K7GS54|K7GS54_PIG	Uncharacterized protein (Fragment) OS=Sus scrofa GN=SMS PE=1 SV=1	1.24	0.31034	2.21e-07
922	tr|K7GL17|K7GL17_PIG	Uncharacterized protein OS=Sus scrofa GN=TMSB4Y PE=1 SV=1	1.72	0.782409	0.01146
923	tr|F1SKQ9|F1SKQ9_PIG	Actin-related protein 2/3 complex subunit 5 OS=Sus scrofa GN=ARPC5L PE=1 SV=2	1.26	0.333424	0.003798
924	tr|F1S061|F1S061_PIG	Uncharacterized protein OS=Sus scrofa GN=SCRN3 PE=1 SV=2	0.63	-0.666576	2.75e-07
925	tr|F1SL01|F1SL01_PIG	Uncharacterized protein OS=Sus scrofa GN=TFG PE=1 SV=2	0.63	-0.666576	7.06e-07
926	tr|F1RWW3|F1RWW3_PIG	Uncharacterized protein OS=Sus scrofa GN=SMARCAD1 PE=4 SV=2	1.39	0.475085	0.002102
927	tr|F2Z546|F2Z546_PIG	Ribosomal protein L19 OS=Sus scrofa GN=RPL19 PE=1 SV=2	1.31	0.389567	0.03377
928	tr|F1RYV4|F1RYV4_PIG	Uncharacterized protein OS=Sus scrofa PE=4 SV=1	1.71	0.773996	0.004271
929	tr|F1RM04|F1RM04_PIG	Uncharacterized protein OS=Sus scrofa PE=4 SV=2	1.26	0.333424	0.03713
930	tr|F1RKW5|F1RKW5_PIG	Rhomboid-like protein OS=Sus scrofa PE=3 SV=2	0.63	-0.666576	1.54e-05
931	tr|F1RTY7|F1RTY7_PIG	Uncharacterized protein OS=Sus scrofa GN=LOC100627437 PE=3 SV=1	1.21	0.275007	1.22e-05
932	tr|F1SFJ4|F1SFJ4_PIG	Uncharacterized protein OS=Sus scrofa PE=4 SV=2	1.26	0.333424	0.01819
933	tr|F1RFI8|F1RFI8_PIG	Uncharacterized protein OS=Sus scrofa GN=EWSR1 PE=1 SV=2	1.39	0.475085	0.00063
934	tr|F1RFY2|F1RFY2_PIG	Beta-enolase OS=Sus scrofa GN=ENO3 PE=1 SV=1	0.63	-0.666576	1.9e-06
935	tr|I3LVL9|I3LVL9_PIG	Uncharacterized protein OS=Sus scrofa GN=PUF60 PE=1 SV=1	1.22	0.286881	0.003945
936	tr|F1S4F9|F1S4F9_PIG	Uncharacterized protein OS=Sus scrofa GN=RPAP2 PE=4 SV=1	1.44	0.526069	0.001475
937	tr|E5FQ35|E5FQ35_PIG	STK17B (Fragment) OS=Sus scrofa PE=2 SV=1	1.23	0.298658	3.8e-05
938	tr|K7GNS3|K7GNS3_PIG	Uncharacterized protein (Fragment) OS=Sus scrofa GN=INSR PE=4 SV=1	0.62	-0.68966	1.51e-08
939	tr|I3LK50|I3LK50_PIG	Uncharacterized protein OS=Sus scrofa PE=1 SV=1	1.21	0.275007	0.03399
940	tr|F1RM03|F1RM03_PIG	Uncharacterized protein OS=Sus scrofa GN=SAE1 PE=1 SV=1	1.24	0.31034	0.0006925
941	tr|I3LN54|I3LN54_PIG	ADP-ribosylation factor-like protein 6-interacting protein 1 OS=Sus scrofa GN=ARL6IP1 PE=1 SV=1	1.25	0.321928	0.001235
942	tr|F1SFH7|F1SFH7_PIG	Uncharacterized protein OS=Sus scrofa GN=LOC100738983 PE=1 SV=2	0.62	-0.68966	4.14e-08
943	tr|D0G7F1|D0G7F1_PIG	Sterol carrier protein 2 OS=Sus scrofa GN=SCP2 PE=2 SV=1	1.22	0.286881	0.001551
944	tr|F1RQU4|F1RQU4_PIG	Uncharacterized protein OS=Sus scrofa GN=SLC29A1 PE=1 SV=2	1.35	0.432959	0.0003182
945	tr|F1S091|F1S091_PIG	Uncharacterized protein OS=Sus scrofa GN=RAB8B PE=1 SV=1	1.21	0.275007	0.004219
946	tr|I3LPY1|I3LPY1_PIG	Uncharacterized protein (Fragment) OS=Sus scrofa PE=1 SV=2	0.62	-0.68966	2.81e-10
947	tr|F1RP55|F1RP55_PIG	Uncharacterized protein OS=Sus scrofa GN=LOC100153359 PE=1 SV=2	0.62	-0.68966	1.47e-08
948	tr|F1SLE7|F1SLE7_PIG	Uncharacterized protein OS=Sus scrofa GN=DYSF PE=1 SV=2	0.62	-0.68966	8.04e-07
949	sp|Q6DUB7|STMN1_PIG	Stathmin OS=Sus scrofa GN=STMN1 PE=2 SV=3	1.45	0.536053	0.004762
950	tr|F1SRV9|F1SRV9_PIG	Uncharacterized protein OS=Sus scrofa GN=ZYX PE=1 SV=1	0.62	-0.68966	7.87e-08
951	tr|K7GL43|K7GL43_PIG	Uncharacterized protein (Fragment) OS=Sus scrofa GN=THY1 PE=1 SV=1	1.25	0.321928	0.01541
952	tr|M3VK09|M3VK09_PIG	PHD finger protein 3 OS=Sus scrofa GN=PHF3 PE=2 SV=1	1.23	0.298658	0.008834
953	sp|Q8MJ49|OSTF1_PIG	Osteoclast-stimulating factor 1 OS=Sus scrofa GN=OSTF1 PE=2 SV=1	1.23	0.298658	0.0005536
954	tr|I3LIU7|I3LIU7_PIG	Uncharacterized protein OS=Sus scrofa GN=TMEM102 PE=1 SV=1	1.21	0.275007	0.02487
955	tr|F1RX98|F1RX98_PIG	Uncharacterized protein OS=Sus scrofa GN=LOC100153122 PE=4 SV=2	1.21	0.275007	1.96e-06
956	tr|A5PH56|A5PH56_PIG	Ankyrin repeat and SOCS box-containing protein 6 (Fragment) OS=Sus scrofa GN=ASB6v2.2 PE=2 SV=1	1.23	0.298658	0.03926
957	tr|F1SQ86|F1SQ86_PIG	Uncharacterized protein OS=Sus scrofa GN=ATF7IP PE=4 SV=2	1.21	0.275007	0.01193
958	tr|F1SU35|F1SU35_PIG	Probable cytosolic iron-sulfur protein assembly protein CIAO1 OS=Sus scrofa GN=CIAO1 PE=3 SV=2	1.23	0.298658	0.0004175
959	tr|I3LP94|I3LP94_PIG	Uncharacterized protein OS=Sus scrofa PE=4 SV=1	1.34	0.422233	0.003032
960	tr|F1S9S8|F1S9S8_PIG	Uncharacterized protein OS=Sus scrofa GN=NEXN PE=1 SV=1	0.62	-0.68966	4.86e-07
961	tr|F1SEX4|F1SEX4_PIG	Uncharacterized protein OS=Sus scrofa GN=C19orf43 PE=4 SV=1	1.3	0.378512	0.0001109
962	sp|Q19QU3|ZRAB2_PIG	Zinc finger Ran-binding domain-containing protein 2 OS=Sus scrofa GN=ZRANB2 PE=2 SV=1	1.4	0.485427	0.000331
963	tr|O19242|O19242_PIG	MHC class I antigen OS=Sus scrofa GN=PC1 PE=2 SV=1	0.62	-0.68966	7.27e-09
964	tr|F1SMN6|F1SMN6_PIG	V-type proton ATPase subunit F OS=Sus scrofa GN=ATP6V1F PE=1 SV=1	1.21	0.275007	0.003047
965	tr|I3LC77|I3LC77_PIG	Uncharacterized protein OS=Sus scrofa GN=LOC100627444 PE=1 SV=1	1.37	0.454176	0.0002062
966	tr|F1RX35|F1RX35_PIG	Uncharacterized protein OS=Sus scrofa GN=LOC100627396 PE=1 SV=2	0.62	-0.68966	4.55e-06
967	tr|I3LV38|I3LV38_PIG	Uncharacterized protein OS=Sus scrofa GN=MSRB3 PE=1 SV=1	0.62	-0.68966	7.12e-08
968	tr|I3LT48|I3LT48_PIG	Uncharacterized protein OS=Sus scrofa PE=1 SV=1	1.28	0.356144	0.0012
969	tr|I3LTH8|I3LTH8_PIG	Uncharacterized protein OS=Sus scrofa GN=NPM1 PE=1 SV=1	1.25	0.321928	0.001599
970	tr|F1SQW8|F1SQW8_PIG	Uncharacterized protein OS=Sus scrofa GN=ARHGDIB PE=1 SV=2	1.38	0.464668	0.0006418
971	tr|F2Z5B6|F2Z5B6_PIG	Tropomyosin alpha-1 chain OS=Sus scrofa GN=TPM1 PE=1 SV=1	0.61	-0.713119	1.47e-07
972	tr|I3LLA0|I3LLA0_PIG	Uncharacterized protein OS=Sus scrofa GN=RBM25 PE=1 SV=1	1.26	0.333424	3.57e-05
973	tr|F1S8J5|F1S8J5_PIG	Uncharacterized protein OS=Sus scrofa GN=CHD8 PE=4 SV=2	1.21	0.275007	0.000431
974	tr|F1S5J5|F1S5J5_PIG	Uncharacterized protein OS=Sus scrofa GN=HABP2 PE=1 SV=2	0.61	-0.713119	4.06e-07
975	tr|K7GPU5|K7GPU5_PIG	Tyrosine-protein kinase (Fragment) OS=Sus scrofa GN=FYN PE=3 SV=1	1.53	0.613532	0.0001187
976	tr|I3LTU0|I3LTU0_PIG	Uncharacterized protein OS=Sus scrofa PE=4 SV=1	0.61	-0.713119	0.005886
977	tr|F1SN54|F1SN54_PIG	Uncharacterized protein OS=Sus scrofa GN=PMS1 PE=4 SV=1	1.5	0.584963	0.001523
978	tr|F1RKM0|F1RKM0_PIG	Uncharacterized protein OS=Sus scrofa GN=LMNB1 PE=1 SV=2	1.27	0.344828	0.0001903
979	tr|F1SSX4|F1SSX4_PIG	Uncharacterized protein OS=Sus scrofa GN=VAMP2 PE=1 SV=2	0.61	-0.713119	0.0002812
980	tr|Q3YJM5|Q3YJM5_PIG	cGMP-dependent protein kinase OS=Sus scrofa GN=Prkg1 PE=2 SV=1	0.61	-0.713119	3.16e-07
981	tr|K7GPJ6|K7GPJ6_PIG	Uncharacterized protein OS=Sus scrofa GN=MRPL3 PE=1 SV=1	1.23	0.298658	0.01536
982	tr|F1SE81|F1SE81_PIG	Uncharacterized protein OS=Sus scrofa GN=CWH43 PE=4 SV=2	0.61	-0.713119	9.9e-05
983	tr|F1S9S5|F1S9S5_PIG	Uncharacterized protein OS=Sus scrofa GN=FUBP1 PE=1 SV=2	1.36	0.443607	0.001315
984	tr|O97674|O97674_PIG	Lipoprotein lipase (Fragment) OS=Sus scrofa PE=2 SV=1	0.61	-0.713119	1.35e-06
985	tr|Q1W4T1|Q1W4T1_PIG	Peroxisome proliferator-activated receptor delta OS=Sus scrofa PE=2 SV=1	3.15	1.65535	0.01264
986	tr|K7GL26|K7GL26_PIG	Interleukin-18 OS=Sus scrofa GN=IL18 PE=3 SV=1	1.25	0.321928	0.02987
987	sp|P46405|RS12_PIG	40S ribosomal protein S12 OS=Sus scrofa GN=RPS12 PE=2 SV=2	1.24	0.31034	0.0003026
988	tr|B5APU7|B5APU7_PIG	Actin related protein 2/3 complex subunit 2 OS=Sus scrofa PE=2 SV=1	1.24	0.31034	0.0003934
989	tr|B1A9M5|B1A9M5_PIG	MHC class II antigen OS=Sus scrofa GN=SLA-DQB1 PE=2 SV=1	0.61	-0.713119	1.03e-07
990	tr|F1RJY3|F1RJY3_PIG	Vang-like protein OS=Sus scrofa GN=VANGL2 PE=3 SV=1	1.27	0.344828	2.28e-05
991	tr|K7GNN1|K7GNN1_PIG	Uncharacterized protein (Fragment) OS=Sus scrofa PE=4 SV=1	1.3	0.378512	0.02411
992	tr|I3LDH3|I3LDH3_PIG	Poly [ADP-ribose] polymerase OS=Sus scrofa GN=PARP1 PE=1 SV=1	1.31	0.389567	0.02182
993	tr|F1RPD7|F1RPD7_PIG	Uncharacterized protein OS=Sus scrofa GN=SMTN PE=1 SV=1	0.61	-0.713119	9.58e-05
994	tr|L8B0W9|L8B0W9_PIG	IgG heavy chain OS=Sus scrofa GN=IGHG PE=2 SV=1	0.61	-0.713119	7.55e-07
995	tr|I3LHI3|I3LHI3_PIG	Phospholipid scramblase OS=Sus scrofa GN=TMEM256-PLSCR3 PE=1 SV=1	1.36	0.443607	0.004258
996	tr|I3LST0|I3LST0_PIG	Uncharacterized protein OS=Sus scrofa GN=ACD PE=4 SV=1	0.61	-0.713119	2.41e-07
997	tr|F1REX8|F1REX8_PIG	Uncharacterized protein OS=Sus scrofa GN=HIP1R PE=1 SV=2	1.31	0.389567	0.0003381
998	tr|F1S6Z3|F1S6Z3_PIG	Uncharacterized protein OS=Sus scrofa GN=ABRACL PE=1 SV=1	1.57	0.650765	0.000615
999	tr|F1RUD6|F1RUD6_PIG	Uncharacterized protein OS=Sus scrofa GN=FAM65B PE=4 SV=2	1.32	0.400538	0.01525
1000	tr|F1SBQ0|F1SBQ0_PIG	Uncharacterized protein OS=Sus scrofa GN=PPM1J PE=4 SV=2	1.37	0.454176	0.004882
1001	tr|M3TYK5|M3TYK5_PIG	Calcium-transporting ATPase OS=Sus scrofa GN=ATP2B4 PE=2 SV=1	0.6	-0.736966	2.05e-06
1002	tr|F1RUJ0|F1RUJ0_PIG	Adenylyl cyclase-associated protein OS=Sus scrofa GN=CAP2 PE=1 SV=2	0.6	-0.736966	5.26e-07
1003	tr|F1RKC0|F1RKC0_PIG	Uncharacterized protein OS=Sus scrofa GN=HIP1 PE=1 SV=1	0.6	-0.736966	5.42e-07
1004	tr|B5APV0|B5APV0_PIG	Actin-related protein 2/3 complex subunit 5 OS=Sus scrofa GN=ARPC5 PE=1 SV=1	1.24	0.31034	0.0003104
1005	tr|I3L9C1|I3L9C1_PIG	Uncharacterized protein OS=Sus scrofa GN=MTMR9 PE=1 SV=1	0.6	-0.736966	2.35e-09
1006	sp|P62272|RS18_PIG	40S ribosomal protein S18 OS=Sus scrofa GN=RPS18 PE=1 SV=3	1.33	0.411426	0.002128
1007	tr|A7VK01|A7VK01_PIG	Mx1 protein OS=Sus scrofa GN=Mx1 PE=3 SV=1	0.6	-0.736966	2.5e-08
1008	tr|F1SDX6|F1SDX6_PIG	Uncharacterized protein OS=Sus scrofa GN=TGM2 PE=1 SV=1	1.25	0.321928	0.03964
1009	tr|F1SLX2|F1SLX2_PIG	Uncharacterized protein OS=Sus scrofa GN=A2M PE=1 SV=2	2.23	1.15704	0.03691
1010	tr|Q9GKJ3|Q9GKJ3_PIG	Myosin light chain kinase (Fragment) OS=Sus scrofa GN=MYLK PE=4 SV=1	0.6	-0.736966	1.99e-05
1011	tr|Q2EHH7|Q2EHH7_PIG	Serine/threonine-protein phosphatase OS=Sus scrofa PE=2 SV=1	1.7	0.765535	0.002384
1012	tr|A7Y4C0|A7Y4C0_PIG	Ubiquitin-specific peptidase 10 (Fragment) OS=Sus scrofa GN=USP10 PE=4 SV=1	1.32	0.400538	0.001382
1013	tr|F1S1G5|F1S1G5_PIG	Uncharacterized protein OS=Sus scrofa GN=LOC100153430 PE=1 SV=2	1.24	0.31034	0.004396
1014	tr|I3LPD9|I3LPD9_PIG	Uncharacterized protein OS=Sus scrofa PE=1 SV=1	1.28	0.356144	0.00048
1015	tr|F1RLQ2|F1RLQ2_PIG	Prelamin-A/C OS=Sus scrofa GN=LMNA PE=1 SV=1	1.34	0.422233	0.03134
1016	tr|K9IWI4|K9IWI4_PIG	Talin-1 OS=Sus scrofa GN=TLN1 PE=2 SV=1	0.6	-0.736966	6.16e-07
1017	tr|F1RSC3|F1RSC3_PIG	Carboxypeptidase OS=Sus scrofa GN=SCPEP1 PE=1 SV=2	1.26	0.333424	0.02865
1018	tr|F1S3P2|F1S3P2_PIG	Uncharacterized protein OS=Sus scrofa PE=1 SV=2	0.59	-0.761213	1.06e-07
1019	tr|F1SEH2|F1SEH2_PIG	Uncharacterized protein OS=Sus scrofa GN=GMFG PE=4 SV=2	1.31	0.389567	0.005692
1020	tr|F1RM45|F1RM45_PIG	Apolipoprotein E OS=Sus scrofa GN=APOE PE=1 SV=1	1.34	0.422233	0.01653
1021	tr|F1SLJ6|F1SLJ6_PIG	Uncharacterized protein OS=Sus scrofa GN=MIER3 PE=4 SV=2	0.59	-0.761213	8.36e-09
1022	tr|F1SU27|F1SU27_PIG	Uncharacterized protein OS=Sus scrofa GN=GCC2 PE=1 SV=2	1.21	0.275007	1.83e-06
1023	tr|F1RJL6|F1RJL6_PIG	Uncharacterized protein OS=Sus scrofa GN=CLIP2 PE=1 SV=2	1.24	0.31034	0.01549
1024	tr|F1RZC3|F1RZC3_PIG	Uncharacterized protein OS=Sus scrofa GN=SESTD1 PE=1 SV=2	0.59	-0.761213	0.0006344
1025	tr|I3LPU8|I3LPU8_PIG	Uncharacterized protein OS=Sus scrofa PE=1 SV=1	1.3	0.378512	0.0004719
1026	sp|Q45FY6|HPRT_PIG	Hypoxanthine-guanine phosphoribosyltransferase 1 OS=Sus scrofa GN=HPRT1 PE=4 SV=1	1.24	0.31034	0.003874
1027	tr|F1SHF3|F1SHF3_PIG	Uncharacterized protein OS=Sus scrofa GN=G2E3 PE=4 SV=1	1.58	0.659925	0.007586
1028	tr|F1SBE9|F1SBE9_PIG	Uncharacterized protein OS=Sus scrofa PE=1 SV=2	1.28	0.356144	0.01569
1029	tr|F1SKL8|F1SKL8_PIG	Uncharacterized protein OS=Sus scrofa GN=LOC100511078 PE=1 SV=1	0.59	-0.761213	7.17e-07
1030	tr|F1RSG0|F1RSG0_PIG	Kinesin-like protein OS=Sus scrofa GN=KIF2B PE=3 SV=2	0.59	-0.761213	0.0009775
1031	tr|F1S663|F1S663_PIG	Uncharacterized protein OS=Sus scrofa GN=LAMC1 PE=1 SV=1	0.59	-0.761213	7.05e-08
1032	tr|F1SAQ6|F1SAQ6_PIG	Uncharacterized protein OS=Sus scrofa GN=VRK1 PE=1 SV=1	1.21	0.275007	0.01911
1033	tr|F1SC49|F1SC49_PIG	Uncharacterized protein OS=Sus scrofa PE=1 SV=2	0.59	-0.761213	4.42e-07
1034	tr|F1RSJ7|F1RSJ7_PIG	Uncharacterized protein OS=Sus scrofa GN=DDX42 PE=1 SV=2	1.21	0.275007	0.0002234
1035	tr|K7GQL5|K7GQL5_PIG	Uncharacterized protein (Fragment) OS=Sus scrofa GN=MCF2 PE=4 SV=1	1.53	0.613532	0.02653
1036	tr|K9J4M2|K9J4M2_PIG	Aryl hydrocarbon receptor OS=Sus scrofa GN=AHR PE=2 SV=1	1.28	0.356144	0.0289
1037	tr|F1S9T0|F1S9T0_PIG	Uncharacterized protein OS=Sus scrofa GN=DNAJB4 PE=1 SV=1	0.58	-0.785875	2.7e-07
1038	tr|A8BV10|A8BV10_PIG	Angiopoietin-like protein 6 (Fragment) OS=Sus scrofa GN=Angptl6 PE=2 SV=1	0.58	-0.785875	4.67e-07
1039	tr|F1SBE5|F1SBE5_PIG	Uncharacterized protein OS=Sus scrofa GN=PTGIS PE=1 SV=1	0.58	-0.785875	6.2e-06
1040	tr|A0A075B7I7|A0A075B7I7_PIG	Uncharacterized protein (Fragment) OS=Sus scrofa PE=4 SV=5	0.58	-0.785875	6.62e-07
1041	tr|F1SGL8|F1SGL8_PIG	Uncharacterized protein OS=Sus scrofa GN=DCAF11 PE=4 SV=1	1.33	0.411426	2.33e-05
1042	tr|Q764N1|Q764N1_PIG	CD74 antigen OS=Sus scrofa GN=cd74 PE=2 SV=1	1.34	0.422233	0.01716
1043	tr|Q2EHH8|Q2EHH8_PIG	Serine/threonine-protein phosphatase OS=Sus scrofa GN=PPP1CA PE=1 SV=1	1.29	0.367371	5.11e-06
1044	sp|Q7M2W6|CRYAB_PIG	CRYAB OS=Sus scrofa GN=CRYAB PE=3 SV=1	0.58	-0.785875	3.22e-07
1045	tr|I3LGV5|I3LGV5_PIG	Olfactory receptor OS=Sus scrofa GN=LOC100620839 PE=3 SV=1	1.45	0.536053	7.84e-07
1046	tr|A0A1B0V621|A0A1B0V621_PIG	Muscleblind-like protein 1 isoform 1 OS=Sus scrofa GN=MBNL1 PE=2 SV=1	1.31	0.389567	0.003643
1047	tr|Q2YHQ3|Q2YHQ3_PIG	Filamin-A (Fragment) OS=Sus scrofa GN=FLNA PE=1 SV=1	0.58	-0.785875	4.78e-07
1048	tr|F1SFE3|F1SFE3_PIG	Uncharacterized protein OS=Sus scrofa GN=FERMT2 PE=1 SV=1	0.58	-0.785875	1.54e-06
1049	tr|F1S9B6|F1S9B6_PIG	Uncharacterized protein OS=Sus scrofa GN=OXA1L PE=3 SV=2	1.37	0.454176	0.0006445
1050	tr|F1RGA9|F1RGA9_PIG	Coronin OS=Sus scrofa PE=1 SV=2	0.58	-0.785875	7.42e-09
1051	tr|F1RHI6|F1RHI6_PIG	Uncharacterized protein OS=Sus scrofa GN=NES PE=1 SV=2	0.58	-0.785875	1.41e-07
1052	tr|A0PA01|A0PA01_PIG	Serine protease inhibitor 9 OS=Sus scrofa GN=PI-9 PE=2 SV=1	1.36	0.443607	0.002204
1053	tr|I3LJA8|I3LJA8_PIG	Uncharacterized protein OS=Sus scrofa PE=4 SV=1	0.58	-0.785875	1.15e-05
1054	tr|F1SPG3|F1SPG3_PIG	Uncharacterized protein OS=Sus scrofa GN=HMCES PE=4 SV=2	1.42	0.505891	0.008736
1055	tr|K9IWG9|K9IWG9_PIG	Tensin-1 OS=Sus scrofa GN=TNS1 PE=2 SV=1	0.58	-0.785875	8.75e-08
1056	tr|F1SQ52|F1SQ52_PIG	Myosin light chain kinase, smooth muscle OS=Sus scrofa GN=MYLK PE=1 SV=2	0.58	-0.785875	1.91e-05
1057	tr|F1SLC3|F1SLC3_PIG	Uncharacterized protein OS=Sus scrofa GN=JOSD1 PE=4 SV=1	0.58	-0.785875	8.15e-06
1058	sp|P68137|ACTS_PIG	Actin, alpha skeletal muscle OS=Sus scrofa GN=ACTA1 PE=3 SV=1	0.58	-0.785875	1.07e-07
1059	tr|F1SHC3|F1SHC3_PIG	Uncharacterized protein OS=Sus scrofa GN=KMT2D PE=3 SV=2	1.21	0.275007	0.0001975
1060	sp|Q29013|PO2F2_PIG	POU domain, class 2, transcription factor 2 OS=Sus scrofa GN=POU2F2 PE=2 SV=1	1.24	0.31034	0.0138
1061	tr|F1RG60|F1RG60_PIG	Septin 1 OS=Sus scrofa GN=SEPT1 PE=1 SV=1	1.38	0.464668	0.0008497
1062	tr|Q95285|Q95285_PIG	Collagen alpha 1 (XV) chain (Fragment) OS=Sus scrofa PE=2 SV=1	0.57	-0.810966	0.001223
1063	tr|F1SDE3|F1SDE3_PIG	Uncharacterized protein OS=Sus scrofa PE=1 SV=1	1.58	0.659925	0.0382
1064	tr|K7GKR1|K7GKR1_PIG	Uncharacterized protein (Fragment) OS=Sus scrofa GN=TAF9B PE=4 SV=1	1.32	0.400538	0.0006188
1065	tr|A8DSD5|A8DSD5_PIG	Integrin beta OS=Sus scrofa GN=ITGB2 PE=1 SV=1	1.26	0.333424	0.00973
1066	tr|F1RZL1|F1RZL1_PIG	Uncharacterized protein OS=Sus scrofa GN=PLEKHA2 PE=4 SV=2	1.27	0.344828	0.01568
1067	tr|F1SQW1|F1SQW1_PIG	Uncharacterized protein OS=Sus scrofa PE=1 SV=1	1.22	0.286881	0.002717
1068	tr|T1RUT7|T1RUT7_PIG	PDZ and LIM domain protein 4 OS=Sus scrofa GN=PDLIM4 PE=2 SV=1	0.57	-0.810966	2.26e-07
1069	tr|F1STS7|F1STS7_PIG	Uncharacterized protein OS=Sus scrofa GN=EED PE=4 SV=2	1.33	0.411426	0.004791
1070	tr|F1RHL9|F1RHL9_PIG	Uncharacterized protein OS=Sus scrofa GN=ACTN2 PE=1 SV=1	0.57	-0.810966	1.72e-08
1071	tr|F1RZB7|F1RZB7_PIG	Uncharacterized protein OS=Sus scrofa GN=LEO1 PE=1 SV=1	1.22	0.286881	0.0006143
1072	tr|F1RS72|F1RS72_PIG	Uncharacterized protein OS=Sus scrofa PE=4 SV=2	0.57	-0.810966	0.0002673
1073	tr|F1S574|F1S574_PIG	Alpha-amylase OS=Sus scrofa GN=LOC100152255 PE=3 SV=2	0.57	-0.810966	0.00498
1074	tr|K7GPZ7|K7GPZ7_PIG	Histone acetyltransferase OS=Sus scrofa GN=KAT8 PE=3 SV=1	0.57	-0.810966	2.38e-10
1075	sp|P00591|LIPP_PIG	Pancreatic triacylglycerol lipase OS=Sus scrofa GN=PNLIP PE=1 SV=2	1.95	0.963474	7.35e-07
1076	tr|F1SJ27|F1SJ27_PIG	Tyrosine-protein kinase OS=Sus scrofa GN=CSK PE=1 SV=2	1.29	0.367371	0.002611
1077	tr|I3LBX2|I3LBX2_PIG	Uncharacterized protein OS=Sus scrofa GN=FASTKD1 PE=4 SV=1	0.57	-0.810966	2.06e-06
1078	tr|I3LS23|I3LS23_PIG	Uncharacterized protein OS=Sus scrofa PE=1 SV=1	1.32	0.400538	8.4e-06
1079	tr|D0G778|D0G778_PIG	Macrophage migration inhibitory factor (Fragment) OS=Sus scrofa GN=MIF PE=2 SV=1	1.34	0.422233	0.002756
1080	tr|I3LS04|I3LS04_PIG	Uncharacterized protein OS=Sus scrofa PE=1 SV=1	0.56	-0.836501	1.31e-07
1081	tr|F1RN86|F1RN86_PIG	Uncharacterized protein OS=Sus scrofa GN=TP53I13 PE=4 SV=1	3.2	1.67807	0.01016
1082	tr|I3L9C8|I3L9C8_PIG	Uncharacterized protein OS=Sus scrofa GN=ILK PE=1 SV=1	0.56	-0.836501	0.0008031
1083	tr|I3LPQ4|I3LPQ4_PIG	Uncharacterized protein OS=Sus scrofa GN=EMG1 PE=4 SV=1	1.22	0.286881	1.77e-06
1084	sp|Q2HYU2|PFKAM_PIG	ATP-dependent 6-phosphofructokinase, muscle type OS=Sus scrofa GN=PFKM PE=2 SV=1	0.56	-0.836501	4.59e-07
1085	tr|F1SNI1|F1SNI1_PIG	Uncharacterized protein OS=Sus scrofa GN=WDR91 PE=1 SV=2	1.22	0.286881	0.01356
1086	tr|I3L8F8|I3L8F8_PIG	Uncharacterized protein OS=Sus scrofa GN=TXLNG PE=4 SV=2	1.35	0.432959	0.006524
1087	tr|F1S6M7|F1S6M7_PIG	Tubulin beta chain OS=Sus scrofa GN=TUBB3 PE=1 SV=1	0.56	-0.836501	2.74e-06
1088	tr|I3L9U4|I3L9U4_PIG	Uncharacterized protein OS=Sus scrofa PE=4 SV=1	1.21	0.275007	0.0102
1089	tr|K9J4M4|K9J4M4_PIG	Aryl hydrocarbon receptor nuclear translocator isoform 3 OS=Sus scrofa GN=ARNT_tv3 PE=2 SV=1	1.32	0.400538	0.01732
1090	sp|D3K5L7|PCH2_PIG	Pachytene checkpoint protein 2 homolog OS=Sus scrofa GN=TRIP13 PE=2 SV=1	1.22	0.286881	0.0001961
1091	tr|O97568|O97568_PIG	Non-muscle myosin light chain (Fragment) OS=Sus scrofa PE=2 SV=1	0.56	-0.836501	9.39e-08
1092	tr|I3L8Q8|I3L8Q8_PIG	Uncharacterized protein OS=Sus scrofa GN=ITGB1BP1 PE=4 SV=1	1.29	0.367371	0.0163
1093	tr|F1RRC1|F1RRC1_PIG	Uncharacterized protein OS=Sus scrofa PE=3 SV=2	0.56	-0.836501	7.03e-11
1094	tr|I3LSR4|I3LSR4_PIG	Uncharacterized protein OS=Sus scrofa PE=4 SV=1	1.57	0.650765	0.01515
1095	tr|I3LVS7|I3LVS7_PIG	Uncharacterized protein OS=Sus scrofa GN=RHOA PE=1 SV=1	1.54	0.62293	0.005704
1096	tr|F1RUX4|F1RUX4_PIG	Uncharacterized protein OS=Sus scrofa GN=ANKRD13D PE=1 SV=1	1.32	0.400538	0.006236
1097	tr|F1RW71|F1RW71_PIG	Uncharacterized protein OS=Sus scrofa GN=MMRN1 PE=4 SV=2	0.55	-0.862496	3.8e-05
1098	tr|B6E241|B6E241_PIG	Growth factor receptor bound protein 2 OS=Sus scrofa GN=GRB2 PE=1 SV=1	1.23	0.298658	0.008103
1099	tr|I3LMS1|I3LMS1_PIG	Uncharacterized protein OS=Sus scrofa PE=1 SV=1	1.28	0.356144	0.0002169
1100	tr|F1SC77|F1SC77_PIG	Uncharacterized protein OS=Sus scrofa GN=SNX21 PE=4 SV=1	0.55	-0.862496	6.16e-06
1101	tr|I3LUM2|I3LUM2_PIG	Uncharacterized protein OS=Sus scrofa PE=4 SV=1	1.29	0.367371	0.03614
1102	tr|T2HGI4|T2HGI4_PIG	MHC class I antigen (Fragment) OS=Sus scrofa GN=SLA-1 PE=2 SV=1	3.16	1.65992	0.04146
1103	tr|F1RZL4|F1RZL4_PIG	Uncharacterized protein OS=Sus scrofa GN=ADAM9 PE=1 SV=1	1.21	0.275007	0.04607
1104	tr|F1RSR4|F1RSR4_PIG	Uncharacterized protein OS=Sus scrofa GN=RFC3 PE=4 SV=1	1.26	0.333424	0.003692
1105	tr|F1S4R2|F1S4R2_PIG	Uncharacterized protein OS=Sus scrofa GN=ATL2 PE=1 SV=2	0.55	-0.862496	9.02e-07
1106	sp|Q9TV62|MYH4_PIG	Myosin-4 OS=Sus scrofa GN=MYH4 PE=2 SV=1	0.55	-0.862496	1.05e-07
1107	tr|F1RLM1|F1RLM1_PIG	Uncharacterized protein OS=Sus scrofa GN=COL4A1 PE=1 SV=2	0.55	-0.862496	2.39e-07
1108	tr|Q06A95|Q06A95_PIG	ROD1 OS=Sus scrofa GN=PTBP3 PE=1 SV=1	1.24	0.31034	0.0007045
1109	tr|F2Z5V3|F2Z5V3_PIG	Uncharacterized protein OS=Sus scrofa GN=SNU13 PE=1 SV=1	1.25	0.321928	7.51e-06
1110	tr|F1RYS9|F1RYS9_PIG	Uncharacterized protein OS=Sus scrofa GN=STBD1 PE=1 SV=2	0.54	-0.888969	2.76e-07
1111	sp|A2TLM1|RPIA_PIG	Ribose-5-phosphate isomerase OS=Sus scrofa GN=RPIA PE=2 SV=1	1.42	0.505891	0.005492
1112	sp|Q29197|RS9_PIG	40S ribosomal protein S9 (Fragment) OS=Sus scrofa GN=RPS9 PE=2 SV=1	1.42	0.505891	0.003201
1113	tr|F1RW98|F1RW98_PIG	Uncharacterized protein OS=Sus scrofa GN=LOC100626145 PE=1 SV=2	0.54	-0.888969	4.97e-07
1114	tr|F1SHC5|F1SHC5_PIG	Uncharacterized protein OS=Sus scrofa PE=1 SV=2	1.23	0.298658	0.0007786
1115	tr|F1SI13|F1SI13_PIG	Peptidylprolyl isomerase OS=Sus scrofa PE=1 SV=2	1.29	0.367371	0.009424
1116	sp|P61958|SUMO2_PIG	Small ubiquitin-related modifier OS=Sus scrofa PE=2 SV=1	1.29	0.367371	0.006062
1117	tr|I3L723|I3L723_PIG	Uncharacterized protein OS=Sus scrofa GN=PFDN1 PE=1 SV=1	1.21	0.275007	0.001303
1118	tr|M3VH51|M3VH51_PIG	Folliculin interacting protein 2 OS=Sus scrofa GN=FNIP2 PE=2 SV=1	0.54	-0.888969	1.66e-06
1119	tr|F1RR64|F1RR64_PIG	Uncharacterized protein OS=Sus scrofa GN=ENDOG PE=1 SV=1	1.32	0.400538	0.001132
1120	tr|F1RVQ5|F1RVQ5_PIG	Uncharacterized protein OS=Sus scrofa GN=DAAM2 PE=4 SV=2	0.53	-0.915936	1.37e-06
1121	tr|A0A1B2TT56|A0A1B2TT56_PIG	Phosphoribosyl pyrophosphate synthetase 2 OS=Sus scrofa GN=PRPS2 PE=2 SV=1	1.39	0.475085	0.003066
1122	tr|F1RGC0|F1RGC0_PIG	60S ribosomal protein L27a OS=Sus scrofa GN=RPL27A PE=1 SV=2	1.25	0.321928	0.0354
1123	sp|D2WKD8|AT1A2_PIG	Sodium/potassium-transporting ATPase subunit alpha-2 OS=Sus scrofa GN=ATP1A2 PE=1 SV=1	0.53	-0.915936	1.46e-06
1124	tr|K7GNZ3|K7GNZ3_PIG	Uncharacterized protein OS=Sus scrofa GN=LOC100154750 PE=1 SV=1	1.26	0.333424	0.002873
1125	tr|F2Z5I9|F2Z5I9_PIG	Destrin OS=Sus scrofa GN=DSTN PE=3 SV=1	0.53	-0.915936	4.07e-07
1126	sp|Q29594|KCRB_PIG	Creatine kinase B-type (Fragment) OS=Sus scrofa GN=CKB PE=2 SV=1	0.53	-0.915936	8.78e-08
1127	tr|F1SCM0|F1SCM0_PIG	Uncharacterized protein OS=Sus scrofa GN=NOP10 PE=4 SV=1	1.27	0.344828	0.0004816
1128	tr|I3LFK7|I3LFK7_PIG	Uncharacterized protein OS=Sus scrofa PE=4 SV=1	1.26	0.333424	0.009918
1129	tr|I3L604|I3L604_PIG	Uncharacterized protein OS=Sus scrofa PE=4 SV=1	1.41	0.495695	0.006926
1130	tr|F1RGG1|F1RGG1_PIG	40S ribosomal protein S19 OS=Sus scrofa GN=RPS19 PE=1 SV=2	1.22	0.286881	0.003603
1131	tr|I3LUQ1|I3LUQ1_PIG	Uncharacterized protein OS=Sus scrofa PE=4 SV=1	1.21	0.275007	0.002364
1132	tr|F1SUN7|F1SUN7_PIG	Phospholipase A(2) OS=Sus scrofa GN=PLA2G2A PE=3 SV=2	1.62	0.695994	0.04994
1133	tr|I3LET5|I3LET5_PIG	Uncharacterized protein OS=Sus scrofa GN=KDM3A PE=4 SV=1	1.25	0.321928	0.0003221
1134	tr|I3LL50|I3LL50_PIG	Uncharacterized protein OS=Sus scrofa PE=1 SV=1	1.59	0.669027	0.003581
1135	tr|I3LVJ8|I3LVJ8_PIG	Uncharacterized protein OS=Sus scrofa PE=3 SV=1	1.22	0.286881	3.96e-05
1136	tr|F1RFH6|F1RFH6_PIG	Uncharacterized protein OS=Sus scrofa GN=NFATC2IP PE=4 SV=2	1.35	0.432959	0.002462
1137	tr|F1SCZ6|F1SCZ6_PIG	Uncharacterized protein OS=Sus scrofa GN=MINPP1 PE=1 SV=2	1.36	0.443607	0.004372
1138	tr|F2Z591|F2Z591_PIG	Uncharacterized protein OS=Sus scrofa GN=UBLCP1 PE=1 SV=1	1.22	0.286881	0.001777
1139	tr|I3LPP6|I3LPP6_PIG	Uncharacterized protein OS=Sus scrofa PE=1 SV=1	0.53	-0.915936	6.39e-07
1140	sp|Q3ZDQ5|CAV3_PIG	Caveolin-3 OS=Sus scrofa GN=CAV3 PE=2 SV=1	1.27	0.344828	0.007484
1141	tr|I3LFC2|I3LFC2_PIG	Uncharacterized protein OS=Sus scrofa PE=1 SV=1	1.52	0.604071	0.02869
1142	tr|J9JIM2|J9JIM2_PIG	Gamma-glutamyltranspeptidase 1 OS=Sus scrofa GN=GGT1 PE=1 SV=1	1.28	0.356144	6.41e-05
1143	tr|Q001C6|Q001C6_PIG	NDRG2 OS=Sus scrofa PE=2 SV=1	0.52	-0.943416	2.92e-06
1144	tr|M3UZ93|M3UZ93_PIG	Synaptogyrin OS=Sus scrofa GN=SYNGR2 PE=2 SV=1	1.21	0.275007	0.004367
1145	tr|F1SSJ2|F1SSJ2_PIG	Uncharacterized protein OS=Sus scrofa GN=GIMAP1 PE=4 SV=2	1.28	0.356144	0.02531
1146	tr|F1RMF9|F1RMF9_PIG	Uncharacterized protein OS=Sus scrofa GN=FAM111B PE=4 SV=1	1.23	0.298658	0.03293
1147	tr|F1S6A0|F1S6A0_PIG	Uncharacterized protein OS=Sus scrofa PE=4 SV=2	0.52	-0.943416	6.59e-08
1148	tr|I3LV09|I3LV09_PIG	Uncharacterized protein OS=Sus scrofa GN=LOC100625556 PE=4 SV=1	1.65	0.722466	0.0002792
1149	tr|I3L5U7|I3L5U7_PIG	Uncharacterized protein OS=Sus scrofa GN=ZBTB8B PE=4 SV=1	0.52	-0.943416	6.82e-08
1150	tr|B0LUW4|B0LUW4_PIG	Neuromedin B OS=Sus scrofa GN=NMB PE=2 SV=1	0.51	-0.971431	3.84e-07
1151	tr|I3L6X5|I3L6X5_PIG	Uncharacterized protein OS=Sus scrofa GN=CRACR2B PE=4 SV=1	1.38	0.464668	0.006298
1152	tr|F1SEK2|F1SEK2_PIG	Uncharacterized protein OS=Sus scrofa GN=TTI1 PE=4 SV=1	1.23	0.298658	0.006136
1153	tr|Q1HL06|Q1HL06_PIG	Muscle 6-phosphofructokinase (Fragment) OS=Sus scrofa GN=PFMK PE=3 SV=1	0.51	-0.971431	4.88e-06
1154	tr|I3LEY6|I3LEY6_PIG	Uncharacterized protein OS=Sus scrofa PE=1 SV=1	1.21	0.275007	2.48e-05
1155	tr|I3LK62|I3LK62_PIG	Uncharacterized protein OS=Sus scrofa PE=1 SV=1	1.48	0.565597	0.006258
1156	tr|I3LGM0|I3LGM0_PIG	Uncharacterized protein OS=Sus scrofa GN=FBXW11 PE=4 SV=1	1.22	0.286881	0.002286
1157	tr|K9IVW4|K9IVW4_PIG	Myotrophin OS=Sus scrofa GN=MTPN PE=2 SV=1	1.22	0.286881	0.01588
1158	tr|F1RIA2|F1RIA2_PIG	Uncharacterized protein (Fragment) OS=Sus scrofa GN=CD5 PE=4 SV=2	1.33	0.411426	0.007486
1159	tr|I3L872|I3L872_PIG	Uncharacterized protein OS=Sus scrofa PE=1 SV=1	1.23	0.298658	0.001233
1160	tr|A0A077ETG0|A0A077ETG0_PIG	Tripartite motif containing 56 OS=Sus scrofa GN=TRIM56 PE=2 SV=1	1.23	0.298658	0.03738
1161	tr|I3LEC2|I3LEC2_PIG	Uncharacterized protein OS=Sus scrofa GN=PCBP1 PE=1 SV=1	1.24	0.31034	0.0007827
1162	tr|F1SCW2|F1SCW2_PIG	Uncharacterized protein OS=Sus scrofa PE=4 SV=2	1.31	0.389567	9.26e-07
1163	tr|F1SJG3|F1SJG3_PIG	Uncharacterized protein OS=Sus scrofa PE=1 SV=2	0.51	-0.971431	9.3e-07
1164	tr|F1RR38|F1RR38_PIG	Uncharacterized protein OS=Sus scrofa GN=TTC1 PE=1 SV=2	1.24	0.31034	0.003371
1165	tr|K7GPE5|K7GPE5_PIG	T-cell surface glycoprotein CD3 delta chain OS=Sus scrofa GN=CD3D PE=4 SV=1	1.39	0.475085	0.0009343
1166	tr|Q6QAS1|Q6QAS1_PIG	Glutaredoxin (Fragment) OS=Sus scrofa PE=2 SV=1	1.61	0.687061	0.01002
1167	tr|B6C729|B6C729_PIG	Upstream stimulatory factor 1 isoform 2 OS=Sus scrofa GN=USF1 PE=2 SV=1	1.27	0.344828	0.0002109
1168	tr|I3LPP1|I3LPP1_PIG	Fumarate hydratase, mitochondrial OS=Sus scrofa GN=FH PE=1 SV=1	1.3	0.378512	6.54e-06
1169	tr|F1SQA9|F1SQA9_PIG	Uncharacterized protein OS=Sus scrofa PE=1 SV=2	1.23	0.298658	0.01879
1170	tr|F1S567|F1S567_PIG	Uncharacterized protein OS=Sus scrofa GN=VCAM1 PE=1 SV=1	1.26	0.333424	0.03123
1171	tr|I3LL97|I3LL97_PIG	Uncharacterized protein OS=Sus scrofa GN=CSRP1 PE=1 SV=1	0.5	-1	5.28e-06
1172	tr|Q06AS6|Q06AS6_PIG	GBI2 OS=Sus scrofa GN=GNAI2 PE=1 SV=1	1.21	0.275007	0.002302
1173	tr|I3LJU7|I3LJU7_PIG	Uncharacterized protein OS=Sus scrofa GN=HSPB7 PE=1 SV=1	0.5	-1	5.62e-05
1174	tr|I3LAV9|I3LAV9_PIG	Uncharacterized protein OS=Sus scrofa GN=TOX4 PE=4 SV=1	1.27	0.344828	0.0008405
1175	tr|Q29569|Q29569_PIG	Histone H3 (Fragment) OS=Sus scrofa PE=2 SV=1	0.5	-1	7.76e-06
1176	tr|F1SUI7|F1SUI7_PIG	Uncharacterized protein OS=Sus scrofa GN=RUFY2 PE=1 SV=2	1.23	0.298658	0.02589
1177	tr|I3LH12|I3LH12_PIG	Uncharacterized protein OS=Sus scrofa PE=4 SV=1	0.5	-1	1.77e-07
1178	tr|F2Z5M0|F2Z5M0_PIG	Uncharacterized protein OS=Sus scrofa GN=TRAPPC1 PE=1 SV=1	1.23	0.298658	0.03016
1179	tr|F1S6R1|F1S6R1_PIG	Uncharacterized protein OS=Sus scrofa GN=CIRBP PE=1 SV=1	1.21	0.275007	1.54e-05
1180	tr|D3K5K3|D3K5K3_PIG	DNA mismatch repair protein OS=Sus scrofa GN=MSH2 PE=2 SV=1	1.35	0.432959	0.003409
1181	sp|Q764M8|INAR1_PIG	Interferon alpha/beta receptor 1 OS=Sus scrofa GN=IFNAR1 PE=2 SV=1	1.36	0.443607	5.2e-05
1182	tr|F1S7T1|F1S7T1_PIG	Uncharacterized protein OS=Sus scrofa GN=PRRC2C PE=1 SV=2	1.22	0.286881	0.000972
1183	tr|F1RUZ1|F1RUZ1_PIG	Uncharacterized protein OS=Sus scrofa GN=PTPRCAP PE=1 SV=1	1.72	0.782409	0.004399
1184	tr|A0A088CPR0|A0A088CPR0_PIG	MHC class II antigen (Fragment) OS=Sus scrofa GN=SLA-DRA PE=2 SV=1	1.82	0.863938	0.0001061
1185	tr|F1SPJ5|F1SPJ5_PIG	Uncharacterized protein OS=Sus scrofa GN=SARNP PE=1 SV=1	1.22	0.286881	0.04408
1186	tr|I3LVF5|I3LVF5_PIG	Uncharacterized protein OS=Sus scrofa PE=1 SV=1	1.32	0.400538	0.007891
1187	sp|Q5G6V9|COF2_PIG	CFL2b variant 1 OS=Sus scrofa GN=CFL2b PE=2 SV=1	0.49	-1.02915	1.85e-06
1188	tr|F1RLX7|F1RLX7_PIG	Olfactory receptor OS=Sus scrofa GN=OR52E4 PE=3 SV=2	0.48	-1.05889	0.003281
1189	tr|I3L6F6|I3L6F6_PIG	Uncharacterized protein OS=Sus scrofa PE=4 SV=1	0.48	-1.05889	1.27e-07
1190	tr|I3LNC5|I3LNC5_PIG	Uncharacterized protein OS=Sus scrofa GN=LPXN PE=4 SV=1	1.38	0.464668	0.003477
1191	tr|I3L8S6|I3L8S6_PIG	Uncharacterized protein OS=Sus scrofa PE=4 SV=1	0.45	-1.152	0.001129
1192	tr|F1SVA2|F1SVA2_PIG	Uncharacterized protein OS=Sus scrofa GN=TINAGL1 PE=1 SV=1	0.45	-1.152	4.52e-06
1193	tr|I3LH51|I3LH51_PIG	Uncharacterized protein OS=Sus scrofa GN=DPY19L3 PE=4 SV=1	1.25	0.321928	3.36e-09
1194	tr|F1RQC9|F1RQC9_PIG	Uncharacterized protein OS=Sus scrofa PE=1 SV=2	1.28	0.356144	0.0003384
1195	tr|F1RK19|F1RK19_PIG	Uncharacterized protein OS=Sus scrofa GN=PHF11 PE=4 SV=2	1.22	0.286881	0.03137
1196	tr|I3LG33|I3LG33_PIG	Uncharacterized protein OS=Sus scrofa PE=1 SV=1	0.45	-1.152	0.002651
1197	tr|I3LBV1|I3LBV1_PIG	Tubulin beta chain OS=Sus scrofa GN=TUBB6 PE=1 SV=1	0.44	-1.18442	2.05e-08
1198	tr|F1S2K2|F1S2K2_PIG	Uncharacterized protein OS=Sus scrofa GN=UTP15 PE=4 SV=2	1.21	0.275007	0.002231
1199	tr|F1SMR3|F1SMR3_PIG	Uncharacterized protein OS=Sus scrofa GN=PSIP1 PE=1 SV=2	1.33	0.411426	0.01014
1200	sp|P02540|DESM_PIG	Desmin OS=Sus scrofa GN=DES PE=1 SV=4	0.44	-1.18442	1.02e-08
1201	tr|I3L9I6|I3L9I6_PIG	Uncharacterized protein OS=Sus scrofa GN=BCAM PE=1 SV=1	0.44	-1.18442	3.94e-07
1202	tr|F1SPJ0|F1SPJ0_PIG	Uncharacterized protein OS=Sus scrofa GN=PYM1 PE=1 SV=2	1.23	0.298658	0.001194
1203	tr|F1SLZ3|F1SLZ3_PIG	Uncharacterized protein OS=Sus scrofa PE=1 SV=1	0.42	-1.25154	7.42e-07
1204	tr|F1S7D2|F1S7D2_PIG	Uncharacterized protein OS=Sus scrofa PE=1 SV=1	0.41	-1.2863	1.14e-07
1205	tr|A0A0H5ANC0|A0A0H5ANC0_PIG	Osteoglycin/mimecan OS=Sus scrofa GN=OGN PE=2 SV=1	0.4	-1.32193	3.59e-08
1206	tr|F2Z5S4|F2Z5S4_PIG	Uncharacterized protein OS=Sus scrofa GN=LSM3 PE=1 SV=1	1.23	0.298658	0.006439
1207	tr|F1SE89|F1SE89_PIG	Uncharacterized protein OS=Sus scrofa PE=4 SV=2	0.39	-1.35845	5.18e-06
1208	tr|Q6YT39|Q6YT39_PIG	Lactotransferrin OS=Sus scrofa GN=LTF PE=1 SV=1	0.39	-1.35845	1.7e-10
1209	tr|C7AI81|C7AI81_PIG	Actin alpha 2 OS=Sus scrofa GN=ACTA2 PE=1 SV=1	0.37	-1.4344	7.05e-08
1210	tr|I3LIC0|I3LIC0_PIG	Coiled-coil domain-containing protein 127 OS=Sus scrofa GN=CCDC127 PE=4 SV=1	1.33	0.411426	1.07e-05
1211	tr|I3LN89|I3LN89_PIG	Uncharacterized protein OS=Sus scrofa PE=4 SV=1	0.35	-1.51457	2.92e-09
1212	tr|F1SSG6|F1SSG6_PIG	Uncharacterized protein OS=Sus scrofa GN=ANP32B PE=1 SV=2	1.54	0.62293	0.001782
1213	tr|F1RP79|F1RP79_PIG	Uncharacterized protein OS=Sus scrofa GN=CLN5 PE=1 SV=1	1.25	0.321928	0.005894
1214	tr|F1SU00|F1SU00_PIG	Uncharacterized protein OS=Sus scrofa PE=1 SV=1	0.29	-1.78588	7.41e-09
1215	tr|I3LSS7|I3LSS7_PIG	Uncharacterized protein OS=Sus scrofa PE=3 SV=1	1.21	0.275007	0.002374
1216	tr|F1S3A8|F1S3A8_PIG	Uncharacterized protein OS=Sus scrofa PE=4 SV=1	1.25	0.321928	0.0003519
1217	tr|F1SJQ3|F1SJQ3_PIG	Septin 3 OS=Sus scrofa GN=SEPT3 PE=1 SV=2	0.24	-2.05889	3.55e-08
1218	tr|F1STR9|F1STR9_PIG	Uncharacterized protein OS=Sus scrofa GN=SFN PE=1 SV=1	1.24	0.31034	0.0353
1219	tr|F1SU03|F1SU03_PIG	Uncharacterized protein OS=Sus scrofa PE=1 SV=2	0.21	-2.25154	7.11e-07
