# Supplementary material for: Identification of Important Proteins and Pathways Affecting Feed Efficiency in DLY Pigs by iTRAQ-Based Proteomic Analysis
Source: Animals (Basel). 2020 Jan 22;10(2):189. doi: 10.3390/ani10020189 (PMC7070517; doi:10.3390/ani10020189)
Supplement: Supplementary file 1 [file animals-10-00189-s001.zip › Supplemental Table S6 KEGG enrichment result.xlsx]

## Sheet: Supplemental Table S4 KEGG 
	ID	Description	Diff.Proteins.with.pathway.annotation..1119.	All.Proteins.with.pathway.annotation..6445.	pvalue	p.adjust	Protein ID	richFactor	count
1	ko04810	Regulation of actin cytoskeleton	69/1119	196/6445	8.26e-10	2.05e-07	tr|F1SKI0|F1SKI0_PIG, tr|I3L837|I3L837_PIG, tr|F1RW85|F1RW85_PIG, tr|F1RVI4|F1RVI4_PIG, tr|F1RQE9|F1RQE9_PIG, tr|Q95319|Q95319_PIG, tr|F1RJB0|F1RJB0_PIG, tr|F1RHW4|F1RHW4_PIG, tr|F1RQH7|F1RQH7_PIG, sp|P26234|VINC_PIG, tr|K9IVJ2|K9IVJ2_PIG, tr|I3LIQ9|I3LIQ9_PIG, tr|F1RQN3|F1RQN3_PIG, tr|F1SMF6|F1SMF6_PIG, tr|Q9TV77|Q9TV77_PIG, tr|F1SST9|F1SST9_PIG, sp|Q007T2|CDC42_PIG, tr|Q95304|Q95304_PIG, tr|I3L…	0.352041	69
2	ko04510	Focal adhesion	65/1119	184/6445	2.2e-09	2.73e-07	tr|F1SRY1|F1SRY1_PIG, tr|F1RW85|F1RW85_PIG, tr|F1SJU4|F1SJU4_PIG, tr|I3LS72|I3LS72_PIG, tr|F1RF28|F1RF28_PIG, tr|Q95319|Q95319_PIG, tr|F1RJB0|F1RJB0_PIG, tr|F1RQH7|F1RQH7_PIG, tr|F1SJU3|F1SJU3_PIG, sp|P26234|VINC_PIG, tr|K9IVJ2|K9IVJ2_PIG, tr|F1SMF6|F1SMF6_PIG, tr|Q9TV77|Q9TV77_PIG, sp|Q007T2|CDC42_PIG, sp|P79280|MYLK_PIG, tr|F1SB17|F1SB17_PIG, tr|I3LQD3|I3LQD3_PIG, tr|F1SAE9|F1SAE9_PIG, tr|F1RVE…	0.353261	65
3	ko03040	Spliceosome	48/1119	133/6445	1.36e-07	1.1e-05	tr|F1S386|F1S386_PIG, tr|F1S8L9|F1S8L9_PIG, tr|I3LQS0|I3LQS0_PIG, tr|F1RWS8|F1RWS8_PIG, sp|Q6S4N2|HS71B_PIG, tr|I3LK70|I3LK70_PIG, tr|F1S4B2|F1S4B2_PIG, sp|Q29350|U2AF1_PIG, tr|F2Z5Q9|F2Z5Q9_PIG, sp|Q06A98|SRSF2_PIG, tr|F2Z5F1|F2Z5F1_PIG, tr|F1RQH2|F1RQH2_PIG, tr|F1SF95|F1SF95_PIG, tr|B2CCY7|B2CCY7_PIG, tr|I3LI59|I3LI59_PIG, tr|F1S419|F1S419_PIG, tr|F1SV40|F1SV40_PIG, tr|Q06AA7|Q06AA7_PIG, tr|F1S…	0.360902	48
4	ko04270	Vascular smooth muscle contraction	35/1119	85/6445	1.77e-07	1.1e-05	tr|A5A755|A5A755_PIG, tr|F1SKI0|F1SKI0_PIG, tr|I3L650|I3L650_PIG, tr|I3LIQ9|I3LIQ9_PIG, tr|Q9TV77|Q9TV77_PIG, tr|F1SBL0|F1SBL0_PIG, tr|Q29061|Q29061_PIG, sp|P79280|MYLK_PIG, sp|P60662|MYL6_PIG, sp|P29269|MYL9_PIG, tr|I3LVP5|I3LVP5_PIG, tr|Q27HS3|Q27HS3_PIG, tr|I3LER3|I3LER3_PIG, tr|F1SUN4|F1SUN4_PIG, tr|I3LCX2|I3LCX2_PIG, tr|I3LKQ3|I3LKQ3_PIG, tr|I3LSK7|I3LSK7_PIG, tr|F1RV14|F1RV14_PIG, sp|P81271…	0.411765	35
5	ko05416	Viral myocarditis	40/1119	112/6445	2.06e-06	0.000101944	sp|Q4JHS0|BID_PIG, sp|Q5GN48|DMD_PIG, tr|Q95319|Q95319_PIG, tr|F1RJB0|F1RJB0_PIG, tr|B8Y4S4|B8Y4S4_PIG, tr|A0A0A7BZH3|A0A0A7BZH3_PIG, tr|L8B0V6|L8B0V6_PIG, tr|Q6JHY5|Q6JHY5_PIG, tr|B8Y4S6|B8Y4S6_PIG, tr|Q1W6C6|Q1W6C6_PIG, tr|Q4ZJG0|Q4ZJG0_PIG, tr|A5D9K5|A5D9K5_PIG, tr|Q5DLX8|Q5DLX8_PIG, tr|A5D9L1|A5D9L1_PIG, tr|B6DU39|B6DU39_PIG, tr|I3L9A3|I3L9A3_PIG, tr|Q20BE7|Q20BE7_PIG, tr|B1A9N2|B1A9N2_PIG, t…	0.357143	40
6	ko04520	Adherens junction	31/1119	79/6445	3.06e-06	0.000126463	tr|F1SRY1|F1SRY1_PIG, tr|F1RZN9|F1RZN9_PIG, tr|F1S156|F1S156_PIG, tr|Q95319|Q95319_PIG, tr|I3LUM5|I3LUM5_PIG, tr|F1S190|F1S190_PIG, tr|F1RJB0|F1RJB0_PIG, sp|P26234|VINC_PIG, tr|K9J4T7|K9J4T7_PIG, tr|A5GHK9|A5GHK9_PIG, sp|Q007T2|CDC42_PIG, tr|I3LKA3|I3LKA3_PIG, tr|Q9GLP4|Q9GLP4_PIG, tr|F1RUR8|F1RUR8_PIG, tr|F1RN51|F1RN51_PIG, tr|Q00P29|Q00P29_PIG, tr|Q27HS3|Q27HS3_PIG, tr|I3LFI0|I3LFI0_PIG, tr|F1S…	0.392405	31
7	ko05410	Hypertrophic cardiomyopathy (HCM)	27/1119	68/6445	1.02e-05	0.00036129	tr|F1RW85|F1RW85_PIG, sp|Q5GN48|DMD_PIG, tr|Q95319|Q95319_PIG, tr|F1RJB0|F1RJB0_PIG, tr|B8Y4S4|B8Y4S4_PIG, tr|B8Y4S6|B8Y4S6_PIG, tr|B2ZFN7|B2ZFN7_PIG, tr|I3LH91|I3LH91_PIG, tr|F1SMF6|F1SMF6_PIG, tr|Q2XQY5|Q2XQY5_PIG, sp|P67937|TPM4_PIG, tr|F1S786|F1S786_PIG, tr|F1RVE7|F1RVE7_PIG, tr|O77773|O77773_PIG, tr|I3LB94|I3LB94_PIG, tr|C0JW62|C0JW62_PIG, tr|F1SG00|F1SG00_PIG, tr|Q00P29|Q00P29_PIG, tr|Q27HS…	0.397059	27
8	ko05205	Proteoglycans in cancer	50/1119	163/6445	1.75e-05	0.000440696	tr|F1SRY1|F1SRY1_PIG, tr|I3L590|I3L590_PIG, tr|Q95319|Q95319_PIG, tr|F1SPE8|F1SPE8_PIG, tr|I3LFT8|I3LFT8_PIG, tr|F1RJB0|F1RJB0_PIG, tr|F1RHW4|F1RHW4_PIG, tr|F1RQH7|F1RQH7_PIG, tr|K9IVJ2|K9IVJ2_PIG, tr|F1STR6|F1STR6_PIG, tr|F1RQN3|F1RQN3_PIG, tr|Q9TV77|Q9TV77_PIG, tr|F1S475|F1S475_PIG, sp|Q007T2|CDC42_PIG, tr|Q7JFN3|Q7JFN3_PIG, tr|K7GNF5|K7GNF5_PIG, tr|I3LKA3|I3LKA3_PIG, tr|F1SB17|F1SB17_PIG, tr|F…	0.306748	50
9	ko05100	Bacterial invasion of epithelial cells	31/1119	85/6445	1.78e-05	0.000440696	tr|Q95319|Q95319_PIG, tr|F1SPE8|F1SPE8_PIG, tr|F1RJB0|F1RJB0_PIG, tr|F1RQH7|F1RQH7_PIG, sp|P26234|VINC_PIG, tr|K9IVJ2|K9IVJ2_PIG, sp|Q007T2|CDC42_PIG, tr|F1RVE7|F1RVE7_PIG, tr|F1SS01|F1SS01_PIG, tr|Q9GLP4|Q9GLP4_PIG, tr|Q00P29|Q00P29_PIG, tr|Q27HS3|Q27HS3_PIG, tr|I3LFI0|I3LFI0_PIG, tr|I3L641|I3L641_PIG, tr|F1SR53|F1SR53_PIG, tr|B5APU6|B5APU6_PIG, tr|F1STN6|F1STN6_PIG, sp|Q2QLE2|CAV2_PIG, sp|Q6RVA…	0.364706	31
10	ko05414	Dilated cardiomyopathy	31/1119	85/6445	1.78e-05	0.000440696	tr|F1RW85|F1RW85_PIG, sp|Q5GN48|DMD_PIG, tr|Q95319|Q95319_PIG, tr|F1RJB0|F1RJB0_PIG, tr|B8Y4S4|B8Y4S4_PIG, tr|L8B0V6|L8B0V6_PIG, tr|B8Y4S6|B8Y4S6_PIG, tr|B2ZFN7|B2ZFN7_PIG, tr|I3LH91|I3LH91_PIG, tr|F1SMF6|F1SMF6_PIG, tr|Q2XQY5|Q2XQY5_PIG, sp|P67937|TPM4_PIG, tr|F1RVE7|F1RVE7_PIG, tr|O77773|O77773_PIG, tr|I3LB94|I3LB94_PIG, tr|C0JW62|C0JW62_PIG, tr|F1SG00|F1SG00_PIG, tr|Q00P29|Q00P29_PIG, tr|Q27HS…	0.364706	31
11	ko05130	Pathogenic Escherichia coli infection	26/1119	67/6445	2.4e-05	0.000540924	tr|Q95319|Q95319_PIG, tr|F1SPE8|F1SPE8_PIG, tr|F1RJB0|F1RJB0_PIG, sp|Q007T2|CDC42_PIG, tr|F1RVE7|F1RVE7_PIG, tr|F1S8T1|F1S8T1_PIG, tr|F1SS01|F1SS01_PIG, tr|F1RK98|F1RK98_PIG, tr|Q9GLP4|Q9GLP4_PIG, tr|Q00P29|Q00P29_PIG, tr|Q27HS3|Q27HS3_PIG, tr|F1S2N5|F1S2N5_PIG, tr|I3LHI0|I3LHI0_PIG, tr|F1RV14|F1RV14_PIG, tr|B5APU6|B5APU6_PIG, tr|F2Z5B2|F2Z5B2_PIG, tr|I3LRH2|I3LRH2_PIG, tr|F1SB42|F1SB42_PIG, tr|F…	0.38806	26
12	ko05412	Arrhythmogenic right ventricular cardiomyopathy (ARVC)	25/1119	67/6445	7.38e-05	0.00152477	tr|F1RW85|F1RW85_PIG, sp|Q5GN48|DMD_PIG, tr|Q95319|Q95319_PIG, tr|I3LUM5|I3LUM5_PIG, tr|F1RJB0|F1RJB0_PIG, tr|B8Y4S4|B8Y4S4_PIG, tr|B8Y4S6|B8Y4S6_PIG, tr|F1SMF6|F1SMF6_PIG, tr|F1SF43|F1SF43_PIG, tr|F1RVE7|F1RVE7_PIG, tr|O77773|O77773_PIG, tr|I3LB94|I3LB94_PIG, tr|C0JW62|C0JW62_PIG, tr|Q00P29|Q00P29_PIG, tr|Q27HS3|Q27HS3_PIG, tr|F1SR53|F1SR53_PIG, tr|I3LIK6|I3LIK6_PIG, tr|F1SNX3|F1SNX3_PIG, tr|F1R…	0.373134	25
13	ko04971	Gastric acid secretion	20/1119	52/6445	0.000237665	0.00453392	tr|A5A755|A5A755_PIG, tr|F1SKG6|F1SKG6_PIG, tr|Q95319|Q95319_PIG, tr|F1RJB0|F1RJB0_PIG, tr|F1STR6|F1STR6_PIG, tr|F1SBL0|F1SBL0_PIG, tr|Q7JFN3|Q7JFN3_PIG, sp|P79280|MYLK_PIG, tr|Q00P29|Q00P29_PIG, tr|Q27HS3|Q27HS3_PIG, tr|I3L6Z1|I3L6Z1_PIG, tr|I3LSK7|I3LSK7_PIG, tr|F1RV14|F1RV14_PIG, tr|I3L6E0|I3L6E0_PIG, tr|F1SB42|F1SB42_PIG, tr|F1S9S8|F1S9S8_PIG, tr|F1SQ52|F1SQ52_PIG, sp|D2WKD8|AT1A2_PIG, tr|Q06…	0.384615	20
14	ko05131	Shigellosis	24/1119	68/6445	0.000276566	0.00489917	sp|Q29350|U2AF1_PIG, tr|Q95319|Q95319_PIG, tr|F1SPE8|F1SPE8_PIG, tr|F1RJB0|F1RJB0_PIG, sp|P26234|VINC_PIG, tr|F1S8U2|F1S8U2_PIG, sp|Q007T2|CDC42_PIG, tr|Q95304|Q95304_PIG, tr|F1RVE7|F1RVE7_PIG, tr|F1SS01|F1SS01_PIG, tr|Q9GLP4|Q9GLP4_PIG, tr|Q00P29|Q00P29_PIG, tr|I3L660|I3L660_PIG, tr|Q27HS3|Q27HS3_PIG, tr|F1S2N5|F1S2N5_PIG, tr|I3LFI0|I3LFI0_PIG, tr|F1SR53|F1SR53_PIG, tr|B5APU6|B5APU6_PIG, tr|F1ST…	0.352941	24
15	ko05132	Salmonella infection	27/1119	81/6445	0.000344593	0.00569727	tr|F1SKI0|F1SKI0_PIG, tr|F1SV51|F1SV51_PIG, tr|Q95319|Q95319_PIG, tr|F1RJB0|F1RJB0_PIG, tr|I3LIQ9|I3LIQ9_PIG, sp|Q007T2|CDC42_PIG, tr|Q95304|Q95304_PIG, tr|Q29061|Q29061_PIG, tr|F1SS01|F1SS01_PIG, tr|Q9GLP4|Q9GLP4_PIG, tr|Q00P29|Q00P29_PIG, tr|I3L660|I3L660_PIG, tr|Q27HS3|Q27HS3_PIG, tr|I3LER3|I3LER3_PIG, tr|I3LFI0|I3LFI0_PIG, tr|I3LCX2|I3LCX2_PIG, tr|B5APU6|B5APU6_PIG, tr|F1STN6|F1STN6_PIG, sp|P…	0.333333	27
16	ko04640	Hematopoietic cell lineage	28/1119	86/6445	0.000417989	0.00593082	tr|F1RW85|F1RW85_PIG, tr|F1S7J6|F1S7J6_PIG, tr|L8B0V6|L8B0V6_PIG, tr|Q6JHY5|Q6JHY5_PIG, tr|Q1W6C6|Q1W6C6_PIG, tr|Q4ZJG0|Q4ZJG0_PIG, tr|F1SMF6|F1SMF6_PIG, tr|A5D9K5|A5D9K5_PIG, tr|Q5DLX8|Q5DLX8_PIG, tr|A5D9L1|A5D9L1_PIG, tr|B6DU39|B6DU39_PIG, tr|F1SF32|F1SF32_PIG, tr|Q20BE7|Q20BE7_PIG, tr|B8YM31|B8YM31_PIG, tr|B1A9N2|B1A9N2_PIG, tr|A7ISN2|A7ISN2_PIG, tr|I3LDX9|I3LDX9_PIG, tr|P79264|P79264_PIG, tr|…	0.325581	28
17	ko04921	Oxytocin signaling pathway	32/1119	103/6445	0.000432627	0.00593082	tr|A5A755|A5A755_PIG, tr|Q95319|Q95319_PIG, tr|F1RJB0|F1RJB0_PIG, tr|K9IVJ2|K9IVJ2_PIG, tr|F1STR6|F1STR6_PIG, tr|Q9TV77|Q9TV77_PIG, tr|F1RNP6|F1RNP6_PIG, tr|F1SBL0|F1SBL0_PIG, tr|Q7JFN3|Q7JFN3_PIG, sp|P79280|MYLK_PIG, sp|P60662|MYL6_PIG, tr|F1S786|F1S786_PIG, tr|O77773|O77773_PIG, sp|P29269|MYL9_PIG, tr|I3LVP5|I3LVP5_PIG, tr|Q00P29|Q00P29_PIG, tr|Q27HS3|Q27HS3_PIG, tr|I3LNH4|I3LNH4_PIG, tr|I3LSK7…	0.31068	32
18	ko03430	Mismatch repair	11/1119	22/6445	0.000448079	0.00593082	tr|D3K5L8|D3K5L8_PIG, tr|F1RL99|F1RL99_PIG, tr|I3L813|I3L813_PIG, tr|I3LHX6|I3LHX6_PIG, tr|F1STM9|F1STM9_PIG, tr|F1S2R6|F1S2R6_PIG, tr|I3LHZ9|I3LHZ9_PIG, tr|F1RH32|F1RH32_PIG, tr|F1RKG3|F1RKG3_PIG, tr|F1RSR4|F1RSR4_PIG, tr|D3K5K3|D3K5K3_PIG	0.5	11
19	ko04612	Antigen processing and presentation	31/1119	99/6445	0.000454377	0.00593082	tr|F1ST00|F1ST00_PIG, sp|Q6S4N2|HS71B_PIG, tr|F1RL11|F1RL11_PIG, tr|F1SL31|F1SL31_PIG, tr|A0A0A7BZH3|A0A0A7BZH3_PIG, tr|Q6JHY5|Q6JHY5_PIG, tr|Q1W6C6|Q1W6C6_PIG, tr|Q4ZJG0|Q4ZJG0_PIG, tr|A5D9K5|A5D9K5_PIG, tr|F1SQ30|F1SQ30_PIG, tr|Q5DLX8|Q5DLX8_PIG, tr|A5D9L1|A5D9L1_PIG, tr|B6DU39|B6DU39_PIG, tr|F1SS93|F1SS93_PIG, tr|Q20BE7|Q20BE7_PIG, tr|B1A9N2|B1A9N2_PIG, tr|F1RQU2|F1RQU2_PIG, tr|A7ISN2|A7ISN2_P…	0.313131	31
20	ko03030	DNA replication	15/1119	38/6445	0.00102833	0.0123634	tr|F1RSE7|F1RSE7_PIG, tr|F1RL99|F1RL99_PIG, tr|I3L813|I3L813_PIG, tr|I3LHX6|I3LHX6_PIG, tr|F1STM9|F1STM9_PIG, tr|F1SN88|F1SN88_PIG, tr|I3L7E5|I3L7E5_PIG, tr|F1SL96|F1SL96_PIG, tr|M3TYJ4|M3TYJ4_PIG, tr|F1RH32|F1RH32_PIG, tr|F1RKS3|F1RKS3_PIG, tr|F1RKG3|F1RKG3_PIG, sp|A5A761|SFXN1_PIG, tr|F1RSR4|F1RSR4_PIG, tr|F1SUI7|F1SUI7_PIG	0.394737	15
21	ko04512	ECM-receptor interaction	25/1119	78/6445	0.00108103	0.0123634	tr|F1RW85|F1RW85_PIG, tr|I3LS72|I3LS72_PIG, tr|F1RF28|F1RF28_PIG, tr|F1SMF6|F1SMF6_PIG, tr|K7GNF5|K7GNF5_PIG, tr|F1SAE9|F1SAE9_PIG, tr|F1RVE7|F1RVE7_PIG, tr|F1SPT5|F1SPT5_PIG, tr|K7GLW3|K7GLW3_PIG, sp|Q29116|TENA_PIG, tr|Q1T7A8|Q1T7A8_PIG, sp|Q8HZJ6|SDC4_PIG, tr|I3LUR7|I3LUR7_PIG, tr|F1SR53|F1SR53_PIG, tr|I3LAA4|I3LAA4_PIG, tr|F1RZM4|F1RZM4_PIG, tr|F1S707|F1S707_PIG, tr|I3LUV2|I3LUV2_PIG, tr|F1RL…	0.320513	25
22	ko05321	Inflammatory bowel disease (IBD)	16/1119	42/6445	0.00111021	0.0123634	tr|Q6JHY5|Q6JHY5_PIG, tr|I3L6K8|I3L6K8_PIG, tr|Q1W6C6|Q1W6C6_PIG, tr|Q4ZJG0|Q4ZJG0_PIG, tr|A5D9K5|A5D9K5_PIG, tr|Q5DLX8|Q5DLX8_PIG, tr|A5D9L1|A5D9L1_PIG, tr|B6DU39|B6DU39_PIG, tr|Q20BE7|Q20BE7_PIG, tr|B1A9N2|B1A9N2_PIG, tr|A7ISN2|A7ISN2_PIG, tr|F1S2N5|F1S2N5_PIG, tr|K7GL26|K7GL26_PIG, tr|B1A9M5|B1A9M5_PIG, tr|I3L9U4|I3L9U4_PIG, tr|A0A088CPR0|A0A088CPR0_PIG	0.380952	16
23	ko04611	Platelet activation	31/1119	104/6445	0.0011466	0.0123634	tr|A5A755|A5A755_PIG, tr|I3L590|I3L590_PIG, tr|F1RW85|F1RW85_PIG, tr|Q95319|Q95319_PIG, tr|F1RJB0|F1RJB0_PIG, sp|Q00655|KSYK_PIG, tr|K9IVJ2|K9IVJ2_PIG, tr|Q9TV77|Q9TV77_PIG, tr|F1S475|F1S475_PIG, tr|F1SBL0|F1SBL0_PIG, tr|F1RQ01|F1RQ01_PIG, sp|P79280|MYLK_PIG, tr|F1RVE7|F1RVE7_PIG, tr|F1RT53|F1RT53_PIG, tr|I3LVP5|I3LVP5_PIG, tr|Q00P29|Q00P29_PIG, tr|Q27HS3|Q27HS3_PIG, tr|I3LFA7|I3LFA7_PIG, tr|I3LS…	0.298077	31
24	ko03010	Ribosome	35/1119	122/6445	0.0012147	0.0125519	tr|F1RVD5|F1RVD5_PIG, tr|I3LV37|I3LV37_PIG, tr|F2Z5B7|F2Z5B7_PIG, tr|I3LK33|I3LK33_PIG, sp|P62279|RS13_PIG, tr|F1RQ91|F1RQ91_PIG, tr|I3LEX0|I3LEX0_PIG, tr|F2Z5K6|F2Z5K6_PIG, tr|F1RJD0|F1RJD0_PIG, sp|Q6QAT0|RL32_PIG, tr|F1RMQ4|F1RMQ4_PIG, sp|P63221|RS21_PIG, tr|F1SIT7|F1SIT7_PIG, tr|F2Z5Q6|F2Z5Q6_PIG, tr|F1SB47|F1SB47_PIG, sp|P62863|RS30_PIG, sp|Q29361|RL35_PIG, tr|I3LFV6|I3LFV6_PIG, tr|A8YQT9|A8Y…	0.286885	35
25	ko05310	Asthma	18/1119	51/6445	0.00156313	0.0155062	tr|L8B0V6|L8B0V6_PIG, tr|Q6JHY5|Q6JHY5_PIG, tr|Q1W6C6|Q1W6C6_PIG, tr|Q4ZJG0|Q4ZJG0_PIG, tr|A5D9K5|A5D9K5_PIG, tr|Q5DLX8|Q5DLX8_PIG, tr|A5D9L1|A5D9L1_PIG, tr|B6DU39|B6DU39_PIG, tr|Q20BE7|Q20BE7_PIG, tr|B1A9N2|B1A9N2_PIG, tr|A7ISN2|A7ISN2_PIG, tr|L8B0V2|L8B0V2_PIG, tr|L8AXM5|L8AXM5_PIG, tr|L8B149|L8B149_PIG, tr|B1A9M5|B1A9M5_PIG, tr|L8B0W9|L8B0W9_PIG, tr|I3L9U4|I3L9U4_PIG, tr|A0A088CPR0|A0A088CPR0_…	0.352941	18
26	ko05332	Graft-versus-host disease	20/1119	60/6445	0.00195576	0.0180368	tr|A0A0A7BZH3|A0A0A7BZH3_PIG, tr|Q6JHY5|Q6JHY5_PIG, tr|Q1W6C6|Q1W6C6_PIG, tr|Q4ZJG0|Q4ZJG0_PIG, tr|A5D9K5|A5D9K5_PIG, tr|F1SQ30|F1SQ30_PIG, tr|Q5DLX8|Q5DLX8_PIG, tr|A5D9L1|A5D9L1_PIG, tr|B6DU39|B6DU39_PIG, tr|Q20BE7|Q20BE7_PIG, tr|B1A9N2|B1A9N2_PIG, tr|A7ISN2|A7ISN2_PIG, tr|T2HRE4|T2HRE4_PIG, sp|O77736|TNR6_PIG, tr|A0A0F6N3S5|A0A0F6N3S5_PIG, tr|O19242|O19242_PIG, tr|B1A9M5|B1A9M5_PIG, tr|I3L9U4|I…	0.333333	20
27	ko05320	Autoimmune thyroid disease	25/1119	81/6445	0.00196369	0.0180368	tr|A0A0A7BZH3|A0A0A7BZH3_PIG, tr|L8B0V6|L8B0V6_PIG, tr|Q6JHY5|Q6JHY5_PIG, tr|Q1W6C6|Q1W6C6_PIG, tr|Q4ZJG0|Q4ZJG0_PIG, tr|A5D9K5|A5D9K5_PIG, tr|Q5DLX8|Q5DLX8_PIG, tr|A5D9L1|A5D9L1_PIG, tr|B6DU39|B6DU39_PIG, tr|Q20BE7|Q20BE7_PIG, tr|B1A9N2|B1A9N2_PIG, tr|A7ISN2|A7ISN2_PIG, tr|F1S4Z9|F1S4Z9_PIG, tr|T2HRE4|T2HRE4_PIG, sp|O77736|TNR6_PIG, tr|L8B0V2|L8B0V2_PIG, tr|L8AXM5|L8AXM5_PIG, tr|L8B149|L8B149_PI…	0.308642	25
28	ko04650	Natural killer cell mediated cytotoxicity	33/1119	117/6445	0.0022508	0.0199356	sp|Q4JHS0|BID_PIG, tr|I3L590|I3L590_PIG, sp|Q00655|KSYK_PIG, tr|A0A0A7BZH3|A0A0A7BZH3_PIG, tr|L8B0V6|L8B0V6_PIG, tr|K9IVJ2|K9IVJ2_PIG, tr|F1RJY9|F1RJY9_PIG, tr|F1S475|F1S475_PIG, tr|F1SQ30|F1SQ30_PIG, tr|F1SV94|F1SV94_PIG, tr|I3LKA3|I3LKA3_PIG, tr|K7GRK6|K7GRK6_PIG, tr|F1SB17|F1SB17_PIG, tr|I3LKR3|I3LKR3_PIG, tr|T2HRE4|T2HRE4_PIG, tr|I3LFI0|I3LFI0_PIG, sp|O77736|TNR6_PIG, tr|L8B0V2|L8B0V2_PIG, tr…	0.282051	33
29	ko04672	Intestinal immune network for IgA production	19/1119	57/6445	0.00251244	0.0214857	tr|L8B0V6|L8B0V6_PIG, tr|Q6JHY5|Q6JHY5_PIG, tr|Q1W6C6|Q1W6C6_PIG, tr|Q4ZJG0|Q4ZJG0_PIG, tr|A5D9K5|A5D9K5_PIG, tr|Q5DLX8|Q5DLX8_PIG, tr|A5D9L1|A5D9L1_PIG, tr|B6DU39|B6DU39_PIG, tr|Q20BE7|Q20BE7_PIG, tr|B1A9N2|B1A9N2_PIG, tr|F1SUS0|F1SUS0_PIG, tr|A7ISN2|A7ISN2_PIG, tr|L8B0V2|L8B0V2_PIG, tr|L8AXM5|L8AXM5_PIG, tr|L8B149|L8B149_PIG, tr|B1A9M5|B1A9M5_PIG, tr|L8B0W9|L8B0W9_PIG, tr|I3L9U4|I3L9U4_PIG, tr|…	0.333333	19
30	ko04530	Tight junction	31/1119	109/6445	0.00262002	0.0216588	tr|Q76KI5|Q76KI5_PIG, tr|F1SKI0|F1SKI0_PIG, tr|F1S156|F1S156_PIG, tr|Q95319|Q95319_PIG, tr|F1SPE8|F1SPE8_PIG, tr|F1RJB0|F1RJB0_PIG, tr|F1RHW4|F1RHW4_PIG, tr|I3LIQ9|I3LIQ9_PIG, sp|Q007T2|CDC42_PIG, tr|Q29061|Q29061_PIG, tr|F1RUR8|F1RUR8_PIG, sp|P29269|MYL9_PIG, tr|F1S066|F1S066_PIG, tr|Q00P29|Q00P29_PIG, tr|Q27HS3|Q27HS3_PIG, tr|I3LER3|I3LER3_PIG, tr|I3LCX2|I3LCX2_PIG, tr|F1RV14|F1RV14_PIG, sp|P81…	0.284404	31
31	ko05330	Allograft rejection	24/1119	79/6445	0.00302353	0.0241882	tr|A0A0A7BZH3|A0A0A7BZH3_PIG, tr|L8B0V6|L8B0V6_PIG, tr|Q6JHY5|Q6JHY5_PIG, tr|Q1W6C6|Q1W6C6_PIG, tr|Q4ZJG0|Q4ZJG0_PIG, tr|A5D9K5|A5D9K5_PIG, tr|Q5DLX8|Q5DLX8_PIG, tr|A5D9L1|A5D9L1_PIG, tr|B6DU39|B6DU39_PIG, tr|Q20BE7|Q20BE7_PIG, tr|B1A9N2|B1A9N2_PIG, tr|A7ISN2|A7ISN2_PIG, tr|T2HRE4|T2HRE4_PIG, sp|O77736|TNR6_PIG, tr|L8B0V2|L8B0V2_PIG, tr|L8AXM5|L8AXM5_PIG, tr|L8B149|L8B149_PIG, tr|A0A0F6N3S5|A0A0F…	0.303797	24
32	ko04662	B cell receptor signaling pathway	27/1119	93/6445	0.00351448	0.0272372	tr|F1SBF8|F1SBF8_PIG, tr|I3L590|I3L590_PIG, sp|Q00655|KSYK_PIG, tr|L8B0V6|L8B0V6_PIG, tr|K9IVJ2|K9IVJ2_PIG, tr|F1SBG3|F1SBG3_PIG, tr|F1SM44|F1SM44_PIG, tr|F1S475|F1S475_PIG, tr|K7GK92|K7GK92_PIG, tr|I3LKA3|I3LKA3_PIG, tr|I3L722|I3L722_PIG, tr|F1SB17|F1SB17_PIG, tr|F1RT53|F1RT53_PIG, tr|I3LKR3|I3LKR3_PIG, tr|K7GQH5|K7GQH5_PIG, tr|I3LFI0|I3LFI0_PIG, tr|F1S1L0|F1S1L0_PIG, tr|L8B0V2|L8B0V2_PIG, tr|F1…	0.290323	27
33	ko04664	Fc epsilon RI signaling pathway	22/1119	72/6445	0.00409443	0.0307703	tr|I3L590|I3L590_PIG, tr|F1SA79|F1SA79_PIG, sp|Q00655|KSYK_PIG, tr|L8B0V6|L8B0V6_PIG, tr|K9IVJ2|K9IVJ2_PIG, tr|F1SM44|F1SM44_PIG, tr|F1S475|F1S475_PIG, tr|I3L722|I3L722_PIG, tr|F1SB17|F1SB17_PIG, tr|F1RT53|F1RT53_PIG, tr|I3LKR3|I3LKR3_PIG, tr|I3LFI0|I3LFI0_PIG, tr|F1S1L0|F1S1L0_PIG, tr|L8B0V2|L8B0V2_PIG, tr|F1RV14|F1RV14_PIG, tr|L8AXM5|L8AXM5_PIG, tr|I3LKU0|I3LKU0_PIG, tr|L8B149|L8B149_PIG, tr|K7…	0.305556	22
34	ko04940	Type I diabetes mellitus	19/1119	60/6445	0.00479606	0.034983	tr|A0A0A7BZH3|A0A0A7BZH3_PIG, tr|Q6JHY5|Q6JHY5_PIG, tr|Q1W6C6|Q1W6C6_PIG, tr|Q4ZJG0|Q4ZJG0_PIG, tr|A5D9K5|A5D9K5_PIG, tr|Q5DLX8|Q5DLX8_PIG, tr|A5D9L1|A5D9L1_PIG, tr|B6DU39|B6DU39_PIG, tr|Q20BE7|Q20BE7_PIG, tr|B1A9N2|B1A9N2_PIG, tr|A7ISN2|A7ISN2_PIG, tr|T2HRE4|T2HRE4_PIG, sp|O77736|TNR6_PIG, tr|A0A0F6N3S5|A0A0F6N3S5_PIG, tr|O19242|O19242_PIG, tr|B1A9M5|B1A9M5_PIG, tr|I3L9U4|I3L9U4_PIG, tr|T2HGI4|T…	0.316667	19
35	ko04745	Phototransduction - fly	12/1119	32/6445	0.00528858	0.0374734	tr|A5A755|A5A755_PIG, tr|Q95319|Q95319_PIG, tr|F1RJB0|F1RJB0_PIG, tr|F1STR6|F1STR6_PIG, tr|F1SBL0|F1SBL0_PIG, tr|Q7JFN3|Q7JFN3_PIG, tr|Q00P29|Q00P29_PIG, tr|Q27HS3|Q27HS3_PIG, tr|I3LSK7|I3LSK7_PIG, tr|F1RV14|F1RV14_PIG, tr|F1RUX4|F1RUX4_PIG, tr|I3LH12|I3LH12_PIG	0.375	12
36	ko04514	Cell adhesion molecules (CAMs)	32/1119	119/6445	0.00578326	0.0396315	tr|A0A0A7BZH3|A0A0A7BZH3_PIG, tr|K7GMW0|K7GMW0_PIG, tr|J9S2W1|J9S2W1_PIG, tr|Q6JHY5|Q6JHY5_PIG, tr|Q1W6C6|Q1W6C6_PIG, tr|Q4ZJG0|Q4ZJG0_PIG, tr|A5D9K5|A5D9K5_PIG, tr|K7GR94|K7GR94_PIG, tr|Q5DLX8|Q5DLX8_PIG, tr|F1RPW3|F1RPW3_PIG, tr|A5D9L1|A5D9L1_PIG, tr|B6DU39|B6DU39_PIG, tr|K7GNF5|K7GNF5_PIG, tr|F1SF32|F1SF32_PIG, tr|Q20BE7|Q20BE7_PIG, tr|F1RVE7|F1RVE7_PIG, tr|B1A9N2|B1A9N2_PIG, tr|A7ISN2|A7ISN2_…	0.268908	32
37	ko04020	Calcium signaling pathway	28/1119	101/6445	0.00607257	0.0396315	tr|A5A755|A5A755_PIG, tr|I3L590|I3L590_PIG, tr|L8B0V6|L8B0V6_PIG, tr|F1STR6|F1STR6_PIG, tr|F1S475|F1S475_PIG, tr|F1SBL0|F1SBL0_PIG, tr|I3L6P1|I3L6P1_PIG, tr|Q7JFN3|Q7JFN3_PIG, tr|I3LTU9|I3LTU9_PIG, sp|P79280|MYLK_PIG, tr|F1RZQ6|F1RZQ6_PIG, tr|F1S4M8|F1S4M8_PIG, tr|F1SUL6|F1SUL6_PIG, tr|I3LSK7|I3LSK7_PIG, tr|L8B0V2|L8B0V2_PIG, tr|F1RV14|F1RV14_PIG, tr|L8AXM5|L8AXM5_PIG, tr|I3L6E0|I3L6E0_PIG, tr|F1…	0.277228	28
38	ko04022	cGMP-PKG signaling pathway	28/1119	101/6445	0.00607257	0.0396315	tr|A5A755|A5A755_PIG, tr|F1SKG6|F1SKG6_PIG, tr|K9IVJ2|K9IVJ2_PIG, tr|Q9TV77|Q9TV77_PIG, tr|F1SBL0|F1SBL0_PIG, sp|P79280|MYLK_PIG, tr|F1RZQ6|F1RZQ6_PIG, tr|F1RP31|F1RP31_PIG, sp|P29269|MYL9_PIG, tr|I3LVP5|I3LVP5_PIG, tr|I3LKQ3|I3LKQ3_PIG, tr|I3LSK7|I3LSK7_PIG, tr|I3L6E0|I3L6E0_PIG, tr|F1S1S7|F1S1S7_PIG, tr|F1RRA6|F1RRA6_PIG, tr|F1SFJ4|F1SFJ4_PIG, tr|K7GNS3|K7GNS3_PIG, tr|F1S9S8|F1S9S8_PIG, tr|Q3YJ…	0.277228	28
39	ko04670	Leukocyte transendothelial migration	27/1119	97/6445	0.00658073	0.0418467	tr|I3L590|I3L590_PIG, tr|Q95319|Q95319_PIG, tr|F1RJB0|F1RJB0_PIG, tr|F1RQH7|F1RQH7_PIG, sp|P26234|VINC_PIG, tr|K9IVJ2|K9IVJ2_PIG, tr|F1S475|F1S475_PIG, sp|Q007T2|CDC42_PIG, tr|F1RVE7|F1RVE7_PIG, sp|P29269|MYL9_PIG, tr|Q00P29|Q00P29_PIG, tr|Q27HS3|Q27HS3_PIG, tr|I3LFI0|I3LFI0_PIG, tr|F1RV14|F1RV14_PIG, tr|I3LIK6|I3LIK6_PIG, tr|I3LKU0|I3LKU0_PIG, tr|F1SNX3|F1SNX3_PIG, tr|F1SB42|F1SB42_PIG, tr|K7GL4…	0.278351	27
40	ko05323	Rheumatoid arthritis	22/1119	75/6445	0.00700125	0.0434078	tr|L8B0V6|L8B0V6_PIG, tr|Q6JHY5|Q6JHY5_PIG, tr|Q1W6C6|Q1W6C6_PIG, tr|Q4ZJG0|Q4ZJG0_PIG, tr|A5D9K5|A5D9K5_PIG, tr|Q5DLX8|Q5DLX8_PIG, tr|A5D9L1|A5D9L1_PIG, tr|B6DU39|B6DU39_PIG, tr|Q20BE7|Q20BE7_PIG, tr|B1A9N2|B1A9N2_PIG, tr|A7ISN2|A7ISN2_PIG, tr|L8B0V2|L8B0V2_PIG, tr|L8AXM5|L8AXM5_PIG, tr|L8B149|L8B149_PIG, tr|F1SMN6|F1SMN6_PIG, tr|K7GL26|K7GL26_PIG, tr|B1A9M5|B1A9M5_PIG, tr|L8B0W9|L8B0W9_PIG, tr|…	0.293333	22
41	ko05340	Primary immunodeficiency	17/1119	54/6445	0.00792553	0.0479398	tr|F1ST00|F1ST00_PIG, tr|F1RL11|F1RL11_PIG, tr|K7GMW0|K7GMW0_PIG, tr|L8B0V6|L8B0V6_PIG, tr|F1SBG3|F1SBG3_PIG, tr|F1SV94|F1SV94_PIG, tr|K7GRK6|K7GRK6_PIG, tr|F1SUS0|F1SUS0_PIG, tr|A0A075B7J0|A0A075B7J0_PIG, tr|P79264|P79264_PIG, tr|F1S1L0|F1S1L0_PIG, tr|L8B0V2|L8B0V2_PIG, tr|L8AXM5|L8AXM5_PIG, tr|L8B149|L8B149_PIG, tr|L8B0W9|L8B0W9_PIG, tr|A0A075B7I7|A0A075B7I7_PIG, tr|K7GPE5|K7GPE5_PIG	0.314815	17
42	ko04010	MAPK signaling pathway	35/1119	136/6445	0.00842523	0.049749	sp|Q6S4N2|HS71B_PIG, tr|F1SA79|F1SA79_PIG, tr|I3LCX3|I3LCX3_PIG, sp|Q5S1U1|HSPB1_PIG, tr|I3LKS8|I3LKS8_PIG, tr|F1RHW4|F1RHW4_PIG, tr|F1RQN3|F1RQN3_PIG, tr|K7GNN3|K7GNN3_PIG, sp|Q007T2|CDC42_PIG, tr|F1S861|F1S861_PIG, tr|F1SDR3|F1SDR3_PIG, tr|F1SB17|F1SB17_PIG, tr|F1SKG9|F1SKG9_PIG, tr|O77773|O77773_PIG, tr|F1RM38|F1RM38_PIG, tr|I3LKR3|I3LKR3_PIG, tr|F1S066|F1S066_PIG, tr|F1SA28|F1SA28_PIG, tr|K7G…	0.257353	35
					NA
